# Supplementary material for: The prognostic effects of somatic mutations in ER-positive breast cancer
Source: Nat Commun. 2018 Sep 4;9:3476. doi: 10.1038/s41467-018-05914-x (PMC6123466; doi:10.1038/s41467-018-05914-x)
Supplement: Supplementary file 5 — Supplementary Data 2 [file 41467_2018_5914_MOESM5_ESM.xlsx]

## Sheet: TAM_coverage_data
Supplementary Data 2. Sequence coverage data - TAM cohort
Sample	Unique_On_Target_Bases	Duplicate_On_Target_Bases	Unique_Off_Target_Bases	Duplicate_Off_Target_Bases	Unaligned_Bases	Total Bases	Aligned_Percent	Unique_On_Target_Percent	Duplicate_On_Target_Percent	Unique_Off_Target_Percent	Duplicate_Off_Target_Percent	Unaligned_Percent	Mean_Depth	Percent_20X	Collab_DNA	TGI_DNA	Library_Input_DNA	PCR_Cycles	Time_Since_Diag_Years
H_KU-4820-1226141	41515200	4521800	224924600	14666700	28848500	314476800	90.8265	13.201	1.438	71.523	4.664	9.17349	80.47	99.951	294	162	162	8	27.39
H_KU-4813-1226139	60256500	6092900	198103500	13331400	11950100	289734400	95.8755	20.797	2.103	68.374	4.601	4.1245	115.51	99.967	258	181	181	8	27.42
H_KU-4805-1316020	75522900	7730700	211882400	12706000	13781400	321623400	95.7151	23.482	2.404	65.879	3.951	4.28495	144.66	99.967	250	189	189	8	27.45
H_KU-4793-1316012	59825100	7361900	160936300	10371000	19183900	257678200	92.5551	23.217	2.857	62.456	4.025	7.44491	113.482	99.861	280	185	185	8	27.56
H_KU-4784-1316010	54924900	15857900	168323000	15202300	21748900	276057000	92.1216	19.896	5.744	60.974	5.507	7.87841	99.501	99.845	120	72	72	10	27.66
H_LV-4783-1316009	67393100	6387100	173425700	9676300	10834000	267716200	95.9532	25.173	2.386	64.78	3.614	4.04682	128.549	99.951	344	188	188	8	27.69
H_KU-4755-1315996	84394200	8867800	227727500	13903900	14121000	349014400	95.954	24.181	2.541	65.249	3.984	4.04596	159.759	99.967	250	182	182	8	27.79
H_KU-4743-1315995	63606600	9041600	178477100	13171600	23875500	288172400	91.7149	22.072	3.138	61.934	4.571	8.28514	124.73	99.964	224	100	100	10	27.86
H_KU-4738-1315993	79483500	6911400	253917700	13377700	21818500	375508800	94.1896	21.167	1.841	67.62	3.563	5.81038	152.74	99.966	250	194	194	8	27.91
H_KU-4735-1315992	55821100	6435200	169411900	10231300	18730500	260630000	92.8134	21.418	2.469	65.001	3.926	7.18662	105.469	99.865	400	249	249	8	27.91
H_KU-4717-1315988	89853900	7560700	256205700	12349900	19652600	385622800	94.9037	23.301	1.961	66.439	3.203	5.09633	170.281	99.948	343	247	247	8	27.98
H_LV-4710-1315986	105062900	10567700	343812400	19382800	35610000	514435800	93.0779	20.423	2.054	66.833	3.768	6.92215	202.389	99.967	322	213	213	8	28.06
H_KU-4706-1315984	109855000	10011100	331772100	18014100	17321700	486974000	96.443	22.559	2.056	68.129	3.699	3.55701	207.795	99.966	250	222	222	8	28.08
H_LV-4702-1315983	89289800	6643800	298882400	13731200	24273200	432820400	94.3919	20.63	1.535	69.055	3.172	5.60815	171.784	99.967	300	222	222	8	28.06
H_KU-4692-1226113	76005900	8023800	269344400	16958600	21888100	392220800	94.4194	19.378	2.046	68.672	4.324	5.58056	146.751	99.964	540	278	278	8	28.1
H_KU-4688-1226112	34028900	2879100	104591600	6111800	9009200	156620600	94.2478	21.727	1.838	66.78	3.902	5.75224	64.09	99.866	330	347	347	8	28.1
H_KU-4686-1226111	72410900	8252800	222324500	12890100	20549700	336428000	93.8918	21.523	2.453	66.084	3.831	6.1082	140.621	99.885	380	195	195	8	28.1
H_KU-4667-1226110	52308700	12879900	176425000	16560900	13374700	271549200	95.0747	19.263	4.743	64.97	6.099	4.92533	98.758	99.953	390	121	121	10	28.12
H_KU-4663-1226109	42334900	8665700	151542400	10872200	22567600	235982800	90.4368	17.94	3.672	64.218	4.607	9.56324	82.299	99.823	213	70	70	10	28.22
H_LV-4662-1315980	78382600	7219600	216784000	12061200	23494400	337941800	93.0478	23.194	2.136	64.148	3.569	6.9522	148.545	99.951	343	217	217	8	28.14
H_KU-4648-1315978	36008300	4089600	104881300	5879600	12664800	163523600	92.2551	22.02	2.501	64.138	3.596	7.74494	69.14	99.536	130	88	88	10	28.19
H_LV-4647-1315977	40538100	7236600	123923300	9148500	13356900	194203400	93.1222	20.874	3.726	63.811	4.711	6.87779	77.641	99.795	105	63	63	10	28.22
H_KU-4636-1315976	59027900	7017200	173002700	11494100	14080300	264622200	94.6791	22.306	2.652	65.377	4.344	5.32091	113.916	99.951	186	124	124	10	28.23
H_LV-4614-1315974	71985200	6365100	200420700	11358400	11267400	301396800	96.2616	23.884	2.112	66.497	3.769	3.73839	137.237	99.962	250	184	184	8	28.26
H_KU-4611-1315973	93730400	7927300	246841200	13614800	11271500	373385200	96.9813	25.103	2.123	66.109	3.646	3.01873	176.262	99.967	250	205	205	8	28.28
H_KU-4607-1315972	74270300	10452800	217251900	18031500	32516300	352522800	90.7761	21.068	2.965	61.628	5.115	9.22389	145.736	99.961	210	137	137	10	28.28
H_KU-4606-1315971	63597300	8907400	203993100	14419100	21901100	312818000	92.9988	20.33	2.847	65.211	4.609	7.00123	120.132	99.96	150	103	103	10	28.31
H_KU-4596-1315969	76580800	10140700	210519300	17734500	19041100	334016400	94.2994	22.927	3.036	63.027	5.309	5.70065	142.766	99.961	210	144	144	10	28.31
H_KU-4594-1315968	82431600	8876600	250653300	18178300	19656400	379796200	94.8245	21.704	2.337	65.997	4.786	5.17551	159.653	99.967	250	179	179	8	28.33
H_LV-4586-1315967	44763000	6511100	133618000	8582200	11779900	205254200	94.2608	21.809	3.172	65.099	4.181	5.73918	86.036	99.9	105	61	61	10	28.35
H_KU-4585-1226099	91400500	9946300	257301100	16115000	16383700	391146600	95.8114	23.367	2.543	65.781	4.12	4.18863	167.384	99.935	540	376	250	8	28.35
H_LV-4575-1316024	71337000	8256200	231917600	18494500	14748300	344753600	95.7221	20.692	2.395	67.271	5.365	4.27792	136.427	99.96	250	174	174	8	27.43
H_KU-4573-1226365	59486800	5372500	193177900	10590700	9016100	277644000	96.7526	21.426	1.935	69.578	3.814	3.24736	112.834	99.959	330	191	191	8	27.43
H_KU-4568-1316023	85849000	9947200	232195500	16620900	23808800	368421400	93.5376	23.302	2.7	63.024	4.511	6.46238	162.433	99.972	250	177	177	8	27.43
H_KU-4567-1316022	68721700	6707300	183133900	9413700	18812400	286789000	93.4403	23.962	2.339	63.857	3.282	6.55967	131.288	99.929	291	213	213	8	27.46
H_KU-4539-1316017	40770100	6308900	116167800	7961300	15276100	186484200	91.8084	21.862	3.383	62.294	4.269	8.19163	78.561	99.833	140	141	141	10	27.62
H_LV-4532-1316015	46664300	8128100	140217700	12512600	20129700	227652400	91.1577	20.498	3.57	61.593	5.496	8.8423	90.396	99.545	250	155	155	8	27.52
H_LV-4526-1316014	54318600	7920500	165121200	10411800	16079700	253851800	93.6657	21.398	3.12	65.046	4.102	6.33429	105.208	99.952	128	75	75	10	27.56
H_KU-4524-1316013	51991400	11849200	257300500	18154700	75511600	414807400	81.796	12.534	2.857	62.029	4.377	18.204	103.213	99.289	120	73	73	10	27.59
H_KU-4521-1226134	103407800	8367600	303937800	16928000	18422400	451063600	95.9158	22.925	1.855	67.382	3.753	4.08421	191.572	99.949	870	568	250	8	27.55
H_KU-4519-1226354	86366400	12690000	264075300	23400500	14891600	401423800	96.2903	21.515	3.161	65.785	5.829	3.7097	162.519	99.965	258	152	152	8	27.56
H_KU-4514-1226132	67947200	8535500	199767200	14455400	16610500	307315800	94.595	22.11	2.777	65.004	4.704	5.40503	129.85	99.929	330	179	179	8	27.56
H_LV-4493-1316006	63656700	7716300	173675200	9761800	17773600	272583600	93.4796	23.353	2.831	63.714	3.581	6.52042	116.389	99.896	320	215	215	8	27.64
H_KU-4479-1226123	49575000	14758600	188214800	20535700	33984300	307068400	88.9327	16.145	4.806	61.294	6.688	11.0673	95.319	99.885	375	141	141	10	27.72
H_LV-4475-1316003	64319700	13944200	215797700	17286900	28242300	339590800	91.6834	18.94	4.106	63.546	5.091	8.31657	125.585	99.961	140	116	116	10	27.69
H_KU-4411-1226118	85305400	8973800	260888900	14665200	24480900	394314200	93.7915	21.634	2.276	66.163	3.719	6.20848	162.41	99.966	390	216	217	8	27.95
H_KU-4410-1315991	97038900	14452700	246117300	16837900	24698400	399145200	93.8122	24.312	3.621	61.661	4.218	6.18782	187.989	99.959	320	236	236	8	27.93
H_KU-4407-1226339	78407300	14593500	222737300	19155500	21210000	356103600	94.0439	22.018	4.098	62.548	5.379	5.95613	147.66	99.967	234	128	128	10	27.96
H_LV-4406-1315990	75314000	7890400	214385200	12889600	17687800	328167000	94.6101	22.95	2.404	65.328	3.928	5.38988	144.681	99.96	340	272	272	8	27.95
H_KU-4366-1315982	93790500	7830600	310643000	16688900	31728400	460681400	93.1127	20.359	1.7	67.431	3.623	6.88728	184.049	99.966	319	231	231	8	28.1
H_KU-4348-1226103	49133200	9609100	195209800	16244100	47462800	317659000	85.0586	15.467	3.025	61.453	5.114	14.9414	97.373	99.906	360	129	129	10	28.29
H_LV-4341-1316267	50070200	11903500	140683000	13133000	19425500	235215200	91.7414	21.287	5.061	59.81	5.583	8.25861	96.262	99.785	140	102	102	10	25.43
H_KU-4336-1307701	64108300	7786200	189916900	12344400	9536200	283692000	96.6385	22.598	2.745	66.945	4.351	3.36146	121.199	99.952	288	248	248	8	25.41
H_LV-4333-1316266	72734900	13999100	198987600	17728400	19131400	322581400	94.0693	22.548	4.34	61.686	5.496	5.93072	140.291	99.958	140	94	94	10	25.42
H_KU-4332-1316265	71420700	7520600	178292000	10768000	9809700	277811000	96.4689	25.708	2.707	64.177	3.876	3.53107	136.351	99.809	270	196	196	8	25.45
H_KU-4322-1226726	59317700	5860400	187631700	11095100	5877700	269782600	97.8213	21.987	2.172	69.549	4.113	2.17868	113.056	99.952	200	182	182	8	25.42
H_KU-4320-1316264	126485900	20535800	434331200	30452500	22192800	633998200	96.4995	19.951	3.239	68.507	4.803	3.50045	244.265	99.967	250	248	247	8	25.43
H_KU-4306-1226150	46458600	9498300	147013000	10656700	13717200	227343800	93.9663	20.435	4.178	64.665	4.687	6.03368	86.341	99.761	210	84	84	10	25.43
H_LV-4305-1316261	67968500	9120800	1580372400	108568500	182848800	1948879000	90.6177	3.488	0.468	81.091	5.571	9.38226	131.053	99.951	250	192	192	8	25.52
H_KU-4292-1316260	54042500	7589400	200910700	12609800	38320000	313472400	87.7756	17.24	2.421	64.092	4.023	12.2244	105.807	99.748	315	197	198	8	25.51
H_LV-4290-1316259	67682100	7484000	192950200	11133200	13147300	292396800	95.5036	23.147	2.56	65.989	3.808	4.49639	129.995	99.963	250	192	192	8	25.45
H_KU-4289-1226146	41345400	3960500	132624300	8143500	6763100	192836800	96.4928	21.441	2.054	68.775	4.223	3.50716	78.069	99.613	360	253	253	8	25.45
H_KU-4286-1316258	79866500	8642800	232527500	13564800	20118600	354720200	94.3283	22.515	2.437	65.552	3.824	5.67168	153.457	99.966	250	222	222	8	25.47
H_KU-4284-1226145	82426900	17187500	248360500	26128200	14666100	388769200	96.2276	21.202	4.421	63.884	6.721	3.77244	153.933	99.967	210	136	136	10	25.45
H_KU-4278-1316257	66383200	13866200	177580400	16109600	17799200	291738600	93.8989	22.754	4.753	60.87	5.522	6.10108	129.536	99.844	140	97	97	10	25.49
H_KU-4270-1316256	67407600	6307700	165737300	10491900	12162900	262107400	95.3596	25.718	2.407	63.233	4.003	4.64043	130.322	99.933	250	178	178	8	25.51
H_LV-4269-1316255	71916800	8334400	189939700	10675400	15753300	296619600	94.6891	24.245	2.81	64.035	3.599	5.31094	138.99	99.927	250	185	185	8	25.52
H_LV-4254-1316254	41262700	3949900	115058700	7005800	10059700	177336800	94.3273	23.268	2.227	64.881	3.951	5.67265	78.075	99.581	280	268	268	8	25.49
H_KU-4250-1226142	57335800	11198300	182982300	15077800	16707200	283301400	94.1027	20.238	3.953	64.589	5.322	5.89732	107.111	99.919	360	119	119	10	25.49
H_LV-4249-1316252	63634600	7097600	186766200	13117600	18573800	289189800	93.5773	22.004	2.454	64.583	4.536	6.4227	124.133	99.931	250	165	165	8	25.49
H_KU-4238-1316249	67437200	7080600	178299800	10711900	12255700	275785200	95.5561	24.453	2.567	64.652	3.884	4.44393	129.555	99.883	270	197	197	8	25.51
H_KU-4236-1316247	59251000	9954700	174323100	13631800	17660400	274821000	93.5739	21.56	3.622	63.432	4.96	6.42615	114.068	99.942	175	117	117	10	25.51
H_LV-4225-1316246	29824900	7172800	102931200	8214700	16068400	164212000	90.2148	18.162	4.368	62.682	5.002	9.78516	58.639	98.664	105	72	72	10	25.52
H_KU-4209-1316244	72263000	7800800	192101600	11538500	13398900	297102800	95.4901	24.323	2.626	64.658	3.884	4.50985	139.329	99.943	250	186	186	8	25.53
H_KU-4206-1316243	59334500	7555700	160941000	12848200	16562000	257241400	93.5617	23.066	2.937	62.564	4.995	6.43831	115.401	99.913	250	135	135	10	25.55
H_KU-4200-1316241	64044100	7880400	158797900	12629300	14645900	257997600	94.3232	24.824	3.054	61.55	4.895	5.67676	124.457	99.893	250	148	148	10	25.59
H_LV-4198-1316240	70855200	10889500	178637600	16675400	13003100	290060800	95.5171	24.428	3.754	61.586	5.749	4.48289	136.139	99.862	250	158	158	8	25.55
H_KU-4181-1226095	69545600	13243800	240454100	22705800	43596900	389546200	88.8083	17.853	3.4	61.727	5.829	11.1917	134.98	99.953	330	154	154	8	25.61
H_KU-4178-1316238	80346300	8012200	251424400	13067500	37137400	389987800	90.4773	20.602	2.054	64.47	3.351	9.52271	156.365	99.961	100	243	243	8	25.72
H_LV-4173-1316237	67350600	6474800	156270700	9241500	12322000	251659600	95.1037	26.763	2.573	62.096	3.672	4.8963	128.144	99.859	250	186	186	8	25.58
H_KU-4168-1316236	68595500	7695500	166965600	10433800	11528600	265219000	95.6532	25.864	2.902	62.954	3.934	4.34682	132.229	99.885	250	196	196	8	25.57
H_KU-4166-1226093	81601700	7368900	229778500	13219300	14257600	346226000	95.882	23.569	2.128	66.367	3.818	4.118	149.842	99.966	480	399	250	8	25.58
H_LV-4165-1316235	89490200	9254700	204904600	12043500	12525600	328218600	96.1838	27.265	2.82	62.429	3.669	3.81624	169.524	99.93	250	189	189	8	25.59
H_KU-4161-1316234	39157500	7132700	110816500	8334700	13404000	178845400	92.5053	21.895	3.988	61.962	4.66	7.49474	76.785	99.812	105	76	76	10	25.62
H_KU-4156-1226091	35788400	3589700	112212400	6839000	8530900	166960400	94.8905	21.435	2.15	67.209	4.096	5.10953	68.017	98.948	360	248	248	8	25.62
H_KU-4150-1226090	46431500	7288000	143497100	13087400	18700200	229004200	91.8341	20.275	3.182	62.661	5.715	8.16588	87.495	99.871	300	135	135	10	25.62
H_LV-4141-1316232	34932000	7907800	106721500	8336800	14591300	172489400	91.5408	20.252	4.585	61.871	4.833	8.45924	69.623	99.023	35	68	68	10	25.62
H_KU-4137-1316229	42932900	6882400	119569200	10310900	17354800	197050200	91.1927	21.788	3.493	60.68	5.233	8.8073	83.941	98.417	175	113	113	10	25.64
H_KU-4116-1316225	59669100	7500000	161176000	10286800	9163300	247795200	96.3021	24.08	3.027	65.044	4.151	3.69793	115.146	99.576	315	249	249	8	25.65
H_LV-4115-1316224	62350900	7383500	174736800	12820500	11847500	269139200	95.598	23.167	2.743	64.924	4.764	4.402	121.136	99.852	250	163	163	8	25.65
H_LV-4102-1316221	95186000	8865200	248136100	14380300	13288200	379855800	96.5018	25.058	2.334	65.324	3.786	3.49822	181.495	99.964	315	232	232	8	25.66
H_LV-4100-1316220	77789900	8782800	199092900	15243400	10631600	311540600	96.5874	24.969	2.819	63.906	4.893	3.41259	148.224	99.907	250	149	149	10	25.68
H_LV-4089-1316219	70068600	9882800	181836500	13460800	17668300	292917000	93.9682	23.921	3.374	62.078	4.595	6.03185	134.452	99.936	128	101	101	10	25.72
H_KU-4070-1316218	84695600	8466300	218618200	15126900	13816000	340723000	95.9451	24.858	2.485	64.163	4.44	4.05491	164.206	99.953	250	178	178	8	25.71
H_LV-4069-1316217	92269800	7630300	237617400	12239600	12852700	362609800	96.4555	25.446	2.104	65.53	3.375	3.5445	178.229	99.967	329	223	223	8	25.7
H_LV-4068-1316216	71780100	11349300	180696000	14692900	17090500	295608800	94.2185	24.282	3.839	61.127	4.97	5.78146	137.656	99.955	140	108	108	10	25.71
H_LV-4061-1316215	58187200	10930700	153532500	13265200	13876400	249792000	94.4448	23.294	4.376	61.464	5.31	5.55518	112.991	99.896	175	102	102	10	25.74
H_LV-4045-1316213	86621200	7972500	205701100	11820900	9392300	321508000	97.0787	26.942	2.48	63.98	3.677	2.92133	167.442	99.925	245	203	203	8	25.82
H_LV-4044-1316212	86520300	10522900	222423300	16389700	20011800	355868000	94.3766	24.312	2.957	62.502	4.606	5.62338	167.224	99.953	245	180	180	8	25.77
H_KU-4038-1316211	75006200	7597700	206053800	11273200	16437100	316368000	94.8044	23.709	2.402	65.131	3.563	5.19556	144.484	99.942	300	227	227	8	25.76
H_KU-4032-1226086	64236600	12160200	181786700	16336000	15187900	289707400	94.7575	22.173	4.197	62.748	5.639	5.2425	123.971	99.924	198	114	114	10	25.83
H_KU-3999-1316204	28930300	2868200	80454800	4749800	7821700	124824800	93.7339	23.177	2.298	64.454	3.805	6.26614	56.417	95.463	350	298	298	8	25.86
H_LV-3997-1316203	83305200	9447200	209694400	13746500	17875500	334068800	94.6492	24.937	2.828	62.77	4.115	5.35084	160.986	99.926	250	221	221	8	25.83
H_KU-3995-1316202	60548700	9009100	170135300	15129700	10934200	265757000	95.8856	22.783	3.39	64.019	5.693	4.11436	117.584	99.673	250	151	151	8	25.85
H_KU-3987-1316201	71838600	6852000	180374100	10832300	10936800	280833800	96.1056	25.58	2.44	64.228	3.857	3.8944	138.619	99.897	250	192	192	8	25.84
H_LV-3981-1316200	59311800	9589200	154528500	11166800	14339900	248936200	94.2395	23.826	3.852	62.076	4.486	5.76047	113.708	99.784	105	77	77	10	25.85
H_KU-3978-1316199	74654400	8143400	198980400	13112400	14856800	309747400	95.2036	24.102	2.629	64.24	4.233	4.79642	145.019	99.948	245	195	195	8	25.84
H_LV-3965-1316197	59337200	10940900	153861200	12561300	15671200	252371800	93.7904	23.512	4.335	60.966	4.977	6.20957	114.993	99.723	140	95	95	10	25.86
H_KU-3961-1316250	65206800	11424200	183967400	14798000	23862200	299258600	92.0262	21.789	3.818	61.474	4.945	7.97377	126.208	99.957	140	95	95	10	25.86
H_KU-3960-1316194	37690600	3634600	86235200	5423700	5515300	138499400	96.0178	27.214	2.624	62.264	3.916	3.98218	70.446	94.056	350	319	319	8	25.89
H_KU-3949-1316193	69674300	8633500	190479200	12500300	17340900	298628200	94.1931	23.331	2.891	63.785	4.186	5.80685	134.19	99.93	350	273	273	8	25.89
H_KU-3947-1226079	36450100	8548000	176959500	12150200	27106800	261214600	89.6228	13.954	3.272	67.745	4.651	10.3772	70.093	99.675	234	70	70	10	25.92
H_KU-3928-1316192	106274600	12277200	245307300	15698700	26083200	405641000	93.5699	26.199	3.027	60.474	3.87	6.43012	206.058	99.949	280	214	214	8	25.91
H_LV-3918-1316191	88897900	7324500	218364500	12284400	11147900	338019200	96.702	26.3	2.167	64.601	3.634	3.29801	169.79	99.964	250	198	198	8	25.92
H_KU-3917-1316190	97593400	8658100	257246700	13170500	15161300	391830000	96.1306	24.907	2.21	65.653	3.361	3.86936	183.763	99.959	300	227	227	8	25.95
H_LV-3916-1316189	74524300	6977400	199983200	10555400	12969500	305009800	95.7478	24.433	2.288	65.566	3.461	4.25216	143.94	99.948	252	218	218	8	25.97
H_KU-3912-1316188	46811700	4614900	123484700	7577500	10313800	192802600	94.6506	24.28	2.394	64.047	3.93	5.34941	89.039	98.195	250	250	250	8	25.92
H_KU-3909-1226076	74932200	6825500	215242800	12375900	10886800	320263200	96.6007	23.397	2.131	67.208	3.864	3.39933	140.846	99.967	690	561	250	8	25.96
H_KU-3908-1316187	64466200	12102600	187886700	14850000	14992300	294297800	94.9057	21.905	4.112	63.842	5.046	5.09426	121.57	99.939	250	263	263	8	25.93
H_KU-3901-1316186	26872300	2325500	73163800	4514600	5346000	112222200	95.2362	23.946	2.072	65.195	4.023	4.76376	51.066	93.115	350	267	267	8	26.01
H_KU-3899-1226074	73649200	10145500	208596500	17366400	14852400	324610000	95.4245	22.689	3.125	64.261	5.35	4.57546	136.557	99.958	201	159	141	10	25.93
H_LV-3898-1316185	77246700	8046300	187708400	13103300	12902900	299007600	95.6848	25.834	2.691	62.777	4.382	4.31524	146.4	99.913	228	166	166	8	25.93
H_KU-3892-1316184	78376200	8108700	197984600	13377900	11708800	309556200	96.2176	25.319	2.619	63.958	4.322	3.78245	149.922	99.875	210	162	162	8	25.97
H_LV-3875-1316183	81769200	8117000	199158300	12135600	11836300	313016400	96.2186	26.123	2.593	63.626	3.877	3.78137	156.446	99.918	250	190	190	8	25.99
H_LV-3855-1316181	53220700	9265400	163075400	13295100	13606800	252463400	94.6104	21.081	3.67	64.594	5.266	5.38961	103.475	99.835	210	128	128	10	26.06
H_LV-3851-1316180	87964100	10794700	228839300	13790600	16215100	357603800	95.4656	24.598	3.019	63.992	3.856	4.53438	168.907	99.95	350	231	231	8	26.02
H_KU-3845-1316179	73936800	7621800	178878100	10684800	9707900	280829400	96.5431	26.328	2.714	63.696	3.805	3.45687	139.076	99.861	250	200	200	8	26.1
H_LV-3834-1316177	72570900	7602000	192832600	13108200	14205300	300319000	95.2699	24.165	2.531	64.209	4.365	4.73007	140.196	99.904	250	181	181	8	26.03
H_KU-3827-1316176	61897600	8347900	146942000	11925000	14017700	243130200	94.2345	25.459	3.434	60.438	4.905	5.76551	117.31	99.784	210	165	165	8	26.04
H_KU-3825-1316175	60267900	13007800	169248500	14105700	18836300	275466200	93.162	21.879	4.722	61.441	5.121	6.83797	118.477	99.727	105	78	78	10	26.08
H_KU-3819-1316174	44977900	8956900	133135200	11503400	8490400	207063800	95.8996	21.722	4.326	64.297	5.555	4.10038	86.263	99.803	228	116	116	10	26.04
H_KU-3817-1316173	48265700	7331400	141181400	9645200	13185100	219608800	93.9961	21.978	3.338	64.288	4.392	6.0039	92.703	99.764	119	86	86	10	26.03
H_LV-3813-1316172	84081400	7801300	199124500	11089700	10685100	312782000	96.5839	26.882	2.494	63.662	3.546	3.41615	159.562	99.962	250	200	200	8	26.05
H_KU-3809-1316170	69815900	9182600	180510300	14689000	12992000	287189800	95.4762	24.31	3.197	62.854	5.115	4.52384	133.614	99.894	250	154	154	8	26.05
H_KU-3798-1316169	55118900	3532100	138814300	6523000	9633900	213622200	95.4902	25.802	1.653	64.981	3.054	4.50978	106.452	99.638	315	245	245	8	26.07
H_KU-3785-1316168	77841000	8557900	200155000	14142000	16194500	316890400	94.8896	24.564	2.701	63.162	4.463	5.11044	149.904	99.925	280	161	161	8	26.08
H_KU-3775-1316167	52607400	11575100	125110600	11187500	14214800	214695400	93.3791	24.503	5.391	58.274	5.211	6.62092	98.576	99.761	140	81	81	10	26.12
H_KU-3773-1307699	52802300	8490000	166927100	12306600	18547000	259073000	92.841	20.381	3.277	64.432	4.75	7.15899	101.665	99.945	300	111	111	10	26.1
H_KU-3769-1226067	80877500	9520700	233990800	13507700	22007100	359903800	93.8853	22.472	2.645	65.015	3.753	6.11472	153.443	99.947	330	248	248	8	26.1
H_KU-3767-1226066	51880800	9605400	171232900	15679600	23155700	271554400	91.4729	19.105	3.537	63.057	5.774	8.52709	99.198	99.922	273	135	135	10	26.09
H_LV-3761-1316165	44626900	6555700	126225300	9091000	13193700	199692600	93.393	22.348	3.283	63.21	4.552	6.607	87.922	98.537	315	291	291	8	26.1
H_LV-3749-1316164	78722100	11968500	234441900	20248100	34439000	379819600	90.9328	20.726	3.151	61.725	5.331	9.0672	153.205	99.965	260	158	158	8	26.11
H_LV-3744-1316163	84312700	12992300	247865700	21509200	37945300	404625200	90.6221	20.837	3.211	61.258	5.316	9.37789	164.884	99.989	250	145	145	10	26.12
H_KU-3743-1226062	71675400	10136500	209610500	18063800	18412800	327899000	94.3846	21.859	3.091	63.925	5.509	5.61539	138.01	99.961	285	167	168	8	26.16
H_KU-3742-1226061	242278000	183604100	975378200	184172500	134320400	1719753200	92.1896	14.088	10.676	56.716	10.709	7.81045	465.553	99.998	243	147	147	10	26.12
H_LV-3732-1316162	91171500	14105400	236466100	21829900	23649700	387222600	93.8925	23.545	3.643	61.067	5.638	6.10752	173.349	99.96	250	147	147	10	26.14
H_LV-3730-1316161	45111900	13245800	143740800	12138200	24319900	238556600	89.8054	18.91	5.552	60.254	5.088	10.1946	86.555	98.806	105	74	74	10	26.14
H_KU-3722-1226059	69142400	13316600	202570000	16970400	11377800	313377200	96.3693	22.064	4.249	64.641	5.415	3.6307	123.63	99.947	204	123	123	10	26.2
H_LV-3708-1316160	89462300	7702700	216297700	12263800	11933500	337660000	96.4658	26.495	2.281	64.058	3.632	3.53418	170.745	99.958	250	196	196	8	26.16
H_LV-3705-1316159	84372300	8780700	218462900	14826800	13551300	339994000	96.0143	24.816	2.583	64.255	4.361	3.98575	162.012	99.945	250	170	170	8	26.22
H_LV-3703-1316158	73017300	10996100	233017500	16614800	14915100	348560800	95.7209	20.948	3.155	66.851	4.767	4.27905	140.137	99.959	250	294	294	8	26.16
H_KU-3690-1316156	75835300	14791800	207261100	16198100	20256700	334343000	93.9413	22.682	4.424	61.991	4.845	6.05866	146.279	99.955	119	80	80	10	26.18
H_KU-3689-1226056	74586400	8565900	195054700	13858600	10712800	302778400	96.4618	24.634	2.829	64.422	4.577	3.53817	132.041	99.905	264	178	178	8	26.26
H_KU-3688-1316155	63443400	11398900	190785000	15855700	20915400	302398400	93.0835	20.98	3.769	63.091	5.243	6.9165	123.78	99.953	112	96	96	10	26.18
H_KU-3681-1316154	58036300	8626800	161597100	11100700	13388700	252749600	94.7028	22.962	3.413	63.936	4.392	5.29722	113.081	99.926	140	89	89	10	26.2
H_LV-3668-1316153	54533100	7146200	156165500	10254800	14024200	242123800	94.2078	22.523	2.951	64.498	4.235	5.79216	103.325	99.825	350	264	264	8	26.2
H_KU-3664-1226054	40428800	4941400	138900400	9881800	12819600	206972000	93.8061	19.533	2.387	67.111	4.774	6.19388	77.254	99.917	1260	420	280	8	26.22
H_KU-3639-1316147	23137000	5059800	78769700	5380900	21031200	133378600	84.232	17.347	3.794	59.057	4.034	15.768	44.209	92.714	105	71	71	10	26.22
H_KU-3630-1316145	44548100	7846400	128161000	8775900	12080400	201411800	94.0021	22.118	3.896	63.631	4.357	5.99786	85.715	98.682	250	207	207	8	26.32
H_KU-3623-1316144	57891500	7788200	149101600	11785200	10376900	236943400	95.6205	24.433	3.287	62.927	4.974	4.37948	109.346	99.213	250	177	177	8	26.27
H_LV-3619-1316143	27600000	3015400	73496400	5376700	8059500	117548000	93.1437	23.48	2.565	62.525	4.574	6.85635	53.822	96.02	250	162	162	8	26.26
H_LV-3616-1316142	34524900	9359900	106965300	11812200	14019500	176681800	92.0651	19.541	5.298	60.541	6.686	7.93489	66.28	98.25	250	153	153	8	26.26
H_LV-3614-1316141	38196000	6567100	99343300	7695300	12065700	163867400	92.6369	23.309	4.008	60.624	4.696	7.36309	73.503	97.081	250	190	190	8	26.27
H_KU-3612-1316140	39441000	6377500	106972200	9146200	16271500	178208400	90.8694	22.132	3.579	60.026	5.132	9.1306	75.561	97.88	250	180	180	8	26.27
H_KU-3609-1316139	44419300	11859700	131723200	12537200	19322000	219861400	91.2117	20.203	5.394	59.912	5.702	8.78826	84.469	99.319	250	293	293	8	26.27
H_LV-3587-1316138	53896400	6343900	133299900	8213200	8900000	210653400	95.7751	25.585	3.012	63.279	3.899	4.22495	103.082	99.797	250	194	194	8	26.35
H_LV-3584-1316137	45225500	5365800	133423100	7208300	15043500	206266200	92.7068	21.926	2.601	64.685	3.495	7.29325	86.465	99.336	250	241	241	8	26.31
H_LV-3580-1316136	44778400	6647400	124742500	9839200	9283100	195290600	95.2465	22.929	3.404	63.875	5.038	4.75348	86.261	99.467	250	161	161	8	26.31
H_KU-3575-1316135	43441900	6926900	120752300	10225800	19398900	200745800	90.3366	21.64	3.451	60.152	5.094	9.66342	84.209	99.539	256	179	180	8	26.32
H_KU-3573-1316134	78235800	10173000	187756800	11753700	17397500	305316800	94.3018	25.624	3.332	61.496	3.85	5.69818	149.504	99.826	280	243	243	8	26.31
H_KU-3572-1226049	95900200	12097400	243198700	16221300	18498400	385916000	95.2066	24.85	3.135	63.019	4.203	4.79337	164.215	99.954	1400	517	250	8	26.32
H_LV-3565-1316133	53756500	11884700	148974100	13721900	20058200	248395400	91.9249	21.642	4.785	59.975	5.524	8.07511	104.352	99.94	140	103	103	10	26.35
H_LV-3544-1316129	59524100	9177100	150120500	11081100	12495600	242398400	94.845	24.556	3.786	61.931	4.571	5.15498	114.914	99.811	250	188	189	8	26.37
H_LV-3542-1316128	58884700	11589800	146882500	15341200	24217200	256915400	90.5739	22.92	4.511	57.172	5.971	9.42614	112.328	99.636	210	144	144	10	26.37
H_LV-3537-1316127	94072900	8261100	229195400	11931200	21313800	364774400	94.157	25.789	2.265	62.832	3.271	5.84301	178.424	99.912	315	239	239	8	26.4
H_KU-3536-1316126	70496800	8442700	194041000	12077900	15988000	301046400	94.6892	23.417	2.804	64.456	4.012	5.31081	131.269	99.928	250	293	293	8	26.41
H_KU-3531-1316125	64918200	7409600	172181100	10738200	9560500	264807600	96.3896	24.515	2.798	65.021	4.055	3.61036	124.298	99.96	250	182	182	8	26.41
H_KU-3530-1226045	87113300	7264000	265075300	14345500	13430100	387228200	96.5317	22.497	1.876	68.455	3.705	3.46826	162.613	99.967	1040	381	271	8	26.41
H_LV-3526-1316124	34902900	11521500	104993700	10530000	15574300	177522400	91.2269	19.661	6.49	59.144	5.932	8.77315	67.491	99.56	105	72	72	10	26.42
H_LV-3520-1316123	57699500	6321700	120675000	7716300	6128100	198540600	96.9134	29.062	3.184	60.781	3.887	3.08657	110.924	99.227	250	190	190	8	26.44
H_KU-3517-1307697	93265800	10754900	243600500	15579900	15894300	379095400	95.8073	24.602	2.837	64.258	4.11	4.19269	171.797	99.963	450	285	285	8	26.47
H_LV-3503-1316120	50162900	10385200	148528100	12958500	17266300	239301000	92.7847	20.962	4.34	62.067	5.415	7.21531	96.964	99.912	140	132	132	10	26.48
H_KU-3477-1316116	65717000	11991900	169874800	13714300	17012400	278310400	93.8873	23.613	4.309	61.038	4.928	6.11274	125.832	99.913	147	118	118	10	26.47
H_KU-3459-1316115	89829200	11229100	234559700	19280400	17076600	371975000	95.4092	24.149	3.019	63.058	5.183	4.59079	176.244	99.962	235	163	163	8	26.51
H_LV-3457-1316114	45675400	7192200	145994100	10519500	9169600	218550800	95.8044	20.899	3.291	66.801	4.813	4.19564	88.227	99.858	105	72	72	10	26.5
H_KU-3455-1316113	80045000	8645300	201706000	14041200	10987300	315424800	96.5167	25.377	2.741	63.947	4.452	3.48333	153.095	99.932	250	166	166	8	26.51
H_LV-3435-1316111	64119200	7790700	169864500	12864300	15177500	269816200	94.3749	23.764	2.887	62.956	4.768	5.62513	125.422	99.903	250	169	170	8	26.53
H_LV-3427-1316110	94782900	11142600	258813300	14411900	17368700	396519400	95.6197	23.904	2.81	65.271	3.635	4.38029	182.833	99.961	250	234	234	8	26.57
H_KU-3423-1226573	70910500	7060200	275981000	16851400	8352100	379155200	97.7972	18.702	1.862	72.788	4.444	2.20282	133.403	99.954	342	254	254	8	26.53
H_KU-3418-1316109	85580700	9395800	214206700	12100600	14242800	335526600	95.7551	25.506	2.8	63.842	3.606	4.24491	159.632	99.912	250	224	224	8	26.56
H_KU-3385-1316105	90660700	15673700	256484400	25759000	17656400	406234200	95.6536	22.317	3.858	63.137	6.341	4.34636	173.479	99.972	250	153	153	8	26.64
H_KU-3381-1226037	45323600	3934700	165399000	10461700	8397600	233516600	96.4039	19.409	1.685	70.83	4.48	3.59615	84.078	99.817	1160	605	250	8	26.66
H_KU-3380-1316104	46210200	8956900	135024600	11275900	17023000	218490600	92.2088	21.15	4.099	61.799	5.161	7.79118	90.345	99.679	140	121	121	10	26.62
H_KU-3378-1316103	71693100	11027300	177392900	12676200	17165900	289955400	94.0798	24.726	3.803	61.179	4.372	5.92019	139.657	99.925	175	190	190	8	26.61
H_KU-3374-1316102	45785900	6565600	129681300	8970000	12595400	203598200	93.8136	22.488	3.225	63.695	4.406	6.1864	91.001	99.827	175	83	83	10	26.61
H_KU-3372-1316101	67957300	8384900	183960000	14089500	15703500	290095200	94.5868	23.426	2.89	63.414	4.857	5.41322	130.418	99.967	210	163	163	8	26.62
H_LV-3368-1316100	58194300	6770600	148448100	11574200	9716200	234703400	95.8602	24.795	2.885	63.249	4.931	4.13978	111.535	99.901	250	170	170	8	26.63
H_KU-3360-1316099	77837000	8702600	328090800	24279600	19991000	458901000	95.6437	16.962	1.896	71.495	5.291	4.35628	150.9	99.931	250	180	180	8	26.66
H_KU-3358-1316098	85993200	9931100	237292200	18092100	12871800	364180400	96.4655	23.613	2.727	65.158	4.968	3.53446	164.275	99.972	250	180	180	8	26.64
H_LV-3357-1316097	77454500	9731700	200223500	16177300	11845800	315432800	96.2446	24.555	3.085	63.476	5.129	3.75541	148.736	99.93	250	153	153	8	26.64
H_KU-3355-1226033	69890600	5663400	191568300	10577800	12459500	290159600	95.706	24.087	1.952	66.022	3.646	4.29402	128.073	99.878	1320	567	250	8	26.64
H_KU-3350-1316096	73777900	8087600	206710400	15178700	12810400	316565000	95.9533	23.306	2.555	65.298	4.795	4.04669	143.252	99.956	250	170	170	8	26.66
H_KU-3347-1316095	50219100	10452500	138929200	12154700	22335100	234090600	90.4588	21.453	4.465	59.348	5.192	9.54122	95.437	99.74	350	130	130	10	26.66
H_KU-3344-1316094	40315500	7874900	106451800	8713600	11692600	175048400	93.3204	23.031	4.499	60.813	4.978	6.67964	78.139	98.175	140	88	88	10	26.66
H_KU-3339-1316093	32997700	8352700	131246000	12050900	31923700	216571000	85.2595	15.236	3.857	60.602	5.564	14.7405	65.829	98.98	250	122	122	10	26.66
H_KU-3337-1226032	62716700	7067500	218384800	12750900	22230500	323150400	93.1207	19.408	2.187	67.58	3.946	6.8793	117.903	99.893	1320	427	317	8	26.67
H_KU-3336-1226557	29273000	7617200	115126400	10390800	58169200	220576600	73.6286	13.271	3.453	52.193	4.711	26.3714	58.787	96.35	375	103	104	10	26.67
H_LV-3335-1316091	54336100	11983900	196688800	15934400	36148000	315091200	88.5278	17.245	3.803	62.423	5.057	11.4722	106.605	99.959	250	124	124	10	26.67
H_LV-3334-1316090	91474500	10461900	247112700	14085500	19347000	382481600	94.9417	23.916	2.735	64.608	3.683	5.05828	178.085	99.928	250	220	220	8	26.69
H_KU-3331-1316089	37074500	8509100	115995500	10318200	19582700	191480000	89.773	19.362	4.444	60.578	5.389	10.227	71.129	99.089	140	100	100	10	26.69
H_LV-3328-1316088	76212100	8456200	206840000	14188100	21402800	327099200	93.4568	23.299	2.585	63.235	4.338	6.54321	146.893	99.941	245	174	174	8	26.74
H_KU-3314-1316087	91704300	7614600	278864200	13877700	19233000	411293800	95.3238	22.297	1.851	67.802	3.374	4.67622	175.675	99.967	315	234	234	8	26.7
H_KU-3311-1316085	72068500	7945400	214469300	12186300	25356500	332026000	92.3631	21.706	2.393	64.594	3.67	7.6369	141.04	99.91	315	239	239	8	26.72
H_KU-3309-1316084	80145400	7643300	225091400	12603200	22850500	348333800	93.4401	23.008	2.194	64.619	3.618	6.55994	156.458	99.94	250	213	213	8	26.72
H_KU-3300-1226550	66178300	7918900	176778600	13585300	10250300	274711400	96.2687	24.09	2.883	64.351	4.945	3.7313	128.117	99.901	282	179	179	8	26.77
H_KU-3295-1316083	88176900	8245100	244991600	14764700	14309900	370488200	96.1376	23.8	2.225	66.127	3.985	3.86244	170.085	99.921	250	194	194	8	26.73
H_KU-9955-1316082	71399000	6424600	193277900	10634600	14170900	295907000	95.211	24.129	2.171	65.317	3.594	4.78897	137.922	99.953	250	202	201	8	26.79
H_KU-3289-1226548	66216300	11158000	184913300	17673800	13447200	293408600	95.4169	22.568	3.803	63.022	6.024	4.5831	128.208	99.895	321	151	151	8	26.76
H_KU-3287-1226547	74672100	6769400	213034000	12831800	14472500	321779800	95.5024	23.206	2.104	66.205	3.988	4.49764	146.141	99.93	930	527	250	8	26.75
H_KU-3286-1226025	18754200	1286200	54047200	2991700	3213500	80292800	95.9978	23.357	1.602	67.313	3.726	4.00223	34.732	88.272	1080	500	290	8	26.77
H_KU-3283-1316081	84542300	9557300	215315600	13814300	11858100	335087600	96.4612	25.23	2.852	64.257	4.123	3.53881	163.366	99.967	250	196	196	8	26.78
H_KU-3281-1226024	78760500	13267900	239214900	20035600	17956300	369235200	95.1369	21.331	3.593	64.787	5.426	4.86311	152.82	99.952	204	125	125	10	26.79
H_KU-3274-1226545	53946700	9041200	166167500	12293700	9708700	251157800	96.1344	21.479	3.6	66.161	4.895	3.86558	103.496	99.738	665	500	250	8	26.79
H_KU-3266-1226544	35422400	11316500	101745100	11683100	11056900	171224000	93.5424	20.688	6.609	59.422	6.823	6.45756	68.527	98.035	665	104	104	10	26.83
H_KU-3262-1316080	61413900	11171900	168682900	12797800	20558300	274624800	92.514	22.363	4.068	61.423	4.66	7.48596	117.576	99.936	210	200	200	8	26.81
H_KU-3259-1226543	68314100	6721800	170967500	9872800	9964600	265840800	96.2517	25.697	2.529	64.312	3.714	3.74833	131.136	99.867	246	198	198	8	26.8
H_KU-3254-1316079	56049900	8923600	170523800	13117100	17939400	266553800	93.2699	21.028	3.348	63.974	4.921	6.73012	109.171	99.962	175	107	107	10	26.87
H_KU-3251-1316078	55916300	11183200	152240000	12898100	24644600	256882200	90.4063	21.767	4.353	59.265	5.021	9.59374	108.425	99.896	105	97	97	10	26.82
H_KU-3250-1316077	51055900	10180000	132465000	11799300	17491800	222992000	92.1559	22.896	4.565	59.403	5.291	7.84414	97.333	99.254	140	127	127	10	26.83
H_LV-3249-1316076	106052800	10909100	247352500	13508100	19330300	397152800	95.1328	26.703	2.747	62.281	3.401	4.86722	202.612	99.906	250	245	245	8	26.83
H_LV-3245-1316073	73563800	11496300	215454700	17806600	25482200	343803600	92.5882	21.397	3.344	62.668	5.179	7.41185	141.475	99.952	175	160	160	8	26.83
H_KU-3220-1226538	58020200	6331300	156633500	9971900	7320700	238277600	96.9277	24.35	2.657	65.736	4.185	3.07234	112.399	99.814	282	193	194	8	26.94
H_KU-3197-1316071	40171500	7674700	164942700	11396500	29469800	253655200	88.3819	15.837	3.026	65.026	4.493	11.6181	79.518	99.744	103	89	89	10	26.97
H_KU-9786-1316070	66853700	7160700	176701000	12587100	14801900	278104400	94.6776	24.039	2.575	63.538	4.526	5.32243	130.774	99.939	250	181	181	8	26.93
H_LV-3192-1316069	82666300	11515800	203432600	16378300	15599800	329592800	95.2669	25.081	3.494	61.722	4.969	4.73305	161.767	99.906	250	173	173	8	26.94
H_LV-3191-1316068	80277700	9374500	214467700	16683500	14389800	335193200	95.707	23.95	2.797	63.983	4.977	4.29299	153.65	99.943	250	171	171	8	26.96
H_KU-9779-1316067	76703100	8351900	212726700	15047400	15950500	328779600	95.1486	23.33	2.54	64.702	4.577	4.85143	150.526	99.96	245	177	177	8	26.91
H_KU-3177-1316066	94505000	8737500	257296300	13642900	19571900	393753600	95.0294	24.001	2.219	65.344	3.465	4.9706	182.347	99.934	250	238	238	8	27.01
H_KU-9739-1316065	70015900	7756100	182385500	10742600	16414100	287314200	94.2871	24.369	2.7	63.479	3.739	5.71294	134.925	99.903	250	200	200	8	26.93
H_KU-3163-1226021	39773000	3248900	137509300	8089800	5742800	194363800	97.0453	20.463	1.672	70.748	4.162	2.95467	78.122	98.452	2500	1092	250	8	26.97
H_KU-3156-1226535	66727500	6947400	195030900	11837400	10697000	291240200	96.3271	22.912	2.385	66.966	4.064	3.67291	128.503	99.868	660	500	250	8	26.95
H_LV-3146-1316064	97774600	11957700	252641600	20001700	21717200	404092800	94.6257	24.196	2.959	62.521	4.95	5.37431	191.046	99.967	219	178	178	8	27.03
H_KU-3126-1316063	61202300	8209000	177192400	11148400	19277700	277029800	93.0413	22.092	2.963	63.961	4.024	6.95871	117.63	99.903	315	276	276	8	26.99
H_KU-3102-1316061	82813100	6954100	210922100	10131100	19329000	330149400	94.1454	25.084	2.106	63.887	3.069	5.85462	160.772	99.959	315	233	233	8	27.03
H_LV-3093-1316060	60077200	7653400	170078300	10992000	14407900	263208800	94.5261	22.825	2.908	64.617	4.176	5.47394	115.898	99.841	350	262	262	8	27.06
H_LV-3076-1316059	77147900	7219300	179611700	10419600	9796500	284195000	96.5529	27.146	2.54	63.2	3.666	3.4471	147.709	99.949	251	187	187	8	27.05
H_KU-3069-1226489	54741000	4838500	166357400	9167600	8601300	243705800	96.4706	22.462	1.985	68.262	3.762	3.52938	104.297	99.92	450	217	217	8	27.09
H_KU-3067-1316058	87882000	7271500	243622600	13678700	11054000	363508800	96.9591	24.176	2	67.02	3.763	3.04092	170.293	99.952	281	194	194	8	27.14
H_KU-3062-1316057	86275800	10578300	221004100	16018800	20077600	353954600	94.3276	24.375	2.989	62.439	4.526	5.67237	165.191	99.92	147	164	164	8	27.08
H_KU-3053-1226016	79562900	8208100	239344300	14418300	17586200	359119800	95.103	22.155	2.286	66.647	4.015	4.89703	151.298	99.959	950	417	307	8	27.08
H_LV-3050-1316056	92818300	10755700	330215700	23093900	29955400	486839000	93.847	19.066	2.209	67.829	4.744	6.15304	181.742	99.967	250	172	172	8	27.1
H_KU-3046-1307696	45068400	11316600	119931000	11315800	10873200	198505000	94.5225	22.704	5.701	60.417	5.701	5.47754	85.886	99.393	220	77	77	10	27.08
H_LV-3043-1316055	80075000	10557100	218100800	13838200	25903100	348474200	92.5667	22.979	3.03	62.587	3.971	7.43329	151.079	99.884	245	206	206	8	27.1
H_LV-3042-1316054	83379000	9361500	213399000	15225400	25478700	346843600	92.6541	24.039	2.699	61.526	4.39	7.34588	162.496	99.89	250	170	170	8	27.11
H_KU-3036-1307695	56158900	7244300	169867100	11481900	15882600	260634800	93.9062	21.547	2.779	65.174	4.405	6.09381	105.629	99.936	450	260	260	8	27.14
H_LV-3027-1316053	81497100	7340400	215389300	10922800	15795200	330944800	95.2272	24.626	2.218	65.083	3.3	4.77276	154.449	99.933	250	209	209	8	27.14
H_KU-3026-1316052	62731600	6925500	161742600	11548200	12247100	255195000	95.2009	24.582	2.714	63.38	4.525	4.79911	120.877	99.839	250	173	173	8	27.12
H_LV-3024-1316051	85598000	9444700	223848500	16727900	18056900	353676000	94.8945	24.202	2.67	63.292	4.73	5.10549	168.016	99.944	189	167	167	8	27.12
H_KU-9486-1316050	55672700	7551800	149974000	12316100	17647400	243162000	92.7425	22.895	3.106	61.677	5.065	7.25747	107.353	99.882	210	153	153	8	27.13
H_LV-2992-1316047	59111100	13690400	188568800	16348600	21076700	298795600	92.9461	19.783	4.582	63.11	5.471	7.05389	114.726	99.958	105	72	72	10	27.16
H_LV-2988-1316046	56481500	4343400	172660500	9389700	8830500	251705600	96.4917	22.44	1.726	68.596	3.73	3.50827	108.178	99.95	250	481	250	8	27.17
H_LV-2987-1316045	74854400	6906200	193543500	10952700	10455000	296711800	96.4764	25.228	2.328	65.229	3.691	3.52362	142.991	99.922	250	201	201	8	27.18
H_KU-2976-1316044	81878000	8048400	198640400	12909600	10537000	312013400	96.6229	26.242	2.58	63.664	4.138	3.3771	155.539	99.967	250	205	205	8	27.19
H_KU-2968-1316043	50882400	12368700	137274900	12578200	25234800	238339000	89.4122	21.349	5.19	57.596	5.277	10.5878	99.54	99.905	140	114	114	10	27.2
H_LV-2961-1316042	68650200	9733700	265821300	21135600	35139200	400480000	91.2257	17.142	2.431	66.376	5.278	8.77427	132.026	99.923	175	173	173	8	27.21
H_LV-2954-1316041	90741400	8523600	219374700	12795100	12238000	343672800	96.4391	26.403	2.48	63.832	3.723	3.56095	174.872	99.952	250	205	205	8	27.27
H_KU-2940-1316040	65941800	6211000	210655700	12153700	13179600	308141800	95.7229	21.4	2.016	68.363	3.944	4.27712	126.573	99.963	385	352	250	8	27.22
H_KU-2927-1316039	96332300	14068900	268915500	22540200	30185700	432042600	93.0133	22.297	3.256	62.243	5.217	6.98674	187.352	99.967	250	160	160	8	27.25
H_KU-2921-1316037	55539200	9799000	175844900	14856100	15108000	271147200	94.4281	20.483	3.614	64.852	5.479	5.57188	108.124	99.909	175	94	94	10	27.27
H_LV-2920-1316036	62061000	9913700	205500100	15369200	18018200	310862200	94.2038	19.964	3.189	66.106	4.944	5.7962	119.153	99.954	250	129	129	10	27.29
H_KU-2906-1316034	46701500	3627000	135690300	7612800	11554800	205186400	94.3686	22.761	1.768	66.13	3.71	5.63137	88.256	99.899	322	357	250	8	27.27
H_LV-2905-1316033	63015500	7177200	184433000	13325900	14043400	281995000	95.02	22.346	2.545	65.403	4.726	4.98002	122.76	99.887	250	160	160	8	27.27
H_KU-2901-1316032	73215900	8594000	206537800	12759200	16457900	317564800	94.8175	23.055	2.706	65.038	4.018	5.18253	140.542	99.967	350	223	223	8	27.29
H_KU-2900-1226002	40173800	4936200	679780400	37225800	48489600	810605800	94.0181	4.956	0.609	83.861	4.592	5.9819	75.734	99.604	950	285	75	10	27.29
H_LV-2899-1316031	68964900	6192200	198012200	10665000	13064900	296899200	95.5996	23.228	2.086	66.693	3.592	4.40045	132.475	99.914	250	212	212	8	27.27
H_KU-2891-1316030	70711200	8661300	186807700	11694400	22389400	300264000	92.5434	23.55	2.885	62.214	3.895	7.45657	137.629	99.933	280	196	196	8	27.27
H_LV-2884-1316029	78590500	7170000	212277000	11123300	15822800	324983600	95.1312	24.183	2.206	65.319	3.423	4.8688	146.517	99.918	322	239	239	8	27.66
H_KU-2859-1226000	76083800	8629500	239459800	14553300	17983400	356709800	94.9585	21.329	2.419	67.13	4.08	5.04147	145.061	98.351	1800	658	250	8	27.36
H_KU-2829-1226367	82564200	14402500	254562400	20991400	13538500	386059000	96.4932	21.386	3.731	65.939	5.437	3.50685	153.248	99.925	263	96	96	10	27.36
H_KU-16925-1320567	86554400	24299100	274354800	26819100	34706400	446733800	92.2311	19.375	5.439	61.413	6.003	7.76892	172.472	99.964	140	64	64	10	21.69
H_LV-2803-1320566	74908000	13271200	208613300	18403400	14908700	330104600	95.4836	22.692	4.02	63.196	5.575	4.51636	140.624	99.967	150	99	99	10	21.7
H_KU-16866-1320565	85304400	6939800	213346400	11673000	12279600	329543200	96.2738	25.886	2.106	64.74	3.542	3.72625	163.643	99.956	315	200	200	8	21.74
H_KU-2778-1226987	58577700	7742200	177297400	11790000	10981700	266389000	95.8776	21.99	2.906	66.556	4.426	4.12243	114.359	99.941	158	89	89	10	21.8
H_KU-2775-1320564	62796900	7785900	180161500	14964700	14372000	280081000	94.8686	22.421	2.78	64.325	5.343	5.13137	120.587	99.907	250	159	159	8	21.77
H_KU-2764-1320563	58989800	9198400	149740100	13245800	10706900	241881000	95.5735	24.388	3.803	61.907	5.476	4.42652	115.078	99.753	250	134	134	10	21.76
H_LV-2748-1320562	83812800	11268100	231468200	20710600	24927500	372187200	93.3024	22.519	3.028	62.191	5.565	6.69757	164.028	99.956	250	142	142	10	21.79
H_KU-16798-1320561	70618700	9317000	208246500	15173500	18609700	321965400	94.22	21.934	2.894	64.68	4.713	5.78003	139.13	99.952	224	131	131	10	21.79
H_KU-2744-1226985	76093900	9803100	192715900	13732400	11612900	303958200	96.1794	25.034	3.225	63.402	4.518	3.82056	141.79	99.929	175	113	113	10	21.82
H_KU-16789-1320560	93796300	9612200	229866100	13841800	16014600	363131000	95.5899	25.83	2.647	63.301	3.812	4.41014	179.551	99.952	250	255	255	8	21.8
H_KU-2735-1320559	45486400	8134400	130949000	10245100	14533700	209348600	93.0577	21.728	3.886	62.551	4.894	6.94234	90.058	99.77	140	82	82	10	21.81
H_LV-2724-1320557	85131000	11266900	233231800	20750600	19822300	370202600	94.6456	22.996	3.043	63.001	5.605	5.35445	165.605	99.939	250	157	157	8	21.83
H_KU-16753-1320556	72893000	7927200	212111800	14927800	13748000	321607800	95.7252	22.665	2.465	65.954	4.642	4.27477	141.4	99.96	250	170	170	8	21.92
H_LV-2719-1320555	81590200	11610100	240015900	21947800	17248000	372412000	95.3686	21.909	3.118	64.449	5.893	4.63143	156.675	99.898	221	144	144	10	21.83
H_LV-2717-1320554	82420000	7919300	202935100	11705100	16357900	321337400	94.9094	25.649	2.464	63.153	3.643	5.09057	158.54	99.965	228	192	192	8	21.81
H_LV-2705-1320553	100735200	8558300	263082600	13967800	18404900	404748800	95.4528	24.888	2.114	64.999	3.451	4.54724	196.933	99.953	263	220	220	8	21.87
H_LV-2703-1320552	65235200	7398600	163126600	10617900	14966900	261345200	94.2731	24.961	2.831	62.418	4.063	5.72687	129.71	99.68	30	221	221	8	21.85
H_LV-2677-1226977	89642500	11736900	263328600	20137700	14208300	399054000	96.4395	22.464	2.941	65.988	5.046	3.5605	172.185	99.966	140	127	127	10	21.87
H_LV-2667-1320550	77654000	8789600	204608600	15447600	15752400	322252200	95.1118	24.097	2.728	63.493	4.794	4.88822	151.743	99.926	280	175	175	8	21.91
H_KU-2664-1320548	84684600	7050900	247588900	12768100	16542900	368635400	95.5124	22.972	1.913	67.164	3.464	4.4876	163.672	99.917	350	228	228	8	21.92
H_LV-2661-1320547	95607400	8434900	289643100	15902500	16326900	425914800	96.1666	22.448	1.98	68.005	3.734	3.83337	186.394	99.957	250	216	216	8	21.91
H_KU-2641-1320546	108721500	13099400	302947600	25016400	20154100	469939000	95.7113	23.135	2.787	64.465	5.323	4.28866	209.491	99.967	250	154	154	8	21.91
H_KU-2635-1226973	74337400	5516700	197142300	10199800	7311800	294508000	97.5173	25.241	1.873	66.94	3.463	2.48272	139.956	99.963	250	205	205	8	21.93
H_LV-2633-1226972	66570400	7440200	193513900	14168100	12193400	293886000	95.851	22.652	2.532	65.847	4.821	4.14902	127.556	99.956	210	178	178	8	21.96
H_KU-2631-1320545	89616300	10499300	258429400	20516800	13921200	392983000	96.4576	22.804	2.672	65.761	5.221	3.54244	171.408	99.967	250	147	147	10	21.95
H_LV-2628-1320543	43748200	4905800	125107700	7425600	13889300	195076600	92.8801	22.426	2.515	64.133	3.807	7.11992	84.529	99.266	158	93	93	10	21.95
H_KU-2616-1226315	60354000	5779200	198075800	10872000	13275400	288356400	95.3962	20.93	2.004	68.691	3.77	4.60382	116.166	99.95	360	186	186	8	21.98
H_LV-2610-1226969	41808500	5628600	127745200	8340000	13159700	196682000	93.3091	21.257	2.862	64.95	4.24	6.69085	81.913	99.213	105	81	81	10	22.04
H_LV-2603-1320541	70004800	9088300	203320600	15223700	16193000	313830400	94.8402	22.307	2.896	64.787	4.851	5.15979	135.286	99.952	210	121	121	10	21.98
H_KU-2597-1320540	96495800	12520000	251756000	21498100	14501900	396771800	96.345	24.32	3.155	63.451	5.418	3.65497	186.265	99.957	250	133	133	10	21.98
H_KU-2594-1320539	84432000	11240200	229007000	19039300	15911100	359629600	95.5757	23.477	3.125	63.679	5.294	4.4243	163.654	99.961	263	155	155	8	22.04
H_KU-2588-1320538	45196900	8262000	132290800	11904900	13338000	210992600	93.6785	21.421	3.916	62.699	5.642	6.32155	87.887	99.938	175	107	107	10	22
H_KU-2584-1320537	72377300	12322800	182219900	13772500	15730700	296423200	94.6932	24.417	4.157	61.473	4.646	5.30684	139.401	99.953	140	64	64	10	21.98
H_LV-2578-1320536	57399000	11247800	151647800	13041100	21362900	254698600	91.6125	22.536	4.416	59.54	5.12	8.38752	112.026	99.797	140	80	80	10	22.08
H_LV-2544-1320534	67312200	7603500	170514700	11912300	13008100	270350800	95.1884	24.898	2.812	63.072	4.406	4.81156	128.617	99.938	250	163	163	8	22.05
H_KU-16409-1320533	73649600	7518900	250751700	17664100	13811300	363395600	96.1994	20.267	2.069	69.002	4.861	3.80062	142.758	99.92	256	162	162	8	22.21
H_LV-2524-1320532	86828000	7932200	241477500	15979600	12937900	365155200	96.4569	23.778	2.172	66.13	4.376	3.54312	165.72	99.964	250	166	166	8	22.1
H_LV-2517-1320531	68028500	6365800	200160900	13135800	10862400	298553400	96.3617	22.786	2.132	67.044	4.4	3.63834	130.039	99.962	250	171	171	8	22.14
H_KU-2487-1320527	79396800	10530700	191199100	13992600	21551000	316670200	93.1945	25.072	3.325	60.378	4.419	6.8055	150.506	99.953	140	100	100	10	22.18
H_LV-2486-1320526	79824800	11519100	210414000	16176900	17820400	335755200	94.6924	23.775	3.431	62.669	4.818	5.30756	157.222	99.926	179	98	98	10	22.33
H_KU-16327-1320525	94729300	20357200	871891700	56288600	91887600	1135154400	91.9053	8.345	1.793	76.808	4.959	8.09472	185.969	99.967	140	72	72	10	22.14
H_LV-2473-1320524	79621600	9910500	208629600	17414800	15810500	331387000	95.229	24.027	2.991	62.956	5.255	4.77101	152.208	99.943	250	150	150	8	22.18
H_KU-16312-1320523	93972100	8766800	284326400	18448200	14313500	419827000	96.5906	22.384	2.088	67.725	4.394	3.40938	180.203	99.961	250	181	181	8	22.21
H_LV-2461-1320522	103833600	9164400	277036400	15947000	9261600	415243000	97.7696	25.006	2.207	66.717	3.84	2.2304	196.676	99.959	250	194	194	8	22.19
H_LV-2460-1320521	99713900	9382200	286580700	18777800	16008400	430463000	96.2811	23.164	2.18	66.575	4.362	3.71888	190.786	99.967	250	176	176	8	22.17
H_KU-2455-1320520	84153800	10331600	255551700	20657800	30086300	400781200	92.4931	20.997	2.578	63.763	5.154	7.50691	164.402	99.96	1350	158	158	8	22.18
H_LV-2452-1320519	89011100	10929100	269017000	20932600	27733000	417622800	93.3593	21.314	2.617	64.416	5.012	6.64068	173.52	99.964	250	176	176	8	22.18
H_KU-2449-1320518	74508000	7053000	226111500	13080900	17150800	337904200	94.9244	22.05	2.087	66.916	3.871	5.07564	145.06	99.917	250	264	264	8	22.19
H_LV-2447-1226955	56034400	5713800	588917700	33405100	54917200	738988200	92.5686	7.583	0.773	79.692	4.52	7.4314	110.263	99.942	280	205	205	8	22.18
H_LV-2416-1226952	105119000	11867900	245529200	18676600	13957100	395149800	96.4679	26.602	3.003	62.136	4.726	3.5321	193.839	99.961	175	177	177	8	22.28
H_KU-2411-1226305	45040600	11616200	275976600	20027500	47841900	400502800	88.0545	11.246	2.9	68.908	5.001	11.9455	88.347	99.394	252	87	87	10	22.25
H_LV-2407-1320514	100153100	11126000	305063900	22912500	13449100	452704600	97.0292	22.123	2.458	67.387	5.061	2.97083	191.187	99.967	250	162	162	8	22.29
H_LV-2406-1226949	63026600	8560900	180913700	14355500	10752700	277609400	96.1267	22.703	3.084	65.168	5.171	3.87332	120.612	99.946	130	127	127	10	22.26
H_KU-2405-1320513	93323300	8859900	247553700	14991200	12291500	377019600	96.7398	24.753	2.35	65.661	3.976	3.26018	179.938	99.967	250	181	181	8	22.27
H_KU-2402-1320512	57666800	4802600	182855400	10711400	9413800	265450000	96.4536	21.724	1.809	68.885	4.035	3.54636	109.345	99.942	350	254	254	8	22.25
H_KU-2401-1320511	80497300	6284200	223331300	11638100	8571300	330322200	97.4052	24.369	1.902	67.61	3.523	2.59483	154.048	99.967	250	201	201	8	22.26
H_LV-2399-1320510	88748700	6269000	271723500	12651600	9730400	389123200	97.4994	22.807	1.611	69.83	3.251	2.5006	168.459	99.957	250	209	209	8	22.28
H_KU-2383-1320508	75868700	11418100	204876300	15976600	19836700	327976400	93.9518	23.132	3.481	62.467	4.871	6.04821	149.929	99.93	175	125	125	10	22.29
H_LV-2374-1320507	84574600	8562300	218014800	15013300	13173800	339338800	96.1178	24.923	2.523	64.247	4.424	3.8822	163.755	99.812	250	165	165	8	22.29
H_LV-2366-1226942	76923800	16424900	210634100	19409200	12787800	336179800	96.1961	22.882	4.886	62.655	5.773	3.80386	146.22	99.917	105	78	78	10	22.3
H_KU-2364-1320506	88429500	8583200	198400100	12041700	12636300	320090800	96.0523	27.626	2.681	61.982	3.762	3.94772	165.199	99.963	250	204	204	8	22.33
H_KU-2355-1320505	107213500	11947000	287114100	22403900	17398700	446077200	96.0996	24.035	2.678	64.364	5.022	3.90038	205.516	99.967	250	146	146	10	22.31
H_KU-2350-1226941	50292600	6838500	138077700	9096900	11443700	215749400	94.6958	23.311	3.17	63.999	4.216	5.30416	97.196	99.864	128	83	83	10	22.31
H_KU-2342-1320504	68813600	9043700	205437300	16623600	20831400	320749600	93.5054	21.454	2.82	64.049	5.183	6.4946	132.775	99.938	250	159	159	8	22.4
H_KU-2337-1226299	53748500	6817900	208877000	12941000	15790200	298174600	94.7044	18.026	2.287	70.052	4.34	5.29562	100.944	99.933	330	185	185	8	22.44
H_LV-2320-1320503	78963200	19009600	230856200	25914700	12562500	367306200	96.5798	21.498	5.175	62.851	7.055	3.42017	149.428	99.956	250	135	135	10	22.33
H_KU-2319-1320502	91364600	12450200	265165200	23570700	20333300	412884000	95.0753	22.128	3.015	64.223	5.709	4.9247	176.868	99.967	250	154	154	8	22.41
H_LV-2311-1320501	80314700	9798600	238740200	19018400	21566900	369438800	94.1623	21.74	2.652	64.622	5.148	5.83775	155.899	99.963	250	144	144	10	22.35
H_KU-2308-1226937	84135400	11578200	202924200	16991800	14891400	330521000	95.4946	25.455	3.503	61.395	5.141	4.50543	156.447	99.952	175	137	137	10	22.41
H_LV-2306-1320500	112200400	14715600	292907900	25144300	18492200	463460400	96.01	24.209	3.175	63.2	5.425	3.99003	215.29	99.966	250	159	159	8	22.37
H_LV-2303-1320499	100129500	11679400	317080300	22982200	26483200	478354600	94.4637	20.932	2.442	66.286	4.804	5.53631	192.492	99.967	210	125	125	10	22.39
H_LV-2299-1320498	64457900	8915300	212937800	19809300	31441700	337562000	90.6857	19.095	2.641	63.081	5.868	9.31435	127.709	99.939	175	134	134	10	22.41
H_LV-2284-1320496	98353300	11062500	238863100	16557900	19154600	383991400	95.0117	25.613	2.881	62.205	4.312	4.98829	188.779	99.948	250	165	165	8	22.41
H_LV-2280-1320495	103847200	12122300	295123700	23530000	17377000	452000200	96.1555	22.975	2.682	65.293	5.206	3.84447	200.878	99.964	250	150	151	8	22.4
H_KU-2279-1320494	101306900	11402300	266628000	19738100	16154300	415229600	96.1095	24.398	2.746	64.212	4.754	3.89045	194.452	99.963	119	175	175	8	22.4
H_LV-2263-1226932	69089500	10235100	204358200	15946400	12775000	312404200	95.9107	22.115	3.276	65.415	5.104	4.08925	132.669	99.956	175	120	120	10	22.44
H_KU-2257-1320493	83616000	6667000	225940800	12149300	9331700	337704800	97.2367	24.76	1.974	66.905	3.598	2.76327	156.468	99.944	245	196	196	8	22.42
H_LV-2227-1320492	40946500	13724400	196472300	16008200	125762800	392914200	67.9923	10.421	3.493	50.004	4.074	32.0077	80.857	99.035	350	183	183	8	22.47
H_KU-2226-1320491	43947000	6313700	158607800	12003500	37751200	258623200	85.403	16.993	2.441	61.328	4.641	14.597	85.459	99.908	250	140	140	10	22.48
H_LV-2223-1226927	52893400	8121600	170078600	11160700	29499700	271754000	89.1447	19.464	2.989	62.586	4.107	10.8553	103.712	99.906	140	183	183	8	22.48
H_KU-2215-1320490	66330300	11285100	300001400	24356300	91368300	493341400	81.4797	13.445	2.287	60.81	4.937	18.5203	128.104	99.909	250	132	132	10	22.49
H_LV-2206-1226925	80679900	11945000	231810900	18281600	19785800	362503200	94.5419	22.256	3.295	63.947	5.043	5.4581	155.709	99.941	151	111	111	10	22.51
H_KU-2201-1226924	85272100	13988400	262919200	23141400	13182300	398503400	96.692	21.398	3.51	65.977	5.807	3.30795	161.978	99.967	105	104	104	10	22.52
H_KU-2198-1320488	97028400	13425800	293851300	25294000	15635300	445234800	96.4883	21.793	3.015	65.999	5.681	3.5117	184.789	99.967	250	156	156	8	22.52
H_KU-2191-1320487	77851800	8507100	213615400	14486800	13035500	327496600	96.0197	23.772	2.598	65.227	4.423	3.98035	149.254	99.962	140	100	100	10	22.54
H_KU-2177-1320486	81683600	8093400	208157800	12421900	10223700	320580400	96.8109	25.48	2.525	64.932	3.875	3.18912	155.966	99.957	273	190	190	8	22.56
H_KU-2169-1226918	25315500	2195600	82601500	4865300	2599300	117577200	97.7893	21.531	1.867	70.253	4.138	2.21072	47.885	98.306	250	263	262	8	22.56
H_KU-2161-1226917	84261900	7031800	214569700	11698000	12454000	330015400	96.2262	25.533	2.131	65.018	3.545	3.77376	158.749	99.962	305	237	237	8	22.57
H_KU-2139-1320484	106873900	9303900	301140200	15345000	16124000	448787000	96.4072	23.814	2.073	67.101	3.419	3.5928	203.319	99.964	250	241	241	8	22.6
H_KU-2127-1320482	113399000	15136900	276365600	23286600	21030700	449218800	95.3184	25.244	3.37	61.521	5.184	4.68162	214.514	99.967	250	157	157	8	22.6
H_KU-2123-1226289	89787100	7666700	267283900	13023800	12895300	390656800	96.6991	22.984	1.963	68.419	3.334	3.30093	167.045	99.949	300	244	244	8	22.62
H_LV-2120-1320481	85895500	7147600	212965800	11601300	9547200	327157400	97.0818	26.255	2.185	65.096	3.546	2.91823	163.492	99.897	250	181	181	8	22.67
H_KU-15700-1320480	76087100	6340300	224287800	12458700	8920900	328094800	97.281	23.191	1.932	68.361	3.797	2.719	146.585	99.964	250	192	192	8	22.62
H_KU-2114-1320479	79414000	6990200	250055900	14389300	14245800	365095200	96.0981	21.752	1.915	68.491	3.941	3.90194	151.756	99.967	250	433	250	8	22.61
H_KU-2113-1226286	51260700	6556500	182659900	13716700	10415000	264608800	96.064	19.372	2.478	69.03	5.184	3.936	96.924	99.967	195	128	128	10	22.63
H_LV-2101-1226915	67432600	6376900	187761200	12160300	8280600	282011600	97.0637	23.911	2.261	66.579	4.312	2.93626	128.85	99.958	250	165	166	8	22.64
H_KU-2095-1226285	57654900	12047400	193640400	16935400	10617500	290895600	96.3501	19.82	4.141	66.567	5.822	3.64993	107.886	99.957	252	130	130	10	22.67
H_KU-2092-1226914	94325800	9622600	253288500	18124800	16664700	392026400	95.7491	24.061	2.455	64.61	4.623	4.25091	192.183	99.95	170	179	179	8	22.64
H_KU-2083-1320478	83617400	9601500	226061700	16224100	17051100	352555800	95.1636	23.717	2.723	64.121	4.602	4.83643	160.598	99.956	235	164	164	8	22.69
H_LV-2081-1226911	127703900	17750300	330863800	29700600	19171200	525189800	96.3497	24.316	3.38	62.999	5.655	3.65034	240.863	99.962	270	158	158	8	22.69
H_KU-2075-1226910	66793200	7043600	205414900	14218000	12168900	305638600	96.0185	21.854	2.305	67.208	4.652	3.98147	125.278	99.841	250	164	164	8	22.71
H_LV-2074-1320477	114781900	12043100	295494100	20832600	16542900	459694600	96.4013	24.969	2.62	64.281	4.532	3.59867	216.979	99.967	250	179	179	8	22.73
H_KU-2068-1226908	104752600	16258000	280107400	26561000	13428200	441107200	96.9558	23.748	3.686	63.501	6.021	3.0442	194.139	99.967	210	138	138	10	22.67
H_KU-2064-1226283	75153900	7247800	225834600	11803800	12261500	332301600	96.3101	22.616	2.181	67.961	3.552	3.68987	141.851	99.964	360	245	245	8	22.71
H_KU-2058-1320476	118400100	10929000	358504100	20298800	22411200	530543200	95.7758	22.317	2.06	67.573	3.826	4.2242	225.767	99.967	250	215	215	8	22.69
H_LV-2053-1320475	66460700	7723800	217525700	13267800	19962200	324940200	93.8567	20.453	2.377	66.943	4.083	6.14335	129.973	99.963	250	132	132	10	22.67
H_KU-2050-1320474	43406200	11848700	174199000	14498600	46570500	290523000	83.9701	14.941	4.078	59.96	4.991	16.0299	86.97	98.208	175	127	127	10	22.69
H_KU-2043-1226281	67167000	9033800	223236200	18798500	9420300	327655800	97.1249	20.499	2.757	68.131	5.737	2.87506	126.151	99.956	216	153	153	8	22.73
H_KU-2040-1226905	93318700	7554700	270695000	14144200	11645600	397358200	97.0692	23.485	1.901	68.124	3.56	2.93076	179.281	99.967	250	230	230	8	22.69
H_KU-2036-1320473	102636100	8585800	284956000	16149600	10295100	422622600	97.564	24.286	2.032	67.426	3.821	2.436	195.929	99.965	250	199	199	8	22.73
H_KU-2035-1226280	101455500	8747200	303273700	15604500	13006100	442087000	97.058	22.949	1.979	68.6	3.53	2.94198	190.181	99.641	294	234	234	8	22.73
H_KU-2032-1320472	107762200	11743000	311817000	23125100	17603500	472050800	96.2708	22.829	2.488	66.056	4.899	3.72915	207.584	99.967	250	172	172	8	22.73
H_KU-2031-1320471	81493900	6640300	228700300	12382000	9185700	338402200	97.2856	24.082	1.962	67.582	3.659	2.71443	157.143	99.938	250	183	183	8	22.72
H_LV-2027-1320470	97739500	18377400	613374000	44739200	67854100	842084200	91.9421	11.607	2.182	72.84	5.313	8.05788	192.258	99.962	140	91	91	10	22.72
H_LV-2016-1320469	86117600	11548000	308443700	25713400	56677700	488500400	88.3976	17.629	2.364	63.141	5.264	11.6024	169.739	99.967	250	148	148	10	22.73
H_KU-2013-1320468	98857800	8224400	304661900	15636200	20659300	448039600	95.389	22.065	1.836	67.999	3.49	4.61104	190.081	99.966	250	236	236	8	22.75
H_KU-2012-1320467	78853200	6745800	229627700	12679300	14646600	342552600	95.7243	23.019	1.969	67.034	3.701	4.27572	153.161	99.965	250	198	198	8	22.77
H_LV-2007-1320466	93987800	10607000	273738300	19124700	26741400	424199200	93.696	22.157	2.5	64.531	4.508	6.30397	179.985	99.969	250	171	171	8	22.75
H_LV-2005-1320465	96203400	15076400	291381600	26738600	46747200	476147200	90.1822	20.205	3.166	61.196	5.616	9.8178	187.554	99.964	250	157	157	8	22.86
H_KU-1999-1320464	77358000	10978100	221447000	18818800	21473300	350075200	93.8661	22.098	3.136	63.257	5.376	6.13391	149.488	99.958	210	155	155	8	22.82
H_KU-15487-1320463	110896400	11117500	281734800	18092200	20562900	442403800	95.352	25.067	2.513	63.683	4.09	4.64799	216.562	99.967	250	183	183	8	22.77
H_LV-1973-1320462	91650300	12070400	260108700	21524400	17622600	402976400	95.6269	22.743	2.995	64.547	5.341	4.37311	176.557	99.945	250	155	155	8	22.81
H_LV-1972-1226898	84711900	7857500	247400800	13839200	11053600	364863000	96.9705	23.217	2.154	67.806	3.793	3.02952	162.273	99.967	210	207	207	8	22.81
H_KU-1965-1320461	96310400	10338900	284692800	19679900	24608400	435630400	94.3511	22.108	2.373	65.352	4.518	5.64892	186.864	99.967	315	191	191	8	22.81
H_KU-1961-1307714	68695400	8840200	204474500	13576300	11378000	306964400	96.2934	22.379	2.88	66.612	4.423	3.70662	131.355	99.953	350	337	337	8	22.84
H_LV-1960-1320460	117111900	19052700	306869000	30021700	36675100	509730400	92.805	22.975	3.738	60.202	5.89	7.195	222.441	99.964	250	151	151	8	22.84
H_LV-1959-1226896	52303600	5176500	130023200	8177800	9240700	204921800	95.4906	25.524	2.526	63.45	3.991	4.50938	100.343	99.669	285	195	195	8	22.82
H_KU-1956-1226895	44180000	5551600	122686900	7643700	9989000	190051200	94.744	23.246	2.921	64.555	4.022	5.25595	84.164	99.458	175	84	84	10	22.85
H_LV-1949-1226894	61094400	6520200	191032500	14224100	7103400	279974600	97.4628	21.821	2.329	68.232	5.08	2.53716	117.468	99.89	250	174	174	8	22.83
H_KU-1944-1226893	79661100	10330200	252893200	18157400	12337500	373379400	96.6957	21.335	2.767	67.731	4.863	3.30428	151.349	99.963	210	131	131	10	22.88
H_KU-15378-1316466	67219600	10334600	202439700	14316300	27280800	321591000	91.5169	20.902	3.214	62.949	4.452	8.48307	132.268	99.928	105	61	61	10	22.9
H_KU-1918-1226455	65700100	10020600	206927200	17803900	13141600	313593400	95.8094	20.951	3.195	65.986	5.677	4.19065	125.084	99.941	240	141	141	10	22.92
H_KU-15347-1316465	63495100	5462900	185433200	9503800	10924000	274819000	96.025	23.104	1.988	67.475	3.458	3.97498	122.884	99.933	250	189	189	8	22.89
H_LV-1914-1316464	79012100	7485000	245735700	14429000	14149000	360810800	96.0786	21.898	2.074	68.107	3.999	3.92145	152.923	99.959	251	378	250	8	22.93
H_LV-1909-1316463	45196400	8033300	140582400	11077300	15436600	220326000	92.9937	20.513	3.646	63.807	5.028	7.00625	88.981	99.879	250	118	118	10	22.89
H_LV-1907-1316462	71873700	8299200	203092900	11866200	13595800	308727800	95.5962	23.281	2.688	65.784	3.844	4.40381	139.393	99.928	140	65	65	10	22.9
H_LV-1906-1316461	75547900	9492800	207778700	15137200	14332800	322289400	95.5528	23.441	2.945	64.47	4.697	4.44718	145.852	99.967	250	127	127	10	22.9
H_LV-1902-1316460	82414900	9775800	245105100	17246400	21716600	376258800	94.2283	21.904	2.598	65.143	4.584	5.77172	161.616	99.961	210	126	126	10	22.9
H_KU-1900-1316459	103583600	17687800	292088600	27650600	26995400	468006000	94.2318	22.133	3.779	62.411	5.908	5.76817	201.587	99.967	250	142	142	10	22.95
H_KU-1882-1226889	67634900	5367500	188663800	9228900	9214300	280109400	96.7105	24.146	1.916	67.354	3.295	3.28954	130.263	99.954	250	209	209	8	22.92
H_KU-1877-1316458	107723400	11108600	321841400	22624900	19941700	483240000	95.8733	22.292	2.299	66.601	4.682	4.12667	209.713	99.967	250	180	180	8	22.94
H_LV-1872-1316457	64888000	5554300	177926100	10686500	9160900	268215800	96.5845	24.192	2.071	66.337	3.984	3.4155	126.066	99.93	315	188	188	8	22.94
H_KU-1870-1226887	82311300	11664200	253268100	19234100	13236100	379713800	96.5142	21.677	3.072	66.7	5.065	3.48581	156.152	99.965	140	100	100	10	22.92
H_LV-1858-1316456	81562200	8728600	213633400	15493000	12804400	332221600	96.1458	24.551	2.627	64.304	4.663	3.85417	154.569	99.907	280	181	181	8	22.96
H_KU-1856-1316455	62651900	11414500	180566900	14898400	20180700	289712400	93.0342	21.626	3.94	62.326	5.142	6.96577	124.554	99.928	105	56	56	10	22.99
H_KU-1844-1316454	148805300	39761900	417473400	38908600	46949200	691898400	93.2144	21.507	5.747	60.337	5.623	6.78556	289.724	99.967	140	76	76	10	22.99
H_KU-1830-1316452	95637900	19727100	264061300	21654600	34090700	435171600	92.1661	21.977	4.533	60.68	4.976	7.83385	185.687	99.967	140	64	64	10	23.01
H_KU-1827-1307712	66249300	8789700	163868700	9539500	21124000	269571200	92.1639	24.576	3.261	60.789	3.539	7.83615	123.687	99.73	360	234	234	8	23
H_KU-1822-1316449	43565300	11884800	135731400	14292700	23409400	228883600	89.7724	19.034	5.193	59.301	6.245	10.2276	84.944	99.718	175	103	103	10	23.03
H_KU-1812-1307711	55374600	7751100	169720100	11209400	11430600	255485800	95.5259	21.674	3.034	66.43	4.387	4.47406	103.177	99.938	420	391	250	8	23.07
H_KU-1809-1226880	44718700	9275100	139892600	11659400	13378200	218924000	93.8891	20.427	4.237	63.9	5.326	6.11089	85.472	99.754	105	52	52	10	23.01
H_LV-1792-1226878	51380700	6942800	181866600	12084000	13382900	265657000	94.9623	19.341	2.613	68.459	4.549	5.03766	100.461	99.885	105	68	68	10	23.04
H_KU-1783-1307709	62048800	7208300	244037600	15115600	33010700	361421000	90.8664	17.168	1.994	67.522	4.182	9.13359	121.585	99.906	900	576	250	8	23.04
H_KU-1782-1226876	47517900	8519100	139821600	10756900	15614300	222229800	92.9738	21.382	3.833	62.918	4.84	7.0262	93.994	99.789	105	54	53	10	23.04
H_KU-1758-1307708	38203300	5291900	242866700	14505800	101340300	402208000	74.804	9.498	1.316	60.383	3.607	25.196	75.424	94.151	660	456	250	8	23.07
H_KU-1750-1316445	77084900	23956000	402992500	45981600	130339000	680354000	80.8425	11.33	3.521	59.233	6.758	19.1575	151.579	99.699	250	141	141	10	23.09
H_KU-1745-1226872	59559400	8553600	182364000	15121200	22083400	287681600	92.3237	20.703	2.973	63.391	5.256	7.67633	117.199	99.956	250	152	152	8	23.09
H_KU-15030-1316444	40339100	12406600	168082800	15148100	41639000	277615600	85.0012	14.531	4.469	60.545	5.457	14.9988	80.842	99.437	105	75	75	10	23.11
H_LV-1719-1226871	67560500	9182200	194519200	14475700	21134800	306872400	93.1128	22.016	2.992	63.388	4.717	6.88716	131.04	99.9	221	124	124	10	23.13
H_LV-1688-1316443	81208500	8248900	239375800	18623200	13460600	360917000	96.2704	22.501	2.286	66.324	5.16	3.72956	157.826	99.967	250	173	173	8	23.19
H_KU-1686-1226870	116214300	9438800	297611100	16483000	10083200	449830400	97.7584	25.835	2.098	66.161	3.664	2.24156	220.121	99.967	250	196	196	8	23.17
H_LV-1682-1316442	41683800	3288300	135383900	7796500	4809100	192961600	97.5077	21.602	1.704	70.161	4.04	2.49226	78.829	99.668	250	592	250	8	23.17
H_KU-1667-1316441	112247500	10642600	318119000	21122100	16002800	478134000	96.6531	23.476	2.226	66.533	4.418	3.34693	210.96	99.967	250	176	176	8	23.18
H_KU-1614-1226865	52771200	7357100	139218400	9496900	11867600	220711200	94.623	23.91	3.333	63.077	4.303	5.37698	100.761	99.839	115	53	53	10	23.25
H_KU-14754-1316438	88164200	8268600	218972900	13187000	11033700	339626400	96.7512	25.959	2.435	64.475	3.883	3.24878	170.686	99.946	250	186	186	8	23.3
H_KU-14742-1316437	54440000	8778400	152774600	11156800	11255400	238405200	95.2789	22.835	3.682	64.082	4.68	4.72112	105.536	99.896	105	82	82	10	23.35
H_LV-1567-1316436	107337200	9945500	285199400	17996500	18552600	439031200	95.7742	24.449	2.265	64.961	4.099	4.2258	201.785	99.963	250	319	319	8	23.32
H_LV-1558-1226861	85007200	5714100	268387000	12501900	12212200	383822400	96.8183	22.148	1.489	69.925	3.257	3.18173	163.044	99.965	350	221	221	8	23.34
H_KU-1552-1316435	55429300	21630200	215259600	26111600	18018100	336448800	94.6446	16.475	6.429	63.98	7.761	5.35538	107.065	99.945	280	409	250	8	23.39
H_KU-1528-1226860	64853100	7810600	212316500	14397400	14480200	313857800	95.3864	20.663	2.489	67.647	4.587	4.61362	126.083	99.967	193	102	102	10	23.36
H_KU-1479-1316433	73638000	8303100	173100600	11400000	10015100	276456800	96.3773	26.636	3.003	62.614	4.124	3.62266	140.266	99.745	250	198	198	8	23.42
H_LV-1473-1226857	65918000	10728100	189240100	19281500	26916500	312084200	91.3752	21.122	3.438	60.638	6.178	8.62476	131.32	99.854	250	135	135	10	23.44
H_KU-1451-1226854	77542400	9466400	257393900	21727300	29419600	395549600	92.5623	19.604	2.393	65.072	5.493	7.43765	154.253	99.947	346	152	152	8	23.47
H_LV-1386-1316432	54001700	7678700	267431500	15706700	25252800	370071400	93.1762	14.592	2.075	72.265	4.244	6.82376	101.293	99.105	105	70	70	10	23.55
H_LV-1369-1316431	56933800	9611100	173673200	14713900	15443800	270375800	94.288	21.057	3.555	64.234	5.442	5.71198	112.662	99.944	215	126	126	10	23.57
H_KU-1365-1316430	94926100	9269800	277997900	15282100	24003700	421479600	94.3049	22.522	2.199	65.958	3.626	5.6951	184.641	99.955	315	217	217	8	23.58
H_KU-1341-1316429	70866800	8792600	182751700	12167400	12365300	286943800	95.6907	24.697	3.064	63.689	4.24	4.30931	136.037	99.907	250	224	224	8	23.64
H_KU-1328-1226850	37736200	5005100	116762700	7290100	15628500	182422600	91.4328	20.686	2.744	64.007	3.996	8.5672	74.245	99.702	140	91	91	10	23.62
H_KU-1312-1316428	64273400	7845000	195110300	11516500	16818800	295564000	94.3096	21.746	2.654	66.013	3.896	5.69041	125.832	99.882	250	201	201	8	23.65
H_KU-1311-1316427	35567000	8479000	169411900	15896400	60622900	289977200	79.0939	12.265	2.924	58.422	5.482	20.9061	70.797	89.745	250	138	138	10	23.66
H_KU-1310-1316426	28206800	9107300	449040500	32978700	150869500	670202800	77.489	4.209	1.359	67.001	4.921	22.511	56.745	93.353	175	112	112	10	23.65
H_KU-1302-1316425	44682100	51492800	329610900	51679100	123377900	600842800	79.4659	7.437	8.57	54.858	8.601	20.5341	88.054	97.293	140	75	75	10	23.68
H_LV-1293-1316424	35579100	5750800	209061400	17363700	81194600	348949600	76.7317	10.196	1.648	59.912	4.976	23.2683	69.348	92.284	250	133	133	10	23.67
H_KU-1292-1226849	62753700	8489800	216021000	16939900	44433000	348637400	87.2552	18	2.435	61.962	4.859	12.7448	124.421	99.813	245	134	134	10	23.65
H_LV-1290-1316423	72461200	9047200	357161900	19237000	97169300	555076600	82.4944	13.054	1.63	64.345	3.466	17.5056	142.631	99.919	250	209	209	8	23.71
H_KU-1284-1316421	59295200	11282400	293050300	17590400	113060700	494279000	77.1261	11.996	2.283	59.288	3.559	22.8739	115.286	99.566	245	209	209	8	23.68
H_KU-1277-1316420	114777600	11079700	339099200	20316700	16959600	502232800	96.6232	22.853	2.206	67.518	4.045	3.37684	219.49	99.927	250	249	249	8	23.68
H_KU-1274-1316419	66876900	5362100	236172500	13253700	8793600	330458800	97.339	20.238	1.623	71.468	4.011	2.66103	126.753	99.922	250	504	250	8	23.74
H_KU-1263-1226846	82216200	6843700	221206300	12020500	7549500	329836200	97.7111	24.926	2.075	67.066	3.644	2.28886	156.365	99.961	333	185	185	8	23.69
H_LV-1250-1226843	39972200	6893900	4198728200	276782400	412653100	4935029800	91.6383	0.81	0.14	85.08	5.609	8.36171	78.6	99.351	140	59	59	10	23.81
H_LV-1248-1316418	47903200	6127200	138561400	9492700	15245100	217329600	92.9853	22.042	2.819	63.756	4.368	7.01474	90.939	99.519	280	302	302	8	23.71
H_KU-1240-1226244	35596800	5876900	167992800	13882800	59182500	282531800	79.0528	12.599	2.08	59.46	4.914	20.9472	69.268	99.75	294	139	126	10	23.78
H_KU-14132-1316417	49207100	9848700	156101500	14356200	14430900	243944400	94.0843	20.171	4.037	63.991	5.885	5.91565	96.988	99.891	140	126	126	10	23.73
H_LV-1229-1226842	58101800	10551700	162323600	15863800	14105100	260946000	94.5946	22.266	4.044	62.206	6.079	5.40537	110.223	99.86	210	141	142	10	23.74
H_LV-1217-1226840	71623700	10714000	222244900	17675700	17608900	339867200	94.8189	21.074	3.152	65.392	5.201	5.18111	139.127	99.966	140	103	103	10	23.88
H_LV-1206-1226839	72136200	9330100	207904900	15321600	19571400	324264200	93.9644	22.246	2.877	64.116	4.725	6.03563	140.174	99.932	210	129	129	10	23.78
H_LV-1204-1316416	54793700	7641200	151846200	10197100	11557800	236036000	95.1034	23.214	3.237	64.332	4.32	4.89663	106.187	99.912	140	82	82	10	23.78
H_LV-1202-1316414	50376000	7252300	194899000	15290200	59062500	326880000	81.9314	15.411	2.219	59.624	4.678	18.0686	97.94	99.932	555	145	145	10	23.79
H_KU-1196-1226836	49336300	7640000	137447500	9606900	11110900	215141600	94.8355	22.932	3.551	63.887	4.465	5.16446	94.605	99.887	126	72	72	10	23.82
H_LV-1166-1226833	111248700	17517600	286322200	26504800	24848700	466442000	94.6727	23.85	3.756	61.384	5.682	5.32729	217.904	99.967	235	136	136	10	23.92
H_LV-1155-1316410	66598600	5957900	182101400	9466200	9974300	274098400	96.3611	24.297	2.174	66.437	3.454	3.63895	126.725	99.939	210	198	198	8	23.82
H_KU-1153-1226831	51112800	6721600	127008400	8074200	10277000	203194000	94.9423	25.155	3.308	62.506	3.974	5.05773	97.484	99.469	119	86	86	10	23.84
H_KU-1151-1307704	71218100	7576100	196926800	13901000	11796000	301418000	96.0865	23.628	2.513	65.333	4.612	3.9135	137.927	99.911	270	171	171	8	23.88
H_LV-1150-1226830	86489700	31978400	285083000	32068800	48003900	483623800	90.0741	17.884	6.612	58.947	6.631	9.92588	170.466	99.953	119	78	78	10	23.85
H_KU-1137-1226827	68632400	10797100	194981800	17532900	20470800	312415000	93.4476	21.968	3.456	62.411	5.612	6.55244	131.405	99.921	210	146	146	10	23.92
H_LV-1136-1316409	68472700	6632800	191766700	10190100	13183500	290245800	95.4578	23.591	2.285	66.07	3.511	4.54218	130.569	99.936	250	219	219	8	23.92
H_KU-1115-1226825	80227000	11186600	222290500	18423000	21781700	353908800	93.8454	22.669	3.161	62.81	5.206	6.15461	155.487	99.965	245	159	159	8	23.89
H_KU-1107-1316407	83015300	11450100	251804900	16606800	28898500	391775600	92.6237	21.19	2.923	64.273	4.239	7.37629	161.97	99.95	250	226	226	8	23.9
H_LV-1106-1316406	76677500	8363700	220745100	12675900	16688600	335150800	95.0206	22.879	2.496	65.864	3.782	4.97943	149.57	99.96	250	209	209	8	23.89
H_KU-1089-1316405	45738800	13808300	205909700	19915700	90333900	375706400	75.9563	12.174	3.675	54.806	5.301	24.0437	90.078	98.529	280	117	117	10	23.92
H_LV-1079-1226821	74788900	11441500	241207100	22754900	31436600	381629000	91.7625	19.597	2.998	63.205	5.963	8.23748	146.41	99.859	250	149	149	10	23.97
H_LV-1066-1316404	56907100	6930800	152869900	9758800	10472000	236938600	95.5803	24.018	2.925	64.519	4.119	4.41971	109.437	99.767	189	230	230	8	23.99
H_KU-1063-1316403	74982500	8161300	230942200	14552800	12519600	341158400	96.3303	21.979	2.392	67.694	4.266	3.66973	145.636	99.951	140	1817	250	8	23.99
H_KU-1057-1316402	76413300	7020900	231545700	12392600	13302500	340675000	96.0953	22.43	2.061	67.967	3.638	3.90475	149.209	99.837	250	213	213	8	23.99
H_LV-1056-1316401	96893600	9689100	309249100	22309100	23627500	461768400	94.8833	20.983	2.098	66.971	4.831	5.11674	190.349	99.96	250	169	169	8	24.02
H_KU-1053-1316400	78665700	8168700	237575600	13954700	14719900	353084600	95.8311	22.28	2.314	67.286	3.952	4.16894	152.468	99.962	250	242	242	8	24
H_KU-1046-1226819	34181600	9512100	137993100	12771000	56910400	251368200	77.3597	13.598	3.784	54.897	5.081	22.6403	70.392	97.352	210	118	118	10	24.09
H_KU-1034-1226818	92265900	7829400	274963300	13876200	13534800	402469600	96.6371	22.925	1.945	68.319	3.448	3.36294	176.967	99.957	250	223	223	8	24.03
H_LV-1015-1226817	51201000	8040400	154823000	10950600	12396000	237411000	94.7787	21.566	3.387	65.213	4.613	5.22133	95.758	99.119	140	86	86	10	24.06
H_KU-13692-1316399	83566300	8899800	239326700	17215600	12256000	361264400	96.6075	23.132	2.464	66.247	4.765	3.39253	161.253	99.967	196	167	167	8	24.11
H_LV-995-1316398	70397300	8506000	181853900	11598000	12920200	285275400	95.471	24.677	2.982	63.747	4.066	4.52903	135.978	99.957	280	216	216	8	24.09
H_LV-982-1226813	57946200	6189700	172308800	12379000	11852700	260676400	95.4531	22.229	2.374	66.101	4.749	4.5469	113.937	99.893	315	172	172	8	24.11
H_LV-971-1226810	47291100	6185900	150416300	9947700	20771200	234612200	91.1466	20.157	2.637	64.113	4.24	8.85342	94.059	99.928	154	56	56	10	24.17
H_KU-970-1226809	60432400	8548000	172139000	15136700	16068900	272325000	94.0994	22.191	3.139	63.211	5.558	5.90063	117.779	99.868	250	146	146	10	24.13
H_LV-962-1316397	80607600	9898800	206670200	17014000	22137200	336327800	93.418	23.967	2.943	61.449	5.059	6.58203	156.388	99.935	245	155	155	8	24.16
H_LV-947-1226807	64659300	11753900	206541300	20464500	59369600	362788600	83.6352	17.823	3.24	56.932	5.641	16.3648	129.027	99.887	256	136	136	10	24.18
H_KU-935-1226806	45297700	6708800	176252700	11603100	22285700	262148000	91.4988	17.279	2.559	67.234	4.426	8.50119	89.679	99.361	140	76	76	10	24.24
H_LV-920-1316396	71904000	8599300	192483600	11495100	20922800	305404800	93.1492	23.544	2.816	63.026	3.764	6.85084	141.336	99.931	250	186	186	8	24.21
H_KU-916-1226805	76196100	10456800	206817300	18437800	18965600	330873600	94.268	23.029	3.16	62.506	5.572	5.73198	149.403	99.94	252	133	133	10	24.23
H_LV-915-1226804	74534800	9489700	197553400	16433100	21226400	319237400	93.3509	23.348	2.973	61.883	5.148	6.6491	145.891	99.945	235	147	147	10	24.25
H_LV-907-1316394	54224100	7903600	161681500	12383800	20638800	256831800	91.9641	21.113	3.077	62.952	4.822	8.03592	104.695	99.902	350	262	262	8	24.26
H_LV-906-1316393	46051100	10630000	137353200	12702800	22879300	229616400	90.0359	20.056	4.629	59.819	5.532	9.96414	90.182	99.92	192	111	111	10	24.27
H_LV-893-1316391	67047200	8408300	245545200	14574500	25661800	361237000	92.8961	18.56	2.328	67.973	4.035	7.10387	129.891	99.976	250	220	220	8	24.25
H_LV-863-1316388	63435700	9431200	178132400	11725900	17415400	280140600	93.7833	22.644	3.367	63.587	4.186	6.21666	121.955	99.869	250	220	220	8	24.31
H_KU-858-1316387	74090000	8510000	187555300	11712400	18499900	300367600	93.8409	24.666	2.833	62.442	3.899	6.15909	143.764	99.933	192	247	247	8	24.32
H_LV-836-1316386	81166500	8850000	213783100	15290700	25279100	344369400	92.6593	23.57	2.57	62.08	4.44	7.34069	156.962	99.774	250	165	165	8	24.34
H_LV-824-1316385	78385000	8536100	231450700	15028300	12418700	345818800	96.4089	22.666	2.468	66.928	4.346	3.5911	149.283	99.958	250	289	289	8	24.34
H_LV-813-1316384	82590200	11753700	192196500	13512300	20001300	320054000	93.7506	25.805	3.672	60.051	4.222	6.24935	157.084	99.941	100	235	235	8	24.39
H_KU-794-1316382	114930500	16228500	293129100	25374900	23483400	473146400	95.0368	24.291	3.43	61.953	5.363	4.96324	223.319	99.974	192	151	151	8	24.41
H_KU-783-1316381	47004800	10596800	135154300	11063200	15899300	219718400	92.7638	21.393	4.823	61.513	5.035	7.23622	91.446	99.862	105	68	68	10	24.44
H_KU-759-1226791	69894100	6446000	239481500	13473500	19878300	349173400	94.307	20.017	1.846	68.585	3.859	5.69296	133.593	99.942	702	416	250	8	24.45
H_KU-756-1226790	61172300	12707000	179126300	15552000	15502400	284060000	94.5426	21.535	4.473	63.059	5.475	5.45744	116.199	99.922	249	117	117	10	24.48
H_KU-752-1316380	69610200	8712700	178761000	14635600	17823500	289543000	93.8443	24.041	3.009	61.739	5.055	6.15574	135.494	99.885	224	158	158	8	24.51
H_KU-745-1316379	82174600	13388600	219520100	17175800	18826900	351086000	94.6375	23.406	3.813	62.526	4.892	5.36248	157.865	99.966	192	207	207	8	24.49
H_KU-739-1307702	87292900	8076800	245147200	13624000	14519100	368660000	96.0617	23.678	2.191	66.497	3.696	3.93834	167.686	99.959	840	576	250	8	24.45
H_KU-735-1316378	70626000	9974600	214204900	17498600	16067700	328371800	95.1069	21.508	3.038	65.232	5.329	4.89314	137.389	99.952	192	151	151	8	24.47
H_LV-719-1316377	79071400	8417200	206048200	12667100	14995100	321199000	95.3315	24.618	2.621	64.15	3.944	4.66848	152.054	99.966	288	226	226	8	24.5
H_KU-717-1316376	83355200	7795400	212867300	12031700	13222800	329272400	95.9842	25.315	2.367	64.648	3.654	4.01576	159.68	99.953	250	223	223	8	24.49
H_KU-715-1316375	71039500	10670300	186930500	13697200	10270500	292608000	96.49	24.278	3.647	63.884	4.681	3.50999	136.337	99.928	250	183	183	8	24.51
H_LV-704-1316374	144069400	18571400	356866000	28675300	26471100	574653200	95.3936	25.071	3.232	62.101	4.99	4.60645	280.401	99.964	250	167	167	8	24.51
H_KU-701-1226785	118804600	11482200	372935700	21953700	29803200	554979400	94.6299	21.407	2.069	67.198	3.956	5.37015	226.7	99.967	870	487	250	8	24.51
H_LV-686-1316373	86077400	8322400	242033400	13301800	10316000	360051000	97.1349	23.907	2.311	67.222	3.694	2.86515	163.009	99.958	250	205	205	8	24.53
H_KU-671-1316372	65212700	6871800	241742900	12091400	25236200	351155000	92.8134	18.571	1.957	68.842	3.443	7.18663	123.142	99.949	250	236	236	8	24.55
H_LV-665-1316370	50886900	9670000	286345500	24651400	109929200	481483000	77.1686	10.569	2.008	59.472	5.12	22.8314	98.854	97.474	250	138	138	10	24.54
H_LV-644-1316369	80963500	6750100	227294500	12285500	7523000	334816600	97.7531	24.181	2.016	67.886	3.669	2.2469	153.522	99.967	250	183	183	8	24.57
H_LV-642-1316368	66639200	5276200	185407600	10559800	6969600	274852400	97.4642	24.245	1.92	67.457	3.842	2.53576	127.061	99.956	250	200	200	8	24.58
H_LV-640-1316367	98447000	9027500	277396700	15182700	13955900	414009800	96.6291	23.779	2.181	67.002	3.667	3.37091	188.596	99.967	250	234	234	8	24.61
H_KU-636-1316366	86350900	7976800	226301300	11651800	18659000	350939800	94.6831	24.606	2.273	64.484	3.32	5.31687	162.427	99.932	250	246	246	8	24.57
H_LV-634-1316365	97354000	9535800	275067600	15386000	25001800	422345200	94.0802	23.051	2.258	65.129	3.643	5.91975	184.395	99.96	250	238	238	8	24.57
H_LV-631-1316364	54809800	12514100	183641500	14296300	18442100	283703800	93.4995	19.319	4.411	64.73	5.039	6.50048	105.95	99.858	96	66	66	10	24.59
H_KU-629-1316363	89291600	10779500	264394100	19856700	37983700	422305600	91.0056	21.144	2.553	62.607	4.702	8.99436	176.941	99.967	192	170	170	8	24.62
H_LV-622-1316362	81590900	7418200	219224500	12314900	11361500	331910000	96.5769	24.582	2.235	66.049	3.71	3.42307	153.555	99.925	250	205	205	8	24.58
H_KU-607-1316360	58781400	10566500	198203800	15940700	70470400	353962800	80.091	16.607	2.985	55.996	4.503	19.909	115.831	99.958	288	174	174	8	24.62
H_KU-603-1316359	55807300	16965300	176978800	19412600	52804600	321968600	83.5995	17.333	5.269	54.968	6.029	16.4005	108.596	99.937	250	147	147	10	24.68
H_KU-580-1226779	87603700	7468800	244570000	12849200	14755300	367247000	95.9822	23.854	2.034	66.596	3.499	4.01781	167.55	99.948	321	246	246	8	24.64
H_KU-563-1316358	63602100	9066000	171039200	12778500	15950200	272436000	94.1453	23.346	3.328	62.781	4.69	5.85466	123.222	99.889	192	119	119	10	24.67
H_LV-547-1316357	114688100	40613300	404438100	48539000	81629500	689908000	88.1681	16.624	5.887	58.622	7.036	11.8319	228.102	99.971	250	146	146	10	24.7
H_KU-544-1316356	69878700	6939900	195792900	10589400	10679500	293880400	96.366	23.778	2.361	66.623	3.603	3.63396	134.026	99.924	288	220	220	8	24.7
H_LV-519-1316354	71087400	9780400	212983500	14964700	11276000	320092000	96.4773	22.208	3.055	66.538	4.675	3.52274	138.48	99.966	141	82	82	10	24.74
H_LV-517-1316353	121238600	16806900	334313900	30682100	20739100	523780600	96.0405	23.147	3.209	63.827	5.858	3.9595	234.728	99.967	250	137	137	10	24.76
H_LV-514-1316352	87800700	6652100	251227300	13288100	9846800	368815000	97.3302	23.806	1.804	68.117	3.603	2.66985	168.377	99.966	250	205	205	8	24.74
H_LV-506-1316350	89697300	9695400	247707300	14354800	34470400	395925200	91.2937	22.655	2.449	62.564	3.626	8.70629	173.703	99.964	320	236	236	8	24.74
H_LV-476-1316349	51044500	7410900	129096300	10158400	15825700	213535800	92.5887	23.904	3.471	60.457	4.757	7.41126	97.822	99.627	160	115	115	10	24.78
H_LV-460-1316348	62392300	10277600	171381900	13569900	18810100	276431800	93.1954	22.571	3.718	61.998	4.909	6.80461	119.426	99.925	128	94	94	10	24.82
H_KU-450-1316347	104051700	13184000	245927100	18434500	20860100	402457400	94.8168	25.854	3.276	61.106	4.58	5.18318	201.925	99.959	250	173	173	8	24.87
H_KU-447-1316346	83597400	8545600	222678900	15641400	17441900	347905200	94.9866	24.029	2.456	64.006	4.496	5.01341	163.319	99.93	250	180	180	8	24.82
H_KU-444-1226776	80481900	8382300	201402500	13532500	10490400	314289600	96.6622	25.608	2.667	64.082	4.306	3.33781	147.784	99.933	264	181	181	8	24.83
H_KU-436-1226195	65598600	9866000	215563100	15723300	19512800	326263800	94.0193	20.106	3.024	66.07	4.819	5.98068	124.266	99.966	204	114	114	10	24.89
H_KU-424-1316344	41790400	5526800	173571200	11261500	20479900	252629800	91.8933	16.542	2.188	68.706	4.458	8.10668	82.219	99.788	128	90	90	10	24.85
H_LV-409-1316343	91635700	9484200	248952700	14528600	22202400	386803600	94.26	23.69	2.452	64.362	3.756	5.73997	175.874	99.967	385	211	211	8	24.91
H_LV-403-1316341	64343700	9055800	164034400	14272000	22754100	274460000	91.7095	23.444	3.299	59.766	5.2	8.2905	125.914	99.891	192	139	139	10	24.86
H_LV-396-1316340	97165700	22713600	256714800	26294600	59420300	462309000	87.1471	21.017	4.913	55.529	5.688	12.8529	190.088	99.955	224	151	151	8	24.87
H_LV-394-1316339	80782700	8533900	216652800	12245300	25801700	344016400	92.4999	23.482	2.481	62.977	3.56	7.50014	156.226	99.914	250	246	246	8	24.95
H_LV-388-1316338	45315300	10109700	143208200	12512000	26684000	237829200	88.7802	19.054	4.251	60.215	5.261	11.2198	89.567	99.843	158	122	122	10	24.89
H_LV-380-1316337	66662100	7988300	177237100	11797600	20698700	284383800	92.7216	23.441	2.809	62.323	4.148	7.27844	129.685	99.957	260	196	196	8	24.92
H_KU-379-1316336	43369200	4924700	136134600	8210100	11779600	204418200	94.2375	21.216	2.409	66.596	4.016	5.7625	82.032	99.777	250	312	312	8	24.94
H_KU-374-1316335	40263400	6101600	114544200	9483100	22721300	193113600	88.2342	20.85	3.16	59.314	4.911	11.7658	78.8	99.31	250	165	165	8	24.92
H_LV-364-1316333	56195100	9704100	158835300	12905900	16537400	254177800	93.4938	22.109	3.818	62.49	5.078	6.50623	109.529	99.916	140	111	111	10	24.95
H_LV-362-1316332	89490600	9355100	209282400	12937700	12537800	333603600	96.2417	26.825	2.804	62.734	3.878	3.75829	171.775	99.904	250	194	194	8	24.94
H_LV-348-1316331	75624500	8318400	214266400	13043000	20954900	332207200	93.6922	22.764	2.504	64.498	3.926	6.30778	148.031	99.952	250	187	187	8	24.96
H_LV-346-1316330	95403900	11165900	307382500	21724200	48542500	484219000	89.9751	19.703	2.306	63.48	4.486	10.0249	186.301	99.989	250	165	166	8	24.95
H_KU-334-1316329	96974800	9409800	245001900	12712600	20035100	384134200	94.7843	25.245	2.45	63.78	3.309	5.21565	186.691	99.957	270	206	206	8	25.13
H_KU-329-1316328	53058500	7734100	144479700	9882100	14841200	229995600	93.5472	23.069	3.363	62.818	4.297	6.45282	104.291	99.673	117	80	80	10	24.97
H_LV-294-1316325	56887000	13918500	163409900	16127800	28006200	278349400	89.9385	20.437	5	58.707	5.794	10.0615	112.452	99.915	140	114	114	10	25.03
H_LV-278-1316324	77312200	8282400	218437400	13860200	20025600	337917800	94.0738	22.879	2.451	64.642	4.102	5.92617	148.315	99.9	280	218	218	8	25.05
H_LV-271-1316323	95116500	9697400	246778300	13613700	29513900	394719800	92.5228	24.097	2.457	62.52	3.449	7.47718	180.848	99.945	350	240	240	8	25.11
H_KU-267-1316322	40310900	5687300	120377000	7259400	9187400	182822000	94.9747	22.049	3.111	65.844	3.971	5.02533	77.972	99.32	210	144	144	10	25.05
H_LV-266-1316321	62703800	10173700	190741400	14908300	21746600	300273800	92.7577	20.882	3.388	63.522	4.965	7.24226	121.483	99.944	175	125	125	10	25.07
H_KU-263-1316320	78560200	11600700	219988700	16845800	18248600	345244000	94.7143	22.755	3.36	63.72	4.879	5.28571	155.622	99.904	158	111	111	10	25.05
H_KU-258-1316319	91256000	11910500	244539900	19274700	20164700	387145800	94.7914	23.571	3.076	63.165	4.979	5.20855	174.712	99.958	250	178	178	8	25.07
H_KU-250-1316318	51661900	6499800	559071200	38263100	81678200	737174200	88.9201	7.008	0.882	75.84	5.191	11.0799	100.265	99.849	250	177	177	8	25.07
H_LV-248-1316317	40818100	7727100	157956900	11524900	23740800	241767800	90.1803	16.883	3.196	65.334	4.767	9.81967	79.994	99.769	250	76	76	10	25.05
H_LV-243-1316316	57046900	10397600	154049000	13310800	25604100	260408400	90.1677	21.907	3.993	59.157	5.112	9.83229	112.422	99.922	350	111	111	10	25.06
H_KU-242-1226179	86084800	13639300	247786100	21793100	19093900	388397200	95.0839	22.164	3.512	63.797	5.611	4.91608	163.951	99.958	300	154	154	8	25.14
H_KU-240-1316315	88152200	8297000	343276100	20314200	28353900	488393400	94.1945	18.049	1.699	70.287	4.159	5.80555	172.585	99.967	250	719	250	8	25.07
H_KU-233-1316312	38956700	7178300	113026900	8245800	12779900	180187600	92.9074	21.62	3.984	62.727	4.576	7.09255	74.734	99.029	140	86	86	10	25.08
H_LV-229-1316311	85240200	9525400	259208900	17194600	20017500	391186600	94.8829	21.79	2.435	66.262	4.395	5.11712	165.464	99.964	250	751	250	8	25.08
H_LV-224-1316310	50374600	12667100	162273600	14552000	16759900	256627200	93.4692	19.629	4.936	63.233	5.67	6.53084	99.478	99.894	80	51	51	10	25.08
H_LV-216-1316309	52521700	10205600	143120900	11682900	11101300	228632400	95.1445	22.972	4.464	62.599	5.11	4.85552	102.399	99.024	315	270	270	8	25.12
H_KU-215-1316308	70454000	9549300	178590000	14303400	17833500	290730200	93.866	24.233	3.285	61.428	4.92	6.13404	136.472	99.925	315	163	163	8	25.11
H_KU-214-1316307	48444900	9122600	145835600	12489300	15263600	231156000	93.3968	20.958	3.947	63.09	5.403	6.60316	94.136	99.873	175	108	108	10	25.11
H_KU-210-1316306	36008000	11018300	119075300	11656100	13831500	191589200	92.7806	18.794	5.751	62.151	6.084	7.21935	71.258	99.624	105	83	83	10	25.1
H_LV-207-1316305	89431200	8166800	259345800	15216700	11867300	384027800	96.9098	23.288	2.127	67.533	3.962	3.09022	171.3	99.967	250	184	184	8	25.14
H_KU-202-1316304	50567800	3762400	137537900	7156200	7373100	206397400	96.4277	24.5	1.823	66.637	3.467	3.57228	97.587	99.79	250	161	161	8	25.11
H_KU-198-1316303	51189700	10303400	131648100	11604400	18086800	222832400	91.8832	22.972	4.624	59.079	5.208	8.11677	98.267	99.442	175	131	131	10	25.13
H_KU-186-1316302	63410500	9312100	180100200	12471900	15029100	280323800	94.6387	22.62	3.322	64.247	4.449	5.36134	123.9	99.93	250	93	93	10	25.14
H_LV-185-1316301	76280400	11658800	187969600	13470700	14660700	304040200	95.178	25.089	3.835	61.824	4.431	4.82196	145.796	99.871	315	240	240	8	25.15
H_KU-179-1316299	105047400	10943600	273706600	16736900	22118300	428552800	94.8388	24.512	2.554	63.868	3.905	5.16116	205.554	99.963	250	209	209	8	25.13
H_LV-174-1316298	73167100	9607800	203396600	12646100	28923800	327741400	91.1748	22.325	2.932	62.06	3.859	8.82519	141.616	99.951	250	218	218	8	25.19
H_KU-162-1316297	62879800	5465700	165163600	9077800	19426300	262013200	92.5858	23.999	2.086	63.036	3.465	7.41424	120.736	99.915	250	165	165	8	25.16
H_LV-133-1316294	45753900	6776500	133091200	9023600	10863200	205508400	94.714	22.264	3.297	64.762	4.391	5.28601	89.14	99.875	140	65	65	10	25.18
H_KU-115-1316292	61039800	5806800	175949900	8970800	27468100	279235400	90.1631	21.86	2.08	63.011	3.213	9.8369	115.064	99.885	250	156	156	8	25.26
H_KU-110-1316291	36494900	6491400	407269000	24606400	78645300	553507000	85.7915	6.593	1.173	73.58	4.446	14.2085	71.088	99.585	104	69	69	10	25.21
H_LV-106-1316290	62786900	6243600	175923200	10303500	16805200	272062400	93.823	23.078	2.295	64.663	3.787	6.17697	117.729	99.908	455	357	250	8	25.22
H_LV-102-1316289	33079800	6076400	90495800	6292200	9795400	145739600	93.2788	22.698	4.169	62.094	4.317	6.72117	64.319	98.659	105	80	80	10	25.3
H_LV-101-1316288	34134600	5050800	91652600	6582700	12047300	149468000	91.9399	22.837	3.379	61.319	4.404	8.06012	65.487	98.808	140	91	91	10	25.22
H_LV-100-1316287	61112300	17557400	180214700	19351800	30594600	308830800	90.0934	19.788	5.685	58.354	6.266	9.90659	120.762	99.95	140	95	95	10	25.34
H_KU-83-1316286	49579500	4981000	132932700	8134000	14344800	209972000	93.1682	23.612	2.372	63.31	3.874	6.83177	95.819	99.691	245	181	181	8	25.28
H_KU-82-1316285	61942900	17491500	180064300	18262200	28896500	306657400	90.5769	20.199	5.704	58.718	5.955	9.42306	118.703	99.922	150	130	130	10	25.26
H_LV-76-1316284	46055400	11851700	133885900	12634700	25223900	229651600	89.0164	20.054	5.161	58.3	5.502	10.9836	89.956	99.781	140	110	110	10	25.26
H_LV-72-1316283	76621500	10782500	212158900	14941800	18344500	332849200	94.4886	23.02	3.239	63.74	4.489	5.51135	147.293	99.948	350	267	267	8	25.33
H_KU-69-1316282	103993500	12211100	274366200	17206000	20494400	428271200	95.2146	24.282	2.851	64.064	4.018	4.78538	194.476	99.966	315	247	247	8	25.3
H_KU-68-1316281	64082400	6840000	221951700	13289900	22613000	328777000	93.1221	19.491	2.08	67.508	4.042	6.87791	124.083	99.959	250	201	201	8	25.28
H_LV-66-1316280	63111700	8677900	168898100	11744400	15401700	267833800	94.2495	23.564	3.24	63.061	4.385	5.75047	121.161	99.927	158	132	132	10	25.26
H_KU-46-1316278	32217300	2665300	94748200	5272800	7661800	142565400	94.6258	22.598	1.87	66.459	3.699	5.37424	61.84	99.554	250	270	270	8	25.31
H_KU-44-1226160	72204200	7605100	195032100	11763800	10521600	297126800	96.4589	24.301	2.56	65.639	3.959	3.54111	132.025	99.958	305	194	195	8	25.32
H_KU-42-1316277	101848900	12925200	242982000	17173500	15319000	390248600	96.0746	26.098	3.312	62.263	4.401	3.92545	193.336	99.964	250	187	187	8	25.31
H_LV-36-1316276	88364400	10767700	236459900	16246500	17056900	368895400	95.3762	23.954	2.919	64.099	4.404	4.62378	168.408	99.913	250	190	190	8	25.32
H_LV-34-1316275	54282300	4603100	153275800	8682200	11730000	232573400	94.9564	23.34	1.979	65.904	3.733	5.04357	105.309	99.94	250	195	195	8	25.31
H_KU-32-1316274	61588600	13624000	174775000	15696000	25857400	291541000	91.1308	21.125	4.673	59.949	5.384	8.86922	119.272	99.907	140	121	121	10	25.32
H_KU-27-1316273	56953300	6029400	163469000	9365300	16920200	252737200	93.3052	22.535	2.386	64.679	3.706	6.69478	111.769	99.898	250	182	182	8	25.33
H_LV-26-1316272	67744000	8337100	199715300	12876700	24692700	313365800	92.1202	21.618	2.661	63.732	4.109	7.87983	132.205	99.949	250	196	196	8	25.32
H_LV-25-1316271	79424200	10258000	227499600	15678200	18520800	351380800	94.7291	22.603	2.919	64.744	4.462	5.27086	153.241	99.865	315	251	251	8	25.33
H_KU-22-1316270	52923600	6909000	388571900	25939300	52021600	526365400	90.1168	10.055	1.313	73.822	4.928	9.88317	104.966	99.853	250	277	277	8	25.32
H_LV-18-1316269	47294000	5239300	135209100	8486800	19492600	215721800	90.964	21.924	2.429	62.678	3.934	9.03599	91.595	99.926	250	154	154	8	25.33
H_LV-15-1316268	47469400	11779200	213798400	16826800	103522000	393395800	73.685	12.067	2.994	54.347	4.277	26.315	91.403	99.877	245	170	170	8	25.35

## Sheet: POLAR_coverage_data
Supplementary Data 2. Sequence coverage data - POLAR cohort
Sample	Unique_On_Target_Bases	Duplicate_On_Target_Bases	Unique_Off_Target_Bases	Duplicate_Off_Target_Bases	Unaligned_Bases	Total Bases	Aligned_Percent	Unique_On_Target_Percent	Duplicate_On_Target_Percent	Unique_Off_Target_Percent	Duplicate_Off_Target_Percent	Unaligned_Percent	Mean_Depth	Percent_20X
H_KU-KP_-_R10	29564750	25179375	435186750	43369375	161895500	695195750	76.7122	4.25272	3.62191	62.5992	6.23844	23.2878	47.1	88.583
H_KU-KP_-_R12	16839875	19948500	315360250	19927375	183253000	555329000	67.001	3.03241	3.59219	56.788	3.58839	32.999	26.32	67.258
H_KU-KP_-_R15	58080875	46503250	473752125	45699875	153956625	777992750	80.211	7.46548	5.97734	60.8942	5.87407	19.789	74.44	97.144
H_KU-KP_-_R8	28324125	23813500	406327125	41314125	150734375	650513250	76.8284	4.35412	3.66072	62.4625	6.351	23.1716	48.03	88.371
H_KU-KP1	60755250	25535875	625481000	36703000	159948375	908423500	82.3928	6.68799	2.81101	68.8535	4.0403	17.6072	94.49	99.764
H_KU-KP100	47548250	17134375	577388500	42261250	199139125	883471500	77.4595	5.38198	1.93944	65.3545	4.78354	22.5405	81.53	99.859
H_KU-KP101	76230375	27666625	667915125	38517000	139683375	950012500	85.2967	8.02414	2.91224	70.3059	4.05437	14.7033	124.45	99.946
H_KU-KP102	38938625	12860750	487652375	18344375	252445875	810242000	68.8432	4.8058	1.58727	60.186	2.26406	31.1568	60.72	97.488
H_KU-KP103	50476375	20195375	597789625	46472375	197173250	912107000	78.3827	5.53404	2.21415	65.5394	5.09506	21.6173	86.24	99.872
H_KU-KP104	47960250	6648000	600119875	18219500	137428125	810375750	83.0414	5.91827	0.82036	74.0545	2.24828	16.9586	79.23	99.829
H_KU-KP105	49399000	12586375	737955125	25147625	161348625	986436750	83.6433	5.00782	1.27594	74.8102	2.54934	16.3567	82.9	99.918
H_KU-KP106	70024500	36594125	793624000	50038500	154353125	1104634250	86.0268	6.33916	3.31278	71.845	4.52987	13.9732	112.23	99.982
H_KU-KP107	49038000	10202375	518580375	17052375	147774875	742648000	80.1016	6.60313	1.37378	69.8286	2.29616	19.8984	81.71	99.181
H_KU-KP108	52569625	15068875	606410750	47073250	163002500	884125000	81.5634	5.94595	1.70438	68.5888	5.32428	18.4366	89.63	99.918
H_KU-KP109	32743625	22917000	374663000	30265125	276169500	736758250	62.5156	4.44428	3.11052	50.8529	4.10788	37.4844	49.75	94.894
H_KU-KP11	39278000	21153500	704317125	31103250	135553875	931405750	85.4463	4.21707	2.27114	75.6187	3.33939	14.5537	66.55	99.892
H_KU-KP110	18602625	11591125	363697625	16374125	303300000	713565500	57.4951	2.607	1.6244	50.9691	2.29469	42.5049	31.09	86.064
H_KU-KP111	58206750	37516750	595348625	36752125	291570500	1019394750	71.3977	5.70993	3.6803	58.4022	3.60529	28.6023	87.31	98.951
H_KU-KP112	47733625	17887875	530415625	42504625	198111750	836653500	76.3209	5.7053	2.13803	63.3973	5.08031	23.6791	79.32	99.772
H_KU-KP113	65176000	26561125	680516500	57021250	175863875	1005138750	82.5035	6.48428	2.64253	67.7037	5.67297	17.4965	98.57	99.674
H_KU-KP114	27347250	28274875	408912250	42603875	187191750	694330000	73.0399	3.93865	4.07225	58.8931	6.13597	26.9601	46.32	93.667
H_KU-KP115	48757625	12435750	673493250	23503000	185428125	943617750	80.3492	5.16709	1.31788	71.3735	2.49073	19.6508	81.51	99.517
H_KU-KP122	47276250	19225375	494134500	40757250	195306625	796700000	75.4855	5.93401	2.41313	62.0227	5.11576	24.5145	77.45	99.232
H_KU-KP123	43656375	27350625	473749750	43955375	143745375	732457500	80.3749	5.96026	3.73409	64.6795	6.00108	19.6251	70.87	98.168
H_KU-KP124	40167625	17946750	550460375	46613875	162922875	818111500	80.0855	4.9098	2.19368	67.2843	5.69774	19.9145	70.43	99.447
H_KU-KP125	58642375	21284625	598318375	33995625	124259250	836500250	85.1453	7.01044	2.54449	71.5264	4.06403	14.8547	98.26	99.821
H_KU-KP126	43041125	13026000	605638750	22566500	171312625	855585000	79.9771	5.03061	1.52247	70.7865	2.63755	20.0229	73.89	98.83
H_KU-KP127	8147750	47100375	354087375	66772500	131278000	607386000	78.3864	1.34145	7.7546	58.2969	10.9934	21.6136	13.3	20.372
H_KU-KP128	33859250	8550500	526377875	17919250	211042625	797749500	73.5453	4.24435	1.07183	65.9829	2.24623	26.4547	58.66	98.775
H_KU-KP129	63997000	24706375	596233625	34708250	147219000	866864250	83.0171	7.38259	2.85009	68.7805	4.00389	16.9829	105.07	99.551
H_KU-KP13	39320500	27535375	730016875	36364000	96828750	930065500	89.589	4.22771	2.96058	78.4909	3.90983	10.411	65.38	99.584
H_KU-KP130	51649250	34840125	530236500	35910625	193741750	846378250	77.1093	6.10238	4.11638	62.6477	4.24286	22.8907	88.05	98.916
H_KU-KP131	58578125	15942625	759067000	27098625	156452375	1017138750	84.6184	5.75911	1.5674	74.6277	2.6642	15.3816	93.84	99.724
H_KU-KP132	37028125	35811750	461348875	45953000	157469250	737611000	78.6515	5.02001	4.8551	62.5464	6.22998	21.3485	59.68	94.268
H_KU-KP133	78713875	24435125	789798500	43137625	150432875	1086518000	86.1546	7.2446	2.24894	72.6908	3.97026	13.8454	129.17	99.971
H_KU-KP134	42330000	12992375	674098750	24937000	177660375	932018500	80.9381	4.54176	1.394	72.3268	2.67559	19.0619	73.9	99.81
H_KU-KP135	76474750	18286875	878109125	68222875	176933875	1218027500	85.4737	6.27857	1.50135	72.0927	5.60109	14.5263	129.02	99.99
H_KU-KP137	15501000	12711250	388225250	18782875	428439625	863660000	50.3926	1.7948	1.47179	44.9512	2.1748	49.6074	27.67	74.951
H_KU-KP139	38543125	49425000	532484375	44163750	132985750	797602000	83.3268	4.83238	6.1967	66.7607	5.53707	16.6732	61.38	98.493
H_KU-KP140	24065250	3460250	289579625	20143500	151077625	488326250	69.0622	4.92811	0.708594	59.3004	4.12501	30.9378	42.94	92.776
H_KU-KP141	68337875	35794375	839589875	53200750	145567875	1142490750	87.2587	5.98148	3.13301	73.4877	4.65656	12.7413	120.69	99.993
H_KU-KP142	42299875	7280500	509973750	15864250	144046375	719464750	79.9787	5.87935	1.01193	70.8824	2.20501	20.0213	70.26	99.389
H_KU-KP144	89035875	28190500	842436625	45704125	177503375	1182870500	84.9938	7.5271	2.38323	71.2197	3.86383	15.0062	145.56	99.993
H_KU-KP145	36810625	7102125	482739375	15468500	182949625	725070250	74.768	5.07684	0.979509	66.5783	2.13338	25.232	61.77	98.231
H_KU-KP146	31227375	9740875	466352625	17188625	224866500	749376000	69.9928	4.16712	1.29986	62.2321	2.29372	30.0072	53.11	97.859
H_KU-KP147	50521125	12037750	751928000	25966500	113420625	953874000	88.1095	5.29641	1.26199	78.8289	2.72221	11.8905	83.56	99.927
H_KU-KP148	48793375	57925500	827381250	70233875	87912250	1092246250	91.9512	4.46725	5.30334	75.7504	6.43022	8.04876	80.58	99.968
H_KU-KP149	54042125	14806875	575982125	41547625	181573750	867952500	79.0802	6.22639	1.70595	66.361	4.78685	20.9198	85.2	99.386
H_KU-KP150	65907500	31888000	653671625	39155625	184328750	974951500	81.0935	6.76008	3.27073	67.0466	4.01616	18.9065	105.79	99.904
H_KU-KP151	80308000	28868375	848538000	47951125	194966750	1200632250	83.7613	6.68881	2.40443	70.6743	3.99382	16.2387	132.88	99.982
H_KU-KP152	46467375	19770500	564446625	32784125	170780875	834249500	79.5288	5.56996	2.36985	67.6592	3.92977	20.4712	78.3	99.819
H_KU-KP153	48428375	22065500	420753250	25227500	121518625	637993250	80.953	7.59073	3.45858	65.9495	3.9542	19.047	76.67	98.013
H_KU-KP154	35885625	22218375	512192750	44622875	232340875	847260500	72.5774	4.23549	2.62238	60.4528	5.26672	27.4226	61.8	99.591
H_KU-KP155	58124500	17584125	665616625	24575375	135679125	901579750	84.951	6.44696	1.95037	73.8278	2.72581	15.049	84.47	98.805
H_KU-KP156	31826750	7814250	453247000	15369750	161800250	670058000	75.8528	4.74985	1.1662	67.643	2.29379	24.1472	55.01	98.998
H_KU-KP157	19786250	35036875	388528125	45392875	176532375	665276500	73.4648	2.97414	5.26651	58.401	6.82316	26.5352	32.93	80.082
H_KU-KP158	39544000	16291125	631637000	25523250	174947125	887942500	80.2975	4.45344	1.8347	71.1349	2.87443	19.7025	66.96	99.79
H_KU-KP159	60316250	37250875	587750000	37348000	167839875	890505000	81.1523	6.77326	4.18312	66.0019	4.19402	18.8477	96.69	98.885
H_KU-KP16	42546125	16240125	604638250	23361375	199846125	886632000	77.4601	4.79862	1.83166	68.195	2.63484	22.5399	71.75	99.458
H_KU-KP160	54186125	30175250	673821500	42906000	161557375	962646250	83.2174	5.62887	3.13461	69.9968	4.45709	16.7826	91.3	99.919
H_KU-KP161	66557500	27148625	1574192000	89713750	485428125	2243040000	78.3585	2.96729	1.21035	70.1812	3.99965	21.6415	110.56	99.974
H_KU-KP162	71252875	4668500	843502625	23296125	127608625	1070328750	88.0776	6.6571	0.436174	78.8078	2.17654	11.9224	114.7	99.963
H_KU-KP163	37164750	23267375	436264500	40689125	171072250	708458000	75.8529	5.24587	3.28423	61.5794	5.74334	24.1471	61.95	94.758
H_KU-KP164	40893500	12417125	450038750	16514625	215156500	735020500	70.7278	5.56359	1.68936	61.2281	2.24683	29.2722	66.3	95.475
H_KU-KP165	57676250	8156750	799139625	24500500	132752125	1022225250	87.0134	5.64223	0.797941	78.1765	2.39678	12.9866	96.74	99.975
H_KU-KP166	80831375	20657500	883267500	45242625	219163750	1249162750	82.4551	6.47084	1.65371	70.7088	3.62184	17.5449	141.84	99.995
H_KU-KP168	28331375	7142375	438056875	14725375	285147750	773403750	63.1308	3.66321	0.923499	56.6401	1.90397	36.8692	49.73	97.597
H_KU-KP169	35775500	21041500	449543750	40158750	139120000	685639500	79.7095	5.21783	3.06889	65.5656	5.85712	20.2905	59.99	94.874
H_KU-KP17	24041375	19898625	353319625	23396750	394646375	815302750	51.5951	2.94877	2.44064	43.336	2.8697	48.4049	42.75	91.68
H_KU-KP172	12871000	27176750	326904125	31782000	199072625	597806500	66.6995	2.15304	4.54608	54.6839	5.31644	33.3005	22.01	59.607
H_KU-KP173	46704375	21426625	445456125	34278000	222759375	770624500	71.0937	6.06059	2.78042	57.8046	4.44808	28.9063	68.41	97.772
H_KU-KP174	29110500	23751000	401907500	37771375	197035375	689575750	71.4266	4.22151	3.44429	58.2833	5.47748	28.5734	48.52	93.523
H_KU-KP175	43942625	36167375	584608250	41949125	185878625	892546000	79.1743	4.92329	4.05216	65.4989	4.69994	20.8257	74.46	99.756
H_KU-KP176	15812375	19586500	362186000	34808500	438559375	870952750	49.646	1.81553	2.24886	41.585	3.9966	50.354	29.19	68.25
H_KU-KP177	71556000	10054750	634117875	43073125	91122000	849923750	89.2788	8.41911	1.18302	74.6088	5.06788	10.7212	112.21	99.945
H_KU-KP178	63512000	25764250	709364875	40953125	190055750	1029650000	81.5417	6.16831	2.50223	68.8938	3.97738	18.4583	108.08	99.987
H_KU-KP179	20390000	36574375	331269625	37101625	280542125	705877750	60.2563	2.8886	5.1814	46.9302	5.2561	39.7437	27.47	68.026
H_KU-KP18	27893125	31455000	447941375	44857625	213026875	765174000	72.1597	3.64533	4.11083	58.5411	5.86241	27.8403	46.06	97.273
H_KU-KP181	62305250	40238500	599884125	39240875	236485500	978154250	75.8233	6.36968	4.11372	61.3282	4.01173	24.1767	103.01	99.808
H_KU-KP182	54181875	13509750	621770250	47314875	145984500	882761250	83.4627	6.13777	1.5304	70.4347	5.35987	16.5373	91.61	99.94
H_KU-KP184	27393125	34187750	430488750	34071375	300542750	826683750	63.6448	3.31362	4.13553	52.0742	4.12145	36.3552	45.83	95.69
H_KU-KP185	31595000	27258125	405535875	38021000	247996750	750406750	66.9517	4.21038	3.63245	54.0421	5.06672	33.0483	47.55	94.432
H_KU-KP186	24023250	28850750	469044625	36609500	259310875	817839000	68.2932	2.93741	3.52768	57.3517	4.47637	31.7068	44.49	89.709
H_KU-KP187	35342750	9415250	517197000	17440125	257956125	837351250	69.1938	4.22078	1.12441	61.7658	2.08277	30.8062	62.06	97.718
H_KU-KP188	50811625	21632250	569847125	42823125	198004875	883119000	77.5789	5.75366	2.44953	64.5267	4.84908	22.4211	85.32	99.634
H_KU-KP189	56259625	41119000	555021000	34966875	295261750	982628250	69.9518	5.72542	4.18459	56.4833	3.5585	30.0482	79.99	98.968
H_KU-KP19	37890375	9458000	433541250	14648000	244305875	739843500	66.9787	5.1214	1.27838	58.599	1.97988	33.0213	62.91	97.641
H_KU-KP190	30858250	51691250	604516250	56685250	127815250	871566250	85.335	3.54055	5.93085	69.3598	6.50384	14.665	52.68	98.357
H_KU-KP191	26409125	26488625	375196250	37863875	227021125	692979000	67.2398	3.81096	3.82243	54.1425	5.46393	32.7602	42.32	90.278
H_KU-KP192	33068750	37535250	473961125	36929500	314823375	896318000	64.8759	3.6894	4.18772	52.8787	4.12013	35.1241	55.04	97.223
H_KU-KP193	17311125	13296125	296775500	14747500	201299250	543429500	62.9576	3.18553	2.44671	54.6116	2.71378	37.0424	28.75	74.191
H_KU-KP194	40932000	24847250	410301250	36841375	159066875	671988750	76.3289	6.09117	3.69757	61.0578	5.48244	23.6711	64.8	97.131
H_KU-KP195	28964000	13799375	596320125	23616125	270725625	933425250	70.9965	3.10298	1.47836	63.8852	2.53005	29.0035	51.68	92.689
H_KU-KP196	56417250	21172375	593627625	33957125	273778375	978952750	72.0335	5.76302	2.16276	60.639	3.46872	27.9665	95.49	99.859
H_KU-KP197	77803750	35651875	678726000	40698750	161830375	994710750	83.7309	7.82175	3.58414	68.2335	4.09152	16.2691	125.5	99.9
H_KU-KP198	33957375	10684375	533942750	19121625	239929125	837635250	71.3564	4.05396	1.27554	63.7441	2.28281	28.6436	59.41	98.527
H_KU-KP199	45140250	21293875	510621500	42514500	234423875	853994000	72.5497	5.28578	2.49345	59.7922	4.97831	27.4503	72.5	99.358
H_KU-KP2	37011625	5702750	483269125	14816625	202631125	743431250	72.7438	4.97849	0.767085	65.0052	1.99301	27.2562	63.63	98.527
H_KU-KP20	52333875	10760375	587596375	18867000	197178625	866736250	77.2504	6.03804	1.24148	67.7941	2.17679	22.7496	84.32	99.799
H_KU-KP200	43547375	16918875	572414500	46646875	210212375	889740000	76.3737	4.89439	1.90155	64.335	5.24275	23.6263	74.96	99.473
H_KU-KP201	51637625	13050625	703507125	24558750	213574125	1006328250	78.7769	5.13129	1.29686	69.9083	2.44043	21.2231	88.51	99.916
H_KU-KP202	8375250	15999750	185840875	22230375	170585750	403032000	57.6744	2.07806	3.96985	46.1107	5.51578	42.3256	13.4	20.768
H_KU-KP204	12201375	29343875	361480375	47207750	225327375	675560750	66.6459	1.80611	4.34363	53.5082	6.98794	33.3541	20.72	57.003
H_KU-KP205	41439125	32978500	541185625	53145250	134018750	802767250	83.3054	5.16203	4.1081	67.415	6.62026	16.6946	70.22	99.535
H_KU-KP206	15582750	39776625	335903250	36586500	206818625	634667750	67.4131	2.45526	6.26731	52.9258	5.76467	32.5869	24.04	62.893
H_KU-KP207	35404125	28033375	441531500	30700750	264160500	799830250	66.9729	4.42645	3.50492	55.2032	3.83841	33.0271	60.01	99.208
H_KU-KP208	28793000	30280875	500830625	45072125	397481875	1002458500	60.3493	2.87224	3.02066	49.9602	4.49616	39.6507	49.2	93.09
H_KU-KP209	26595375	19881500	419662375	20051000	303171250	789361500	61.5929	3.36923	2.51868	53.1648	2.54015	38.4071	41.1	91.919
H_KU-KP21	30057375	18959875	471289750	37515000	305979500	863801500	64.5776	3.47966	2.19493	54.56	4.34301	35.4224	51.85	93.556
H_KU-KP210	12431250	19927000	242987500	28195125	139774125	443315000	68.4707	2.80416	4.495	54.8115	6.36007	31.5293	21.16	50.223
H_KU-KP211	34319250	36150250	442224625	45397375	190872750	748964250	74.5151	4.58223	4.8267	59.0448	6.06135	25.4849	56.48	95.75
H_KU-KP212	41058875	10336250	469213000	15918000	175974125	712500250	75.3019	5.76265	1.4507	65.8544	2.2341	24.6981	68.94	97.42
H_KU-KP213	40099250	10640750	541997875	18706250	133574125	745018250	82.071	5.38232	1.42825	72.7496	2.51084	17.929	67.28	99.175
H_KU-KP218	50166500	12769500	696569750	24267375	167210375	950983500	82.4171	5.27522	1.34277	73.2473	2.55182	17.5829	83.29	99.92
H_KU-KP22	46647500	27433875	484332625	41586125	226737375	826737500	72.5744	5.64236	3.31833	58.5836	5.03015	27.4256	74.43	98.309
H_KU-KP222	104028875	61363375	533869375	43320000	204683125	947264750	78.3922	10.982	6.47795	56.359	4.57317	21.6078	83.19	98.647
H_KU-KP223	12553625	18370250	313968875	30107750	348823500	723824000	51.8082	1.73435	2.53794	43.3764	4.15954	48.1918	20.85	44.8
H_KU-KP224	29788000	11740875	395147875	28813000	292914250	758404000	61.3775	3.92772	1.5481	52.1026	3.79916	38.6225	52.06	97.277
H_KU-KP23	34966250	7900375	535613125	17885625	222942375	819307750	72.7889	4.26778	0.964274	65.3739	2.18302	27.2111	61.72	99.488
H_KU-KP24	13097625	31261000	351577250	36785625	314320750	747042250	57.9246	1.75326	4.18464	47.0626	4.92417	42.0754	22.5	62.634
H_KU-KP25	65863375	26988000	565050375	32563250	194154750	884619750	78.0522	7.44539	3.0508	63.8749	3.68104	21.9478	97.02	99.729
H_KU-KP27	52671250	7789750	557774750	16884750	164475750	799596250	79.4301	6.58723	0.97421	69.757	2.11166	20.5699	81.36	99.564
H_KU-KP28	22376375	15010125	283975750	13402500	273056500	607821250	55.0762	3.68141	2.4695	46.7203	2.20501	44.9238	31.37	77.9
H_KU-KP29	7009625	31126500	247647375	38614375	235994875	560392750	57.8876	1.25084	5.55441	44.1918	6.89059	42.1124	10.67	12.063
H_KU-KP3	74277625	27324375	843782500	48322125	242187625	1235894250	80.4039	6.01003	2.2109	68.273	3.90989	19.5961	127.83	99.966
H_KU-KP30	19528250	29960000	305068125	33430500	299324625	687311500	56.4499	2.84125	4.35901	44.3857	4.86395	43.5501	30.91	74.488
H_KU-KP31	36609000	32507750	449268250	44521625	225314125	788220750	71.4148	4.64451	4.12419	56.9978	5.64837	28.5852	51.45	96.904
H_KU-KP32	57443375	8991875	631889875	19572000	118136375	836033500	85.8694	6.87094	1.07554	75.5819	2.34105	14.1306	85.44	99.678
H_KU-KP33	19146250	36015000	367256375	43843625	331539250	797800500	58.4433	2.39988	4.51429	46.0336	5.49556	41.5567	29.07	78.929
H_KU-KP34	15400875	10248125	288122500	12903250	391266500	717941250	45.5016	2.14514	1.42743	40.1318	1.79726	54.4984	25.98	69.827
H_KU-KP35	47900375	42735625	693333875	49471750	124375625	957817250	87.0147	5.00099	4.46177	72.3869	5.16505	12.9853	78.64	99.938
H_KU-KP36	50400875	13076625	570711125	42413875	275276750	951879250	71.0807	5.29488	1.37377	59.9563	4.4558	28.9193	89.47	99.067
H_KU-KP37	36055250	33869125	471391250	44509250	158171875	743996750	78.7402	4.84616	4.55232	63.3593	5.98245	21.2598	56.54	98.115
H_KU-KP38	49237750	35447125	478715875	32218875	166963875	762583500	78.1055	6.4567	4.64829	62.7755	4.22496	21.8945	73.39	99.4
H_KU-KP39	31953875	7009875	378415625	12562125	194162500	624104000	68.8894	5.11996	1.12319	60.6334	2.01283	31.1106	50.26	91.167
H_KU-KP4	35841250	16136750	597049250	23865375	320235625	993128250	67.7549	3.60892	1.62484	60.118	2.40305	32.2451	63.72	98.795
H_KU-KP41	38817000	16800125	448336125	36652125	208663625	749269000	72.151	5.18065	2.2422	59.8365	4.89172	27.849	65.42	98.088
H_KU-KP42	69527125	24193875	697223500	39021625	156971375	986937500	84.0951	7.04473	2.45141	70.6452	3.95381	15.9049	115.23	99.91
H_KU-KP43	61646250	22809000	584156000	33574500	252812750	954998500	73.5274	6.45511	2.38838	61.1683	3.51566	26.4726	97.74	99.833
H_KU-KP44	59619625	11899125	795274875	26111875	138020500	1030926000	86.612	5.78311	1.15422	77.1418	2.53286	13.388	100.09	99.916
H_KU-KP45	34019125	33061500	436167625	33845500	233060250	770154000	69.7385	4.41718	4.29284	56.6338	4.39464	30.2615	54.48	95.968
H_KU-KP46	33301125	10083250	422484250	15189375	231137500	712195500	67.5458	4.67584	1.4158	59.3214	2.13275	32.4542	56.58	98.05
H_KU-KP47	30259750	15208875	371309000	31839750	180389125	629006500	71.3216	4.81072	2.41792	59.031	5.06191	28.6784	48.88	97.362
H_KU-KP48	31380750	38498250	476515125	37703125	372697000	956794250	61.0473	3.27978	4.02367	49.8033	3.94057	38.9527	54.33	97.745
H_KU-KP49	42703250	24299375	500920250	31215875	254296750	853435500	70.2032	5.00369	2.84724	58.6946	3.65767	29.7968	72.08	99.666
H_KU-KP5	47962375	24667000	470182875	29774625	197957875	770544750	74.3094	6.22448	3.20124	61.0195	3.8641	25.6906	77.91	97.394
H_KU-KP50	44659250	11314875	613413500	20619250	245176625	935183500	73.783	4.77545	1.20991	65.5928	2.20483	26.217	73.38	99.462
H_KU-KP51	40041375	14058250	444454000	34626125	261177750	794357500	67.1209	5.04072	1.76976	55.9514	4.35901	32.8791	67.15	99.25
H_KU-KP52	32140250	26119500	494684125	46180250	174012125	773136250	77.4927	4.15713	3.37838	63.9841	5.97311	22.5073	56.37	99.297
H_KU-KP53	36614625	24225125	433359500	39150250	224554500	757904000	70.3716	4.83104	3.19633	57.1787	5.16559	29.6284	61.28	98.812
H_KU-KP54	49831000	26299750	531205125	32615375	209196500	849147750	75.3639	5.86835	3.09719	62.5574	3.84095	24.6361	82.33	99.638
H_KU-KP55	23288375	9920500	322117625	13201625	260898125	629426250	58.5498	3.69994	1.57612	51.1764	2.09741	41.4502	38.44	83.577
H_KU-KP56	56400875	13700750	684636750	23283625	200658000	978680000	79.4971	5.76295	1.39992	69.9551	2.37908	20.5029	93.48	99.7
H_KU-KP57	52057250	6380125	672581625	19556000	159818500	910393500	82.4451	5.7181	0.70081	73.8781	2.14808	17.5549	84.4	99.848
H_KU-KP58	37133125	15045375	492891500	19686375	216893125	781649500	72.2519	4.75061	1.92482	63.0579	2.51857	27.7481	58.12	96.637
H_KU-KP59	42099000	6721500	574857000	17622750	171680750	812981000	78.8826	5.17835	0.826772	70.7098	2.16767	21.1174	71.94	99.632
H_KU-KP60	47133250	29781875	520575750	33539750	191661375	822692000	76.7031	5.72915	3.62005	63.2771	4.07683	23.2969	79.37	99.501
H_KU-KP61	56978500	25715125	585458375	49948875	179186875	897287750	80.0302	6.35008	2.86587	65.2476	5.56665	19.9698	89.85	99.729
H_KU-KP62	56651000	21659625	501902875	41488500	160939250	782641250	79.4364	7.23844	2.7675	64.1294	5.30109	20.5636	85.68	98.355
H_KU-KP63	64060625	23359125	622548750	35672000	194575250	940215750	79.3053	6.8134	2.48444	66.2134	3.79402	20.6947	108.72	99.944
H_KU-KP64	32422125	14284875	479968625	19377000	226882875	772935500	70.6466	4.19467	1.84813	62.0969	2.50694	29.3534	56.17	97.544
H_KU-KP65	53902625	12766000	671372750	22708750	169807125	930557250	81.7521	5.79251	1.37187	72.1474	2.44034	18.2479	88.82	99.831
H_KU-KP67	12781500	16264500	263978000	20263000	391841750	705128750	44.4298	1.81265	2.3066	37.4369	2.87366	55.5702	22.31	59.458
H_KU-KP68	75423500	42752625	801298125	50730000	109872000	1080076250	89.8274	6.98316	3.9583	74.189	4.69689	10.1726	122.18	99.988
H_KU-KP69	56919750	9541500	783655375	24740125	162481750	1037338500	84.3367	5.4871	0.919806	75.5448	2.38496	15.6633	93.65	99.973
H_KU-KP7	40782250	31898625	547525625	36722500	203804000	860733000	76.322	4.73808	3.70598	63.6116	4.26642	23.678	69.94	98.854
H_KU-KP70	31358000	38058125	396763500	42826500	162228625	671234750	75.8313	4.67169	5.66987	59.1095	6.38026	24.1687	45.23	84.159
H_KU-KP71	62091625	23474375	547512125	45187625	235547250	913813000	74.2237	6.79478	2.56884	59.9151	4.94495	25.7763	97.59	99.739
H_KU-KP72	34436375	11378875	541770750	19405500	278612250	885603750	68.5399	3.88846	1.28487	61.1753	2.19122	31.4601	59.03	95.074
H_KU-KP73	63404500	6779875	695923375	20274125	179696375	966078250	81.3994	6.56308	0.701794	72.0359	2.0986	18.6006	106.54	99.87
H_KU-KP74	61885000	23400625	593810875	33925750	191763500	904785750	78.8056	6.83974	2.58632	65.63	3.74959	21.1944	102.58	99.925
H_KU-KP75	36698000	34940875	463651125	46852250	141714000	723856250	80.4224	5.06979	4.82705	64.0529	6.47259	19.5776	57.15	97.857
H_KU-KP76	37051375	23008250	493051125	31903500	251072000	836086250	69.9706	4.43153	2.7519	58.9713	3.81581	30.0294	69.28	99
H_KU-KP77	43523625	10741750	568945625	19465875	275167625	917844500	70.0202	4.74194	1.17032	61.9871	2.12082	29.9798	72.11	99.72
H_KU-KP79	72440000	31040875	715357750	42738750	180046125	1041623500	82.7149	6.95453	2.98005	68.6772	4.10309	17.2851	121.85	99.936
H_KU-KP80	39594250	13776625	603784000	22403750	224662625	904221250	75.154	4.37882	1.52359	66.7739	2.47768	24.846	67.27	99.676
H_KU-KP81	63791125	23523500	694326625	39001750	210390750	1031033750	79.5942	6.1871	2.28155	67.3428	3.78278	20.4058	110.96	99.933
H_KU-KP82	56029375	30578750	582397875	37355125	170369375	876730500	80.5676	6.39072	3.48782	66.4284	4.26073	19.4324	95.3	99.702
H_KU-KP84	60566625	7090125	819183875	23683125	243418750	1153942500	78.9055	5.24867	0.614426	70.99	2.05237	21.0945	106.51	99.92
H_KU-KP85	43881250	21917500	400605500	24668750	177435750	668508750	73.458	6.56405	3.27857	59.9252	3.69012	26.542	66.5	97.395
H_KU-KP86	28259375	24228750	335832625	32713750	192237250	613271750	68.6538	4.60797	3.95074	54.7608	5.3343	31.3462	44.49	87.524
H_KU-KP87	53081625	34109625	641560125	42239750	151645875	922637000	83.5639	5.75325	3.69697	69.5355	4.57815	16.4361	87.18	99.909
H_KU-KP88	49366625	12222750	633595250	21811375	199623750	916619750	78.2217	5.38573	1.33346	69.123	2.37954	21.7783	83.79	99.815
H_KU-KP89	62520000	12317500	777405375	25266125	171218250	1048727250	83.6737	5.96151	1.17452	74.1285	2.40922	16.3263	107.79	99.77
H_KU-KP9	83398750	26169500	807788625	44444875	152264750	1114066500	86.3325	7.48598	2.34901	72.5081	3.98943	13.6675	137.73	99.982
H_KU-KP90	71258250	28278750	627561000	35929875	217045625	980073500	77.8541	7.2707	2.88537	64.032	3.66604	22.1459	110.53	99.787
H_KU-KP91	57895875	30570000	693833750	43092750	185022125	1010414500	81.6885	5.72991	3.02549	68.6682	4.26486	18.3115	97.22	99.809
H_KU-KP92	62802250	25639750	593550125	45331375	158851250	886174750	82.0745	7.08689	2.89331	66.9789	5.1154	17.9255	96.12	99.828
H_KU-KP94	56984000	21651375	777145875	59608000	364295000	1279684250	71.5324	4.45297	1.69193	60.7295	4.65802	28.4676	100.83	99.765
H_KU-KP95	53061625	9167500	762335625	24330625	204754875	1053650250	80.5671	5.03598	0.87007	72.3519	2.30917	19.4329	94.77	99.952
H_KU-KP96	59517500	13579250	818932250	26868375	219442375	1138339750	80.7226	5.22845	1.1929	71.9409	2.36031	19.2774	98.38	99.93
H_KU-KP97	48477750	17718500	509271625	38301125	417221000	1030990000	59.532	4.70206	1.71859	49.3964	3.71499	40.468	67.71	98.091
H_KU-KP98	66561500	32360000	684693875	41365375	185247500	1010228250	81.6628	6.58876	3.20324	67.7762	4.09466	18.3372	101.18	99.12
H_KU-KP99	32751750	20910750	376200000	24155375	209659875	663677750	68.4094	4.93489	3.15074	56.6841	3.63962	31.5906	54.65	98.262

## Sheet: MA12_coverage_data
Supplementary Data 2. Sequence coverage data - MA12 cohort
Sample	Unique_On_Target_Bases	Duplicate_On_Target_Bases	Unique_Off_Target_Bases	Duplicate_Off_Target_Bases	Unaligned_Bases	Total Bases	Aligned_Percent	Unique_On_Target_Percent	Duplicate_On_Target_Percent	Unique_Off_Target_Percent	Duplicate_Off_Target_Percent	Unaligned_Percent	Mean_Depth	Percent_20X
H_KU-1000	275914059	526173450	789999212	218804300	90012937	1900903958	95.2647	14.5149	27.6802	41.5591	11.5105	4.73527	594.281	100
H_KU-1001	90982665	263647835	512464247	111863555	123762363	1102720665	88.7766	8.25074	23.9089	46.4727	10.1443	11.2234	208.104	100
H_KU-1003	27282392	119493600	285659163	70950825	73257389	576643369	87.2959	4.73124	20.7223	49.5383	12.3041	12.7041	59.115	95
H_KU-1004	189248501	336289667	583710529	141447502	74294298	1324990497	94.3928	14.283	25.3805	44.0539	10.6754	5.60716	412.525	100
H_KU-1005	162624275	305134510	682319405	125642376	125571027	1401291593	91.0389	11.6053	21.7752	48.6922	8.96618	8.96109	355.673	100
H_KU-1006	90739334	111348231	338321410	49404205	70641753	660454933	89.3041	13.7389	16.8593	51.2255	7.48033	10.6959	202.186	100
H_KU-1007	115979399	257986895	491794952	106242448	114536566	1086540260	89.4586	10.6742	23.7439	45.2625	9.77805	10.5414	256.816	100
H_KU-1008	62384771	323317397	489617079	129112894	126130464	1130562605	88.8436	5.51803	28.5979	43.3074	11.4202	11.1564	139.801	100
H_KU-1009	171869123	416487261	744525378	181324194	131770130	1645976086	91.9944	10.4418	25.3034	45.2331	11.0162	8.00559	385.183	100
H_KU-1010	71081290	326064358	450488441	154637971	123769209	1126041269	89.0085	6.31249	28.9567	40.0064	13.7329	10.9915	153.848	100
H_KU-1011	143312300	393618929	701693713	150766285	182825858	1572217085	88.3715	9.1153	25.0359	44.6308	9.58941	11.6285	314.553	100
H_KU-1012	59955888	132401956	347332083	53714008	96042277	689446212	86.0696	8.69624	19.2041	50.3784	7.79089	13.9304	128.408	100
H_KU-1013	37534536	187971071	337869605	99486441	97425378	760287031	87.1857	4.93689	24.7237	44.4397	13.0854	12.8143	85.597	99
H_KU-1014	83895325	140893671	346741330	61863702	63771270	697165298	90.8528	12.0338	20.2095	49.7359	8.87361	9.14722	184.383	100
H_KU-1016	70829055	157126047	286426891	57934335	76476238	648792566	88.2125	10.9171	24.2182	44.1477	8.92956	11.7875	163.359	100
H_KU-1017	141613672	292328550	456715610	108858030	75068981	1074584843	93.0141	13.1785	27.2039	42.5016	10.1302	6.98586	309.882	100
H_KU-1018	63333830	143138375	581537144	78611709	139939214	1006560272	86.0973	6.29211	14.2205	57.7747	7.80994	13.9027	137.953	100
H_KU-1019	225684440	650611157	965713668	247872455	210275758	2300157478	90.8582	9.8117	28.2855	41.9847	10.7763	9.1418	501.801	100
H_KU-1023	118120789	176327935	358503809	71809937	54169254	778931724	93.0457	15.1645	22.6371	46.0251	9.21903	6.9543	251.236	100
H_KU-1024	104269802	204803102	431072442	80936911	96485674	917567931	89.4846	11.3637	22.3202	46.9799	8.82081	10.5154	228.975	100
H_KU-1025	71007723	450417425	530089741	183042271	86055898	1320613058	93.4836	5.37688	34.1067	40.1397	13.8604	6.51636	159.175	100
H_KU-1026	195404998	395877822	620726063	144578604	95771927	1452359414	93.4058	13.4543	27.2576	42.7391	9.95474	6.59423	430.861	100
H_KU-1027	124667210	203418157	475477274	86053400	84713896	974329937	91.3054	12.7952	20.8777	48.8004	8.83206	8.69458	281.538	100
H_KU-1028	65255390	548155577	812769195	274500564	216742091	1917422817	88.6962	3.40329	28.5881	42.3886	14.3161	11.3038	144.686	100
H_KU-1029	71654572	144668767	331637382	58420083	78163802	684544606	88.5816	10.4675	21.1336	48.4464	8.53415	11.4184	143.561	100
H_KU-1030	107728365	202279579	429319270	89361344	82162605	910851163	90.9796	11.8272	22.2078	47.1339	9.81075	9.02042	240.008	100
H_KU-1031	101212500	567857152	735423674	216990980	168092094	1789576400	90.6072	5.65567	31.7314	41.0948	12.1253	9.39284	225.614	100
H_KU-1032	88503892	245647846	439976485	103618743	86561157	964308123	91.0235	9.17797	25.474	45.6261	10.7454	8.9765	201.731	100
H_KU-1034	122520031	288225617	561678355	118017503	108661605	1199103111	90.9381	10.2176	24.0368	46.8415	9.84215	9.06191	263.426	100
H_KU-1035	111139346	253371695	582412659	108063271	107756833	1162743804	90.7325	9.55837	21.7908	50.0895	9.29382	9.26746	247.197	99
H_KU-1036	51417429	78701761	399767807	48690461	95616361	674193819	85.8177	7.62651	11.6735	59.2957	7.22203	14.1823	113.098	99
H_KU-1037	195876453	440988828	748877766	178593234	145414358	1709750639	91.495	11.4564	25.7926	43.8004	10.4456	8.505	431.277	100
H_KU-1038	133256518	224831913	401871964	89481905	78250175	927692475	91.5651	14.3643	24.2356	43.3195	9.64564	8.43493	282.674	100
H_KU-1039	31275475	207617936	326950661	103790004	116240444	785874520	85.2088	3.9797	26.4187	41.6034	13.2069	14.7912	70.115	98
H_KU-1040	228857197	476288597	651525661	188474307	77673062	1622818824	95.2137	14.1024	29.3495	40.1478	11.614	4.78631	493.086	100
H_KU-1041	40446913	80821007	255510179	39034831	55538669	471351599	88.2171	8.58105	17.1466	54.208	8.28147	11.7829	87.201	99
H_KU-1042	103254704	125806041	415294789	59154905	77224312	780734751	90.1088	13.2253	16.1138	53.1928	7.57682	9.89124	225.199	100
H_KU-1043	99628417	465951785	579441018	157885445	114286376	1417193041	91.9357	7.02998	32.8785	40.8865	11.1407	8.06428	204.883	100
H_KU-1044	153109477	283605085	508447474	119226766	67464701	1131853503	94.0394	13.5273	25.0567	44.9217	10.5338	5.96055	336.904	100
H_KU-1045	103031280	246750808	375268146	99509858	54542782	879102874	93.7956	11.72	28.0685	42.6876	11.3195	6.20437	228.508	100
H_KU-1046	129327790	233223323	782550745	114262684	178075580	1437440122	87.6116	8.99709	16.2249	54.4406	7.94904	12.3884	278.175	100
H_KU-1048	104386830	192675049	376401011	75594589	62235077	811292556	92.3289	12.8667	23.7491	46.3952	9.3178	7.6711	225.053	100
H_KU-1049	288420664	539405881	1125208858	242456810	135291282	2330783495	94.1955	12.3744	23.1427	48.276	10.4024	5.80454	619.463	100
H_KU-1050	93496066	218115508	392763763	87075348	85654554	877105239	90.2344	10.6596	24.8677	44.7795	9.92758	9.7656	205.181	100
H_KU-1052	158535298	301185917	554354611	112658858	91614911	1218349595	92.4804	13.0123	24.7208	45.5005	9.24684	7.51959	343.947	100
H_KU-1053	86666904	250583652	528880995	105259469	138876973	1110267993	87.4916	7.80594	22.5697	47.6354	9.48055	12.5084	193.412	100
H_KU-1054	70446364	180080377	434981866	77745379	85653550	848907536	89.9101	8.29847	21.2132	51.2402	9.15829	10.0899	142.897	100
H_KU-1055	141257129	298710652	577650746	124803741	93134899	1235557167	92.4621	11.4327	24.1762	46.7522	10.101	7.53789	310.767	100
H_KU-1057	143609460	240415218	421603246	93186475	68001408	966815807	92.9665	14.8539	24.8667	43.6074	9.63849	7.03354	316.39	100
H_KU-1058	105414944	903175367	787247696	350523912	225619907	2371981826	90.4881	4.44417	38.0768	33.1894	14.7777	9.51187	244.631	100
H_KU-1059	134467263	291151234	493710967	112584462	82546963	1114460889	92.5931	12.0657	26.1248	44.3004	10.1021	7.4069	291.091	100
H_KU-1060	151455312	311184414	544604819	124231103	88737808	1220213456	92.7277	12.4122	25.5025	44.6319	10.1811	7.27232	342.711	100
H_KU-10609	246863741	365554680	628516369	161381834	53211350	1455527974	96.3442	16.9604	25.1149	43.1813	11.0875	3.65581	537.875	100
H_KU-1061	169326871	289725204	610144758	122741451	90799086	1282737370	92.9215	13.2004	22.5865	47.5658	9.56871	7.07854	373.639	100
H_KU-10610	370723683	630803135	1063454343	260288600	104820691	2430090452	95.6866	15.2556	25.958	43.7619	10.7111	4.31345	801.551	100
H_KU-10611	205082013	436539692	455781927	143726756	107754252	1348884640	92.0116	15.2038	32.363	33.7895	10.6552	7.9884	455.162	100
H_KU-10613	176069697	378773720	569536477	133171974	105946291	1363498159	92.2298	12.9131	27.7796	41.7702	9.76693	7.77018	405.715	100
H_KU-10614	136333091	260056371	415607277	105540464	72689182	990226385	92.6593	13.7679	26.2623	41.9709	10.6582	7.34066	290.109	100
H_KU-10616	110425738	162283141	358629824	68239082	57689265	757267050	92.3819	14.5821	21.4301	47.3584	9.01123	7.61809	245.208	100
H_KU-10617	145008207	234406108	493293152	95135994	85625306	1053468767	91.8721	13.7648	22.2509	46.8256	9.03074	8.12794	311.434	100
H_KU-10618	169868664	324127221	563005450	137897714	78702322	1273601371	93.8205	13.3377	25.4497	44.2058	10.8274	6.17951	377.27	100
H_KU-10619	62136795	168917740	482791993	79396646	134361498	927604672	85.5152	6.69863	18.2101	52.0472	8.55932	14.4848	139.974	100
H_KU-1062	149908215	278737940	433428356	123540095	47593752	1033208358	95.3936	14.509	26.9779	41.9498	11.9569	4.6064	326.059	100
H_KU-10620	110585818	506156257	488669093	208935743	105585706	1419932617	92.564	7.7881	35.6465	34.4149	14.7145	7.43597	246.396	100
H_KU-10622	66337067	238798498	441541074	95645990	126293241	968615870	86.9615	6.84865	24.6536	45.5847	9.8745	13.0385	148.011	100
H_KU-10624	130928339	189548803	432314568	76343662	63965091	893100463	92.8379	14.66	21.2237	48.406	8.54816	7.16214	281.385	100
H_KU-10625	153216904	285656058	497236988	118982835	90870008	1145962793	92.0704	13.3701	24.9272	43.3903	10.3828	7.92958	335.821	100
H_KU-10626	136472879	324857216	691029294	148494805	130011449	1430865643	90.9138	9.53778	22.7035	48.2945	10.378	9.08621	306.793	100
H_KU-10627	138145998	232583031	418498111	95809940	79637976	964675056	91.7446	14.3205	24.11	43.3823	9.93184	8.25542	296.088	100
H_KU-10628	316095720	504146646	822177746	206470319	83261870	1932152301	95.6907	16.3598	26.0925	42.5524	10.686	4.30928	697.25	100
H_KU-1063	221465729	371788466	598291445	129765384	101608082	1422919106	92.8592	15.5642	26.1286	42.0468	9.11966	7.14082	495.591	100
H_KU-10630	45150962	212409031	545694482	122815699	161275170	1087345344	85.168	4.1524	19.5346	50.1859	11.295	14.832	93.814	99
H_KU-10632	26714828	279675758	331638637	110505236	89402784	837937243	89.3306	3.18817	33.3767	39.578	13.1878	10.6694	57.332	98
H_KU-10633	75409668	156024337	344150246	63756789	67862396	707203436	90.4041	10.6631	22.0622	48.6635	9.01534	9.59588	165.71	100
H_KU-10635	133421980	290300478	481356701	113435867	72002355	1090517381	93.3974	12.2347	26.6204	44.1402	10.402	6.60259	301.438	100
H_KU-10636	176804778	260866596	521179278	105984440	76861832	1141696924	93.2678	15.4861	22.849	45.6495	9.28306	6.73224	377.429	100
H_KU-10637	62406807	129553220	434635968	62336490	103288643	792221128	86.9621	7.87745	16.3532	54.863	7.86857	13.0379	134.17	100
H_KU-10638	102628775	226528228	543665998	100726146	123568219	1097117366	88.737	9.3544	20.6476	49.554	9.18098	11.263	223.857	100
H_KU-10639	48537130	177331316	467907968	75731719	133140019	902648152	85.2501	5.37719	19.6457	51.8372	8.38995	14.7499	103.062	100
H_KU-1064	111516091	694310311	692857084	300486665	159180050	1958350201	91.8717	5.69439	35.4538	35.3796	15.3439	8.12827	250.184	100
H_KU-10640	104265702	448903493	756493171	219352596	191340412	1720355374	88.8779	6.06071	26.0936	43.9731	12.7504	11.1221	230.951	100
H_KU-10643	125572801	303685987	501552181	116106401	97117400	1144034770	91.511	10.9763	26.5452	43.8406	10.1489	8.48903	265.213	100
H_KU-10648	165513840	758716490	672933039	324764631	100525158	2022453158	95.0295	8.18382	37.5147	33.2731	16.058	4.97046	369.773	100
H_KU-1065	329257202	586098942	833984692	222434780	89988587	2061764203	95.6354	15.9697	28.4271	40.4501	10.7886	4.36464	743.063	100
H_KU-10651	50697138	97958886	365579311	42961318	117118218	674314871	82.6315	7.51832	14.5272	54.2149	6.37111	17.3685	111.405	100
H_KU-10652	137315436	375348175	732821796	148489830	161438880	1555414117	89.6208	8.82822	24.1317	47.1143	9.54664	10.3792	305.302	100
H_KU-10653	30124621	229689542	456398826	94467178	119762171	930442338	87.1285	3.23767	24.6861	49.0518	10.1529	12.8715	62.386	98
H_KU-10654	153573962	280445172	513809202	115411980	74183122	1137423438	93.478	13.5019	24.6562	45.1731	10.1468	6.52203	337.555	100
H_KU-10656	136711765	323271812	613965424	130919600	132874998	1337743599	90.0672	10.2196	24.1655	45.8956	9.7866	9.93277	305.232	100
H_KU-10658	35724071	325388441	457768508	132722625	130308765	1081912410	87.9557	3.30194	30.0753	42.3111	12.2674	12.0443	79.393	99
H_KU-10660	116092086	213972331	607923359	88910751	135459072	1162357599	88.3462	9.98764	18.4085	52.3009	7.64917	11.6538	243.803	100
H_KU-10663	63079195	145435003	298647909	58633639	73542280	639338026	88.4971	9.86633	22.7477	46.7121	9.17099	11.5029	137.82	100
H_KU-10665	155771377	249136023	490156424	104217351	68692775	1067973950	93.5679	14.5857	23.3279	45.8959	9.75842	6.43206	339.778	100
H_KU-10666	169494968	629919116	892502005	229508892	192124231	2113549212	90.9099	8.01945	29.8039	42.2276	10.8589	9.09012	371.381	100
H_KU-10671	247739339	413581132	734635045	170004188	97053359	1663013063	94.164	14.897	24.8694	44.1749	10.2227	5.83599	535.171	100
H_KU-10673	51428906	264592579	461108444	105605066	100162114	982897109	89.8095	5.23238	26.9197	46.9132	10.7443	10.1905	113.113	100
H_KU-10674	188760720	330963036	567570876	137321161	64862880	1289478673	94.9698	14.6385	25.6664	44.0155	10.6494	5.03016	420.918	100
H_KU-10676	329497631	756012069	964906835	320337590	87023324	2457777449	96.4593	13.4063	30.76	39.2593	13.0336	3.54073	726.338	100
H_KU-10682	150150412	252177021	422342756	98064452	92070230	1014804871	90.9273	14.796	24.8498	41.6181	9.66338	9.0727	332.015	100
H_KU-10684	114616203	216031858	430335642	85990067	69402777	916376547	92.4264	12.5075	23.5746	46.9606	9.3837	7.57361	244.155	100
H_KU-10687	223347284	473485451	685381964	192977429	83752289	1658944417	94.9515	13.4632	28.5414	41.3143	11.6325	5.04853	491.754	100
H_KU-1069	332488104	695741235	921576914	264173169	132637603	2346617025	94.3477	14.1688	29.6487	39.2726	11.2576	5.65229	731.252	100
H_KU-10690	170934859	336930508	604603556	146139023	84993266	1343601212	93.6742	12.7221	25.0767	44.9987	10.8767	6.32578	375.046	100
H_KU-10692	92743659	484512858	632511325	228590808	139811430	1578170080	91.1409	5.87666	30.7009	40.0788	14.4845	8.85909	204.347	100
H_KU-10693	101302990	180863855	366264172	66292816	89174672	803898505	88.9072	12.6015	22.4983	45.561	8.24642	11.0928	204.692	100
H_KU-10694	149732708	274578342	398264620	105760070	49723989	978059729	94.9161	15.3092	28.0738	40.7199	10.8133	5.08394	324.597	100
H_KU-10695	100405038	301816073	465897590	115621540	116788958	1100529199	89.3879	9.12334	27.4246	42.334	10.506	10.6121	226.267	100
H_KU-10696	237226448	420530504	632322529	174884316	64515440	1529479237	95.7819	15.5103	27.495	41.3423	11.4342	4.21813	515.534	100
H_KU-10698	121800838	228758144	485355582	105985974	76591869	1018492407	92.4799	11.9589	22.4605	47.6543	10.4062	7.52012	265.321	100
H_KU-1070	186441263	843887018	1099054219	316826711	215244572	2661453783	91.9125	7.00524	31.7077	41.2953	11.9043	8.08748	415.068	100
H_KU-10700	161381705	290112869	471785727	109248715	71487117	1104016133	93.5248	14.6177	26.278	42.7336	9.89557	6.47519	356.743	100
H_KU-10701	92945591	297800787	453081146	112483903	98370009	1054681436	90.673	8.81267	28.2361	42.9591	10.6652	9.32699	199.975	100
H_KU-10702	89691044	171605456	385298404	76570682	80493588	803659174	89.9841	11.1603	21.353	47.943	9.52776	10.0159	199.023	100
H_KU-10705	192715830	700061636	817262123	252591873	172282705	2134914167	91.9302	9.02687	32.7911	38.2808	11.8315	8.06977	438.289	100
H_KU-10706	256753782	480160724	660814062	181188772	117303765	1696221105	93.0844	15.1368	28.3077	38.958	10.6819	6.91559	555.015	100
H_KU-10709	114066814	272749925	578850431	108877901	122734982	1197280053	89.7488	9.52716	22.7808	48.3471	9.09377	10.2512	247.847	100
H_KU-1071	279431782	497639466	979931021	202955521	133260725	2093218515	93.6337	13.3494	23.7739	46.8146	9.69586	6.36631	607.336	100
H_KU-10710	70242045	114328281	363950725	51865616	90194225	690580892	86.9394	10.1714	16.5554	52.7021	7.51043	13.0606	145.877	100
H_KU-10712	108848276	404401130	575889313	146885642	136943975	1372968336	90.0257	7.92795	29.4545	41.9448	10.6984	9.9743	245.203	100
H_KU-10713	221741727	375313047	508198998	135041662	64553529	1304848963	95.0528	16.9937	28.7629	38.947	10.3492	4.9472	492.655	100
H_KU-1072	20731260	426407463	499461984	187590593	141762211	1275953511	88.8897	1.62477	33.4187	39.1442	14.702	11.1103	45.97	95
H_KU-1073	75787010	198909014	368798298	78604605	73511904	795610831	90.7603	9.52564	25.0008	46.3541	9.87978	9.23968	168.792	100
H_KU-1074	264675888	452470201	636347772	190956934	62220630	1606671425	96.1274	16.4736	28.162	39.6066	11.8853	3.87264	568.756	100
H_KU-1076	236272409	419693906	679783083	169266232	87868660	1592884290	94.4837	14.833	26.348	42.6762	10.6264	5.51632	516.024	100
H_KU-10776	147153745	393006424	479959090	162299564	59028120	1241446943	95.2452	11.8534	31.6571	38.6613	13.0734	4.75478	324.627	100
H_KU-10777	149201893	321505923	458336196	114065018	62330073	1105439103	94.3615	13.4971	29.084	41.4619	10.3185	5.63849	310.557	100
H_KU-10778	194913181	363804302	664596300	158904021	70965466	1453183270	95.1166	13.4128	25.035	45.7338	10.9349	4.88345	437.039	100
H_KU-1078	107926041	409954242	494325270	144365101	114392939	1270963593	90.9995	8.49167	32.2554	38.8937	11.3587	9.00049	238.887	100
H_KU-1079	81853896	150382225	322692679	61227049	77862348	694018197	88.7809	11.7942	21.6683	46.4963	8.82211	11.2191	181.382	100
H_KU-1080	35518811	112035006	213522264	50492468	57390718	468959267	87.7621	7.57397	23.8901	45.5311	10.7669	12.2379	75.863	99
H_KU-1082	123560589	238666554	388649083	98766019	53776551	903418796	94.0474	13.677	26.4182	43.0198	10.9325	5.95256	277.574	100
H_KU-1086	36934214	418139561	486615363	203717612	128853101	1274259851	89.888	2.89848	32.8143	38.1881	15.9871	10.112	83.036	100
H_KU-1087	123934992	243614869	396530952	94282211	75441119	933804143	91.9211	13.2721	26.0884	42.464	10.0966	8.0789	273.663	100
H_KU-1088	243771962	775635603	959030916	282474928	172682128	2433595537	92.9042	10.0169	31.872	39.408	11.6073	7.09576	575.123	100
H_KU-1089	263812325	545280305	781543454	235405354	83746218	1909787656	95.6149	13.8137	28.5519	40.9231	12.3263	4.38511	577.72	100
H_KU-1090	240976964	670195624	648930894	218785093	108993934	1887882509	94.2267	12.7644	35.4999	34.3735	11.5889	5.77334	540.946	100
H_KU-1091	259970472	476695148	945184886	196366026	120251829	1998468361	93.9828	13.0085	23.853	47.2955	9.82583	6.0172	574.789	100
H_KU-1093	202507129	444245138	613669569	176295438	73990216	1510707490	95.1023	13.4048	29.4064	40.6213	11.6697	4.89772	448.446	100
H_KU-1094	96737520	165336290	361708420	70057738	74135517	767975485	90.3466	12.5964	21.5288	47.099	9.12239	9.65337	208.514	100
H_KU-1096	137131332	299571471	509388687	117174230	115664368	1178930088	90.189	11.6318	25.4105	43.2077	9.93903	9.81096	302.347	100
H_KU-1097	128233336	348767665	981485673	161574336	219641267	1839702277	88.061	6.97033	18.9578	53.3502	8.78263	11.939	273.315	100
H_KU-1098	301117762	498574615	726268928	215280667	52384140	1793626112	97.0794	16.7882	27.797	40.4917	12.0025	2.92057	666.128	100
H_KU-1099	47286021	184895182	341710560	90917802	93434170	758243735	87.6776	6.23626	24.3847	45.0661	11.9906	12.3224	104.788	100
H_KU-1100	107516497	723862602	885837086	333446096	239034451	2289696732	89.5604	4.69567	31.6139	38.688	14.5629	10.4396	242.859	100
H_KU-1101	93846927	155306732	363292999	63488422	63370472	739305552	91.4284	12.6939	21.0071	49.1398	8.58758	8.57162	205.826	100
H_KU-1102	136581979	208986384	420377517	86342159	58723805	911011844	93.554	14.9923	22.94	46.144	9.47761	6.446	302.067	100
H_KU-1103	103382438	149361712	275968279	57552117	44542632	630807178	92.9388	16.3889	23.6779	43.7484	9.12357	7.06121	248.333	100
H_KU-1104	257237070	554525094	731312073	213899113	134400399	1891373749	92.894	13.6005	29.3186	38.6657	11.3092	7.10597	567.148	100
H_KU-1105	88929169	256244096	529698807	109155867	100781735	1084809674	90.7097	8.19767	23.6211	48.8287	10.0622	9.29027	200.702	100
H_KU-11086	89987737	213426227	378459863	84605906	79193359	845673092	90.6355	10.641	25.2374	44.7525	10.0046	9.36454	198.78	100
H_KU-11087	139981562	372312659	614485063	148970532	102856330	1378606146	92.5391	10.1538	27.0065	44.5729	10.8059	7.46089	311.398	100
H_KU-1109	71037532	375007054	516115937	147869915	84897210	1194927648	92.8952	5.94492	31.3832	43.1922	12.3748	7.1048	159.291	100
H_KU-1113	40611005	97495092	506012355	57560259	158939033	860617744	81.532	4.71882	11.3285	58.7964	6.68825	18.468	92.248	99
H_KU-1114	168048953	288155724	509410366	116936232	63872561	1146423836	94.4285	14.6585	25.1352	44.4347	10.2001	5.57146	376.014	100
H_KU-11188	108400801	357765247	604380029	149501649	99463114	1319510840	92.4621	8.21523	27.1135	45.8033	11.3301	7.53788	245.173	100
H_KU-1120	148355995	327929826	502745143	128726772	73619947	1181377683	93.7683	12.5579	27.7583	42.5558	10.8963	6.2317	326.411	100
H_KU-1121	126329779	316099872	519075163	112411104	118964854	1192880772	90.0271	10.5903	26.4989	43.5144	9.4235	9.9729	286.969	100
H_KU-1122	96607088	154655800	470980606	76075730	98570465	896889689	89.0097	10.7713	17.2436	52.5127	8.48217	10.9903	212.362	100
H_KU-1123	100216526	588440713	821501909	287129740	193090289	1990379177	90.2988	5.03505	29.5643	41.2736	14.4259	9.70118	228.897	100
H_KU-1124	94578881	550694492	806950652	269175863	174753578	1896153466	90.7838	4.98793	29.0427	42.5572	14.1959	9.21621	211.14	100
H_KU-1125	83919195	286567723	393822278	102451502	89931091	956691789	90.5998	8.77181	29.954	41.165	10.7089	9.40022	191.333	100
H_KU-1126	132650100	397292458	755949207	161173243	159231554	1606296562	90.087	8.25813	24.7334	47.0616	10.0338	9.91296	305.83	100
H_KU-1127	219127268	344409001	649679706	149347290	70155780	1432719045	95.1033	15.2945	24.0388	45.3459	10.424	4.89669	482.687	100
H_KU-1128	76843038	386396693	410588133	165955073	89252646	1129035583	92.0948	6.80608	34.2236	36.3663	14.6988	7.90521	167.392	100
H_KU-1129	58370327	247682830	390015889	109496345	94728571	900293962	89.478	6.48347	27.5113	43.3209	12.1623	10.522	125.169	100
H_KU-1130	131469555	271806995	440680622	97527586	76979106	1018463864	92.4416	12.9086	26.6879	43.2691	9.57595	7.55835	290.76	100
H_KU-1135	29547614	123264810	225328193	62990880	65376690	506508187	87.0927	5.83359	24.3362	44.4866	12.4363	12.9073	66.502	97
H_KU-1137	33729374	269583445	277997440	112584886	64354194	758249339	91.5128	4.44832	35.5534	36.6631	14.848	8.48721	70.743	98
H_KU-1139	90133023	320125893	458915149	118684632	105654499	1093513196	90.3381	8.24252	29.275	41.967	10.8535	9.66193	198.678	100
H_KU-1146	268568223	622179269	824484048	248772918	114913975	2078918433	94.4724	12.9187	29.928	39.6593	11.9665	5.52758	595.888	100
H_KU-1152	110692408	254970852	537100227	104445959	108020504	1115229950	90.3141	9.92552	22.8626	48.1605	9.36542	9.68594	243.628	100
H_KU-1153	112912024	571505269	776861648	294462720	156608631	1912350292	91.8107	5.90436	29.885	40.6234	15.3979	8.18933	257.55	100
H_KU-1156	141583674	307874134	443080480	126591514	54549868	1073679670	94.9194	13.1868	28.6747	41.2675	11.7904	5.08065	311.309	100
H_KU-1157	172944339	285470007	578485217	111167577	97427921	1245495061	92.1776	13.8856	22.9202	46.4462	8.92557	7.82243	371.844	100
H_KU-1169	100796803	188971634	351986065	75052223	84494490	801301215	89.4553	12.5791	23.5831	43.9268	9.36629	10.5447	228.448	100
H_KU-1170	42828644	251846782	559560550	110975897	125874408	1091086281	88.4634	3.92532	23.0822	51.2847	10.1711	11.5366	88.647	100
H_KU-1178	26581212	145089887	316691267	80550504	107948260	676861130	84.0516	3.92713	21.4357	46.7882	11.9006	15.9484	59.218	97
H_KU-1179	175595780	309151653	431310092	119787822	71872645	1107717992	93.5116	15.852	27.9089	38.9368	10.8139	6.48835	382.031	100
H_KU-1180	89975474	154953697	434025258	66068496	99811984	844834909	88.1856	10.6501	18.3413	51.374	7.82028	11.8144	196.873	100
H_KU-1181	104667061	213619752	478542824	99354709	92703589	988887935	90.6255	10.5843	21.602	48.392	10.0471	9.37453	232.859	100
H_KU-1183	336088760	647763936	897324872	251712295	84076960	2216966823	96.2076	15.1598	29.2185	40.4753	11.3539	3.79243	756.399	100
H_KU-1185	45473657	297848298	525486338	137664317	179927114	1186399724	84.8342	3.83291	25.1052	44.2925	11.6035	15.1658	97.069	98
H_KU-1186	170353905	775285005	758455454	284370271	145140279	2133604914	93.1974	7.98432	36.3369	35.5481	13.3282	6.80258	376.606	100
H_KU-1187	62033438	122392803	313798741	52078285	63895068	614198335	89.597	10.0999	19.9272	51.0908	8.47907	10.403	137.907	100
H_KU-1188	358462276	673933403	953590732	287712529	74665132	2348364072	96.8205	15.2643	28.698	40.6066	12.2516	3.17945	776.592	100
H_KU-1190	100998419	420911102	419553509	165985445	84148565	1191597040	92.9382	8.47589	35.3233	35.2093	13.9297	7.06183	233.608	100
H_KU-1191	254188165	520187465	816472730	225853862	90549527	1907251749	95.2524	13.3275	27.2742	42.8089	11.8418	4.74764	554.194	100
H_KU-1192	42513259	234174479	293944853	81325743	64928818	716887152	90.943	5.93026	32.6655	41.0029	11.3443	9.05705	88.453	100
H_KU-1193	32979761	362120320	387066219	136177226	84468591	1002812117	91.5768	3.28873	36.1105	38.5981	13.5795	8.42317	67.425	97
H_KU-1194	74990487	328245322	905998831	211544520	214216580	1734995740	87.6532	4.32223	18.9191	52.2191	12.1928	12.3468	166.114	99
H_KU-1195	82655339	175086869	309248137	67758610	52741427	687490382	92.3284	12.0228	25.4675	44.9822	9.85594	7.67159	177.147	100
H_KU-1196	241702940	612290830	885948876	232560186	180193561	2152696393	91.6294	11.2279	28.443	41.1553	10.8032	8.3706	568.305	100
H_KU-1197	85424863	482475881	664536248	236550688	142183258	1611170938	91.1752	5.30204	29.9457	41.2455	14.6819	8.82484	194.675	100
H_KU-1198	73189263	489864270	672316000	243204332	172640461	1651214326	89.5446	4.43245	29.6669	40.7165	14.7288	10.4554	161.461	100
H_KU-1199	25147213	273778552	398738965	112406679	131442833	941514242	86.0392	2.67093	29.0785	42.3508	11.9389	13.9608	53.219	97
H_KU-1200	144241646	362136271	519490926	135258284	111941244	1273068371	91.207	11.3302	28.4459	40.8062	10.6246	8.79303	315.5	100
H_KU-1201	219723341	369605545	653011879	145140447	79815404	1467296616	94.5604	14.9747	25.1896	44.5044	9.89169	5.43962	474.489	100
H_KU-1202	87437630	328216780	844283965	156887431	221073942	1637899748	86.5026	5.3384	20.0389	51.5467	9.57857	13.4974	193.596	100
H_KU-1205	28430951	150537675	261767860	78208671	63550348	582495505	89.09	4.88089	25.8436	44.939	13.4265	10.91	64.637	97
H_KU-1206	51669854	248574805	429999167	115078285	118324566	963646677	87.7212	5.36191	25.7952	44.6221	11.942	12.2788	111.275	100
H_KU-1207	90199966	476242722	637340029	217841806	155965662	1577590185	90.1137	5.71758	30.188	40.3996	13.8085	9.88632	199.71	100
H_KU-1208	68299495	337128377	425470518	121037231	86497232	1038432853	91.6704	6.57717	32.4651	40.9724	11.6558	8.32959	145.649	100
H_KU-1209	71080392	129855673	400164511	58784670	96181324	756066570	87.2787	9.40134	17.1752	52.9272	7.77507	12.7213	155.103	100
H_KU-1210	116059664	461962801	482572957	176292366	64152850	1301040638	95.0691	8.92053	35.5072	37.0913	13.5501	4.93089	257.029	100
H_KU-1211	41078871	198794037	417859466	105583163	127209405	890524942	85.7152	4.61288	22.3232	46.9228	11.8563	14.2848	92.99	99
H_KU-1212	116150088	562521717	560759619	238602161	134958132	1612991717	91.6331	7.20091	34.8744	34.7652	14.7925	8.36695	256.578	100
H_KU-1213	128137648	409950683	564488446	147467552	123809938	1373854267	90.9881	9.32687	29.8395	41.0879	10.7339	9.01187	282.597	100
H_KU-1214	64572125	98393185	279251080	44429990	65801212	552447592	88.0891	11.6884	17.8104	50.548	8.04239	11.9109	143.937	100
H_KU-1215	39235649	219810618	492788560	91086666	140440577	983362070	85.7183	3.98995	22.353	50.1126	9.26278	14.2817	86.761	99
H_KU-1216	287818209	542697534	910158965	216898846	114258344	2071831898	94.4852	13.892	26.1941	43.9302	10.4689	5.51485	636.339	100
H_KU-1218	32423943	235640415	714537116	168288908	202572083	1353462465	85.033	2.39563	17.4102	52.7933	12.434	14.967	76.302	97
H_KU-12248	186702126	470256721	826435561	197259068	169845945	1850499421	90.8216	10.0893	25.4124	44.6601	10.6598	9.17838	410.125	100
H_KU-12250	132312482	753385050	1061099970	364295536	231755621	2542848659	90.886	5.20332	29.6276	41.7288	14.3263	9.11402	295.734	100
H_KU-13689	99286926	54514221	2220726369	116235587	49923640	2540686743	98.035	3.90788	2.14565	87.4065	4.57497	1.96497	205.882	100
H_KU-14609	22819697	87518220	2238395369	237654728	371472590	2957860604	87.4412	0.771493	2.95884	75.6762	8.03468	12.5588	52.583	99
H_KU-17986	173135944	382579543	656398457	160357253	90163200	1462634397	93.8356	11.8373	26.1569	44.8778	10.9636	6.16444	374.638	100
H_KU-20242	161201133	303512971	933364882	148636652	196361828	1743077466	88.7348	9.24808	17.4125	53.547	8.52725	11.2652	361.943	100
H_KU-20243	67451970	93046557	1584972453	122423682	400456262	2268350924	82.3459	2.97361	4.10195	69.8733	5.39703	17.6541	138.364	91
H_KU-20284	172143796	262703234	612800290	117827089	88126689	1253601098	92.9701	13.7319	20.9559	48.8832	9.39909	7.02988	380.199	100
H_KU-22829	21317269	138179422	1776855652	281720402	102667546	2320740291	95.5761	0.918555	5.95411	76.5642	12.1392	4.42391	44.305	98
H_KU-262	128318411	506844399	976293658	207232470	237345778	2056034716	88.4561	6.24106	24.6515	47.4843	10.0792	11.5439	290.194	100
H_KU-265	325616112	531655463	1205293617	217403647	157032320	2437001159	93.5563	13.3613	21.816	49.4581	8.92095	6.44367	719.787	100
H_KU-266	95104706	206188114	590331934	96718756	128056961	1116400471	88.5295	8.51887	18.469	52.8782	8.66345	11.4705	216.163	100
H_KU-267	96026157	394245621	599552671	159799593	134688862	1384312904	90.2703	6.93674	28.4795	43.3105	11.5436	9.72965	221.074	100
H_KU-268	99083594	244925824	350063233	88495547	76434211	859002409	91.102	11.5347	28.5128	40.7523	10.3021	8.89802	222.955	100
H_KU-269	187198102	470930845	650310069	180125603	96147288	1584711907	93.9328	11.8128	29.7171	41.0365	11.3665	6.06718	412.079	100
H_KU-26979	44771047	112360195	2159327241	219860784	69465775	2605785042	97.3342	1.71814	4.31195	82.8667	8.43741	2.66583	97.932	100
H_KU-270	202888632	462925225	1038930203	201453675	210310930	2116508665	90.0633	9.58601	21.8721	49.087	9.51821	9.93669	446.103	100
H_KU-275	128447008	378273202	1008694598	171540358	241966101	1928921267	87.4559	6.65901	19.6106	52.2932	8.89307	12.5441	289.04	100
H_KU-277	44542362	170490490	406161166	88529571	138905571	848629160	83.6318	5.24874	20.0901	47.8609	10.4321	16.3682	93.713	99
H_KU-27747	21233394	130283170	1886821601	287222933	145756538	2471317636	94.1021	0.859193	5.27181	76.3488	11.6223	5.89793	47.707	98
H_KU-278	131393744	520887697	534367392	198305603	78484403	1463438839	94.637	8.97842	35.5934	36.5145	13.5507	5.36301	292.572	100
H_KU-279	168658996	297486082	853461932	140522229	151676117	1611805356	90.5897	10.464	18.4567	52.9507	8.71831	9.41032	375.14	100
H_KU-280	132716939	230932531	353501354	96045735	41207400	854403959	95.1771	15.5333	27.0285	41.374	11.2413	4.82294	278.649	100
H_KU-31634	17710162	98134128	1920750035	261233893	286877289	2584705507	88.901	0.685191	3.79672	74.3121	10.1069	11.099	39.523	97
H_KU-3912	194040726	422356771	773849497	175123000	167288170	1732658164	90.345	11.199	24.3762	44.6626	10.1072	9.655	424.206	100
H_KU-3913	148677187	407808672	811129341	159034301	178475369	1705124870	89.533	8.71943	23.9166	47.5701	9.32684	10.467	323.541	100
H_KU-3914	164696420	455248505	572551880	170638229	109401835	1472536869	92.5705	11.1845	30.9159	38.882	11.588	7.42948	363.897	100
H_KU-3915	179366818	381301080	629823107	145728451	120645773	1456865229	91.7188	12.3118	26.1727	43.2314	10.0029	8.28119	376.505	100
H_KU-3916	121767074	241735539	891238657	115766027	243123782	1613631079	84.9331	7.54615	14.9808	55.2319	7.17426	15.0669	270.387	100
H_KU-3917	89634695	324754326	428228969	115720521	88070442	1046408953	91.5836	8.56593	31.0351	40.9237	11.0588	8.41645	201.637	100
H_KU-40039	154466016	291475374	680999646	125451328	150679340	1403071704	89.2608	11.0091	20.7741	48.5363	8.94119	10.7392	338.944	100
H_KU-693	163605282	399611409	669379318	159041321	147119618	1538756948	90.4391	10.6323	25.9698	43.5013	10.3357	9.56094	362.972	100
H_KU-695	52638914	376954814	402332401	145155786	101601075	1078682990	90.581	4.87992	34.9458	37.2985	13.4568	9.41899	120.058	100
H_KU-698	65703935	326281523	418076280	150420235	96979361	1057461334	90.829	6.21337	30.8552	39.5358	14.2247	9.17096	141.199	100
H_KU-701	222789533	341929461	762773750	158398597	74956779	1560848120	95.1977	14.2736	21.9066	48.8692	10.1482	4.80231	487.469	100
H_KU-704	199311843	519518960	596362864	196395840	86447093	1598036600	94.5904	12.4723	32.5098	37.3185	12.2898	5.40958	435.304	100
H_KU-705	227245210	514888177	829259458	222630932	99994280	1894018057	94.7205	11.998	27.185	43.7831	11.7544	5.27948	500.051	100
H_KU-706	238413706	510538226	804841896	203339757	117372117	1874505702	93.7385	12.7188	27.2359	42.9362	10.8476	6.2615	530.565	100
H_KU-707	255749715	503910033	803136159	212209641	97577192	1872582740	94.7892	13.6576	26.9099	42.8892	11.3325	5.21083	557.4	100
H_KU-709	353491459	572234772	897362397	243642800	82737892	2149469320	96.1508	16.4455	26.6221	41.7481	11.335	3.84922	772.506	100
H_KU-710	121718655	203103797	403945920	77427500	67642569	873838441	92.2591	13.9292	23.2427	46.2266	8.86062	7.74086	268.984	100
H_KU-711	255332330	467201037	912392310	194825448	130153162	1959904287	93.3592	13.0278	23.838	46.5529	9.94056	6.64079	556.299	100
H_KU-712	186543519	417415775	1055210494	177731497	224890715	2061792000	89.0925	9.04764	20.2453	51.1793	8.62024	10.9075	418.328	100
H_KU-713	249699937	404226372	682066952	160644971	75433364	1572071596	95.2017	15.8835	25.713	43.3865	10.2187	4.79834	541.798	100
H_KU-714	102781617	200018519	444204636	83291221	72430047	902726040	91.9765	11.3857	22.1572	49.207	9.22663	8.02348	219.101	100
H_KU-715	200333513	245231214	454104975	103446552	44294766	1047411020	95.771	19.1265	23.4131	43.355	9.8764	4.22898	439.341	100
H_KU-716	90296523	339412239	499801938	116022792	120123924	1165657416	89.6947	7.7464	29.1177	42.8773	9.95342	10.3053	178.497	100
H_KU-717	212228514	416097753	627749672	171709024	77638648	1505423611	94.8427	14.0976	27.6399	41.6992	11.406	5.15726	465.147	100
H_KU-718	48487931	228528029	544190551	110156109	107239512	1038602132	89.6746	4.66858	22.0034	52.3964	10.6062	10.3254	104.667	100
H_KU-720	220394760	393343701	652887908	153414023	65077189	1485117581	95.618	14.8402	26.4857	43.962	10.3301	4.38196	465.294	100
H_KU-722	67171234	324476341	551854961	157292681	149157368	1249952585	88.067	5.3739	25.9591	44.1501	12.5839	11.933	154.767	99
H_KU-726	79195492	236470403	608071904	109883896	146613464	1180235159	87.5776	6.71015	20.0359	51.5212	9.31034	12.4224	177.773	100
H_KU-727	39756318	165590514	483933543	108135216	158789079	956204670	83.3938	4.15772	17.3175	50.6098	11.3088	16.6062	88.249	98
H_KU-728	43022213	270213923	684536261	168243803	219162313	1385178513	84.178	3.1059	19.5075	49.4186	12.146	15.822	97.328	98
H_KU-731	185356498	488992181	949678269	192484298	213952168	2030463414	89.4629	9.12878	24.0828	46.7715	9.47982	10.5371	441.208	100
H_KU-732	21115552	67211698	323134975	36095887	142570016	590128128	75.8408	3.57813	11.3893	54.7567	6.11662	24.1592	49.3	87
H_KU-734	33463254	158714503	481179625	97432264	191618521	962408167	80.0897	3.47703	16.4914	49.9975	10.1238	19.9103	76.743	98
H_KU-736	45294210	117651339	792285021	80730927	250954771	1286916268	80.4995	3.51959	9.14211	61.5646	6.27321	19.5005	101.128	99
H_KU-740	52490782	233763069	770726424	156351666	238628366	1451960307	83.5651	3.61517	16.0998	53.0818	10.7683	16.4349	118.235	99
H_KU-741	70147188	166774466	968421761	101287132	273119945	1579750492	82.7112	4.4404	10.557	61.3022	6.41159	17.2888	155.676	100
H_KU-742	47725202	77682301	592845906	54425583	155830845	928509837	83.2171	5.13998	8.36634	63.8492	5.86161	16.7829	105.284	98
H_KU-745	68217020	192615391	695232807	96206638	160959855	1213231711	86.733	5.62275	15.8762	57.3042	7.92978	13.267	152.901	100
H_KU-747	59552921	111840440	838832851	75447832	247631760	1333305804	81.4272	4.46656	8.38821	62.9138	5.6587	18.5728	133.918	99
H_KU-748	114870257	169479869	956511760	101595320	231762682	1574219888	85.2776	7.29696	10.766	60.761	6.45369	14.7224	248.356	100
H_KU-749	27306989	133223825	552842828	78581178	207286746	999241566	79.2556	2.73277	13.3325	55.3262	7.86408	20.7444	61.721	94
H_KU-750	132488482	260884978	1016085777	131611631	217535022	1758605890	87.6303	7.53372	14.8348	57.7779	7.48386	12.3697	305.101	100
H_KU-752	100285392	263277769	794481789	124272208	191698554	1474015712	86.9948	6.80355	17.8613	53.8991	8.43086	13.0052	221.367	100
H_KU-753	101472546	234688594	1013960075	126735600	241844187	1718701002	85.9287	5.90403	13.655	58.9957	7.37392	14.0713	221.154	100
H_KU-754	99617328	238791194	838030085	116160488	218581372	1511180467	85.5357	6.59202	15.8016	55.4553	7.68674	14.4643	219.78	100
H_KU-755	18561850	293273037	277059388	148973936	65959326	803827537	91.7943	2.30918	36.4846	34.4675	18.5331	8.20566	41.833	95
H_KU-756	198078782	407900078	897792222	168096579	180432811	1852300472	90.259	10.6937	22.0213	48.469	9.07502	9.74101	438.363	100
H_KU-757	67019223	233122657	964459125	126909417	293310828	1684821250	82.591	3.97782	13.8366	57.244	7.53252	17.409	152.619	99
H_KU-758	37374654	157178821	435869267	73718312	99064474	803205528	87.6664	4.65319	19.5689	54.2662	9.17801	12.3336	79.663	100
H_KU-760	102293085	776977273	756644316	299016127	194338587	2129269388	90.873	4.80414	36.4903	35.5354	14.0431	9.12701	209.666	99
H_KU-761	141709668	371216511	510052326	132955513	122686274	1278620292	90.4048	11.083	29.0326	39.8908	10.3984	9.59521	310.748	100
H_KU-762	92188947	317923804	472176713	111320295	114402195	1108011954	89.675	8.32021	28.6932	42.6148	10.0468	10.325	196.175	100
H_KU-763	109021994	626191367	584299239	258716100	132681813	1710910513	92.245	6.37216	36.5999	34.1514	15.1215	7.75504	239.542	100
H_KU-764	60876068	221386127	349935888	102047963	92238700	826484746	88.8396	7.36566	26.7865	42.3403	12.3472	11.1604	136.127	100
H_KU-765	97722411	660046313	552256102	264997142	84102144	1659124112	94.9309	5.89	39.7828	33.286	15.9721	5.06907	224.574	100
H_KU-766	81495024	160985961	879416470	95061925	224795728	1441755108	84.4082	5.65249	11.166	60.9962	6.59349	15.5918	181.554	98
H_KU-768	231022564	517992209	709187513	198587405	125243040	1782032731	92.9719	12.964	29.0675	39.7965	11.1439	7.0281	518.891	100
H_KU-769	54966038	314780996	436132182	153061012	109650769	1068590997	89.7388	5.14379	29.4576	40.8138	14.3236	10.2612	124.115	100
H_KU-770	178506531	274606959	679096461	122416916	102221742	1356848609	92.4662	13.156	20.2386	50.0495	9.02215	7.53376	388.951	100
H_KU-771	257394953	413820109	835127436	171157504	132436045	1809936047	92.6828	14.2212	22.8638	46.1413	9.45655	7.31717	554.854	100
H_KU-772	82394830	489416195	420354550	192796951	95889764	1280852290	92.5136	6.43281	38.2102	32.8183	15.0522	7.4864	165.293	100
H_KU-773	71157625	478896313	518245824	219757734	128555677	1416613173	90.9251	5.02308	33.8057	36.5834	15.5129	9.07486	159.88	100
H_KU-774	180075550	336525348	683293413	136068595	107616669	1443579575	92.5452	12.4742	23.3119	47.3333	9.42578	7.45485	399.618	100
H_KU-775	196289015	341142800	497206071	125408840	68704008	1228750734	94.4086	15.9747	27.7634	40.4644	10.2062	5.59137	433.281	100
H_KU-776	181474846	351678268	727678007	145473630	110342164	1516646915	92.7246	11.9655	23.1879	47.9794	9.59179	7.2754	398.298	100
H_KU-777	190283679	382708302	681063272	153974727	159538215	1567568195	89.8226	12.1388	24.4141	43.4471	9.82252	10.1774	420.684	100
H_KU-779	40904676	216753553	386386512	86824598	93339543	824208882	88.6753	4.9629	26.2984	46.8797	10.5343	11.3247	87.426	100
H_KU-782	92517336	188480952	365736343	75522859	68533589	790791079	91.3335	11.6993	23.8345	46.2494	9.55029	8.66646	211.487	100
H_KU-783	72955131	312465866	346733904	126434559	49073495	907662955	94.5934	8.03769	34.4253	38.2007	13.9297	5.40658	161.563	100
H_KU-785	167779304	347611828	506880425	145573947	92117134	1259962638	92.6889	13.3162	27.5891	40.2298	11.5538	7.3111	352.995	100
H_KU-786	57943546	218068652	303979408	88239895	51819405	720050906	92.8034	8.04715	30.2852	42.2164	12.2547	7.19663	125.643	100
H_KU-787	64181622	376358624	482878063	161644720	141810752	1226873781	88.4413	5.23131	30.6762	39.3584	13.1753	11.5587	141.853	100
H_KU-788	50513083	212242045	650950288	137107943	176401519	1227214878	85.6259	4.11607	17.2946	53.0429	11.1723	14.3741	114.375	99
H_KU-790	14327508	8478859	55706093	4140830	13515525	96168815	85.946	14.8983	8.81664	57.9253	4.30579	14.054	34.846	85
H_KU-792	13769702	6164301	52181318	3344851	11810150	87270322	86.4672	15.7782	7.06346	59.7927	3.83275	13.5328	34.383	86
H_KU-793	25644193	8785408	73963538	5644273	8651638	122689050	92.9483	20.9018	7.16071	60.2854	4.60047	7.05168	63.975	99
H_KU-794	30133878	2438685	104329406	2968737	7530242	147400948	94.8913	20.4435	1.65446	70.7793	2.01406	5.10868	76.451	100
H_KU-795	28541108	4499397	88632812	3357517	12719507	137750341	90.7663	20.7194	3.26634	64.3431	2.43739	9.23374	70.947	100
H_KU-800	19778726	813313	59195023	1160141	8374217	89321420	90.6246	22.1433	0.910546	66.2719	1.29884	9.37537	49.63	97
H_KU-801	15946487	712462	60785896	1126338	8013729	86584912	90.7447	18.4172	0.822848	70.2038	1.30085	9.25534	38.624	94
H_KU-803	12747956	684529	56704765	1106323	7753285	78996858	90.1853	16.1373	0.866527	71.781	1.40046	9.81468	30.988	83
H_KU-804	31744886	156943673	358090747	84432466	126797930	758009702	83.2723	4.18793	20.7047	47.2409	11.1387	16.7277	71.12	97
H_KU-805	17084343	1740548	103363029	2150297	21169649	145507866	85.4512	11.7412	1.19619	71.036	1.47779	14.5488	41.665	94
H_KU-806	66184276	94532770	372867616	48567821	84915464	667067947	87.2703	9.92167	14.1714	55.8965	7.28079	12.7297	143.72	100
H_KU-808	152615374	259530052	575902976	110376126	126932480	1225357008	89.6412	12.4548	21.18	46.9988	9.00767	10.3588	338.317	100
H_KU-809	89054919	383183065	800533261	175601642	197602233	1645975120	87.9948	5.41047	23.28	48.6358	10.6685	12.0052	205.759	100
H_KU-810	14657753	319826152	321925987	178165568	122021217	956596677	87.2442	1.53228	33.4338	33.6533	18.6249	12.7558	32.654	84
H_KU-812	57634254	232795978	699149129	166629110	158785167	1314993638	87.925	4.38285	17.7032	53.1675	12.6715	12.075	126.726	100
H_KU-813	51457356	317862049	796974676	210823198	245612705	1622729984	84.8642	3.17104	19.5881	49.1132	12.9919	15.1358	115.003	99
H_KU-814	63954974	330747701	649036079	185424845	160712119	1389875718	88.4369	4.60149	23.7969	46.6974	13.3411	11.5631	144.489	100
H_KU-815	132248845	362227780	797555727	164980149	165745451	1622757952	89.7862	8.14963	22.3217	49.1482	10.1667	10.2138	288.21	100
H_KU-816	44300791	284533101	453661854	155102203	112807566	1050405515	89.2606	4.21749	27.0879	43.1892	14.7659	10.7394	101.241	100
H_KU-817	107023698	262646223	619834841	118701975	150087992	1258294729	88.0721	8.50546	20.8732	49.2599	9.43356	11.9279	240.483	100
H_KU-818	80679423	114755707	328716792	49850553	60900238	634902713	90.4079	12.7074	18.0745	51.7744	7.85168	9.59206	178.223	100
H_KU-820	136442939	273641550	695480882	125691869	161519573	1392776813	88.4031	9.79647	19.6472	49.9348	9.02455	11.5969	305.599	100
H_KU-823	37495076	157941469	504916361	106100676	149451405	955904987	84.3655	3.92247	16.5227	52.8208	11.0995	15.6345	82.72	99
H_KU-824	107387960	246901999	744269811	122006799	154028049	1374594618	88.7947	7.81234	17.9618	54.1447	8.87584	11.2053	234.279	100
H_KU-825	82419079	151446457	1043689235	105130775	250577958	1633263504	84.6578	5.04628	9.27263	63.9021	6.43685	15.3422	184.437	100
H_KU-826	184181848	428118597	1091456535	200523640	208578112	2112858732	90.1282	8.71719	20.2625	51.6578	9.49063	9.87184	413.426	100
H_KU-829	17553591	81814744	451173598	78162133	166777939	795482005	79.0344	2.20666	10.2849	56.717	9.82576	20.9656	40.245	82
H_KU-830	41980473	215308205	541608050	123740627	152704605	1075341960	85.7994	3.90392	20.0223	50.3661	11.5071	14.2006	91.478	100
H_KU-831	158130198	351985249	974878327	171371666	186306041	1842671481	89.8894	8.58157	19.1019	52.9057	9.30017	10.1106	354.874	100
H_KU-832	19647892	243363119	289170491	96561033	96574885	745317420	87.0424	2.63618	32.6523	38.7983	12.9557	12.9576	42.763	93
H_KU-833	178628196	338449982	803336733	161428460	135851276	1617694647	91.6022	11.0421	20.9217	49.6594	9.97892	8.39783	391.779	100
H_KU-834	89913275	628592548	805347276	302274186	204110148	2030237433	89.9465	4.42871	30.9615	39.6676	14.8886	10.0535	195.818	100
H_KU-838	108745517	351269723	860411034	156223906	208060551	1684710731	87.6501	6.45485	20.8504	51.0717	9.27304	12.3499	237.627	100
H_KU-840	157254586	374304666	341418241	136478499	55874100	1065330092	94.7552	14.7611	35.1351	32.0481	12.8109	5.24477	344.043	100
H_KU-841	132345244	391247163	896207419	171476507	209834086	1801110419	88.3497	7.34798	21.7226	49.7586	9.5206	11.6503	302.806	100
H_KU-843	102464428	123568246	300880824	51125098	45156056	623194652	92.7541	16.4418	19.8282	48.2804	8.20371	7.2459	221.356	100
H_KU-844	146081033	401743911	597912884	143451249	132404498	1421593575	90.6862	10.2759	28.2601	42.0593	10.0909	9.31381	318.248	100
H_KU-845	314346526	501778168	780315634	178315882	119971040	1894727250	93.6682	16.5906	26.4829	41.1835	9.41116	6.33184	699.845	100
H_KU-846	196405810	563790348	722346358	223478013	136439304	1842459833	92.5947	10.66	30.5999	39.2055	12.1293	7.40528	446.283	100
H_KU-847	71955803	409091287	427074015	169338647	111272908	1188732660	90.6394	6.05315	34.4141	35.9268	14.2453	9.36063	153.332	100
H_KU-848	214608928	384236663	1064924237	164127727	226954352	2054851907	88.9552	10.444	18.699	51.8249	7.98733	11.0448	497.857	100
H_KU-849	83351376	577546925	695171258	252789528	215069382	1823928469	88.2085	4.56988	31.665	38.114	13.8596	11.7915	187.706	100
H_KU-850	117150639	360317654	613499405	144467473	147646326	1383081497	89.3248	8.47026	26.0518	44.3574	10.4453	10.6752	251.912	100
H_KU-851	140452447	259345865	1102918651	138489726	250294875	1891501564	86.7674	7.42545	13.7111	58.3092	7.32168	13.2326	307.926	100
H_KU-852	90732564	308682053	467740670	119726438	84978027	1071859752	92.0719	8.46497	28.7987	43.6382	11.17	7.92809	201.759	100
H_KU-853	91795067	242225217	615943949	99723324	152836323	1202523880	87.2904	7.63353	20.1431	51.2209	8.29284	12.7096	201.126	100
H_KU-854	79568738	343033202	749234935	196206510	202494935	1570538320	87.1067	5.06634	21.8418	47.7056	12.4929	12.8933	175.522	100
H_KU-855	163143756	390699740	698192748	155672011	168249755	1575958010	89.324	10.352	24.7913	44.3028	9.87793	10.676	360.356	100
H_KU-856	100046290	313834018	730083440	131704350	193778799	1469446897	86.8128	6.80843	21.3573	49.6842	8.96285	13.1872	221.824	100
H_KU-857	61910589	238873273	589667612	136508154	171214393	1198174021	85.7104	5.16708	19.9364	49.2139	11.393	14.2896	138.637	100
H_KU-858	62179868	326258050	467301845	158026756	113700845	1127467364	89.9154	5.515	28.9373	41.447	14.0161	10.0846	135.819	100
H_KU-859	194510627	535800576	639339451	207850174	109057604	1686558432	93.5337	11.533	31.7689	37.9079	12.3239	6.46628	428.122	100
H_KU-860	188140426	357550026	510146017	158954049	129173004	1343963522	90.3887	13.9989	26.6041	37.9583	11.8273	9.61135	419.857	100
H_KU-862	110374012	312659813	667298191	133585205	125675795	1349593016	90.6879	8.17832	23.167	49.4444	9.89818	9.31213	236.804	100
H_KU-863	76398596	446415470	456345608	186996635	117082470	1283238779	90.876	5.95358	34.7882	35.562	14.5722	9.12398	172.308	100
H_KU-865	170205224	411054111	796604512	177911247	165877649	1721652743	90.3652	9.88615	23.8756	46.2698	10.3337	9.63479	380.636	100
H_KU-866	161736632	603591488	648001688	226846578	124693852	1764870238	92.9347	9.16422	34.2003	36.7167	12.8534	7.06533	359.061	100
H_KU-867	37309793	178928520	484289520	113708949	144404742	958641524	84.9365	3.89194	18.6648	50.5183	11.8615	15.0635	85.477	98
H_KU-868	78398528	182471560	407777823	70093605	122192720	860934236	85.807	9.10622	21.1946	47.3646	8.14157	14.193	182.373	100
H_KU-869	71067620	402489535	583726934	189013307	162024218	1408321614	88.4952	5.04626	28.5794	41.4484	13.4212	11.5048	159.627	100
H_KU-870	89278028	416689868	472783817	154574114	159357634	1292683461	87.6723	6.90641	32.2345	36.5738	11.9576	12.3277	206.344	100
H_KU-871	73764102	454780947	491623782	189484605	137102176	1346755612	89.8198	5.47717	33.7686	36.5043	14.0697	10.1802	161.213	100
H_KU-872	141875437	412943046	685093781	161763463	163301523	1564977250	89.5652	9.06565	26.3865	43.7766	10.3365	10.4348	309.238	100
H_KU-874	112283798	573489737	742111445	267828562	191022260	1886735802	89.8755	5.95122	30.3959	39.3331	14.1953	10.1245	253.966	100
H_KU-8741	66415333	92131705	2243498870	164668792	94464243	2661178943	96.4503	2.49571	3.46206	84.3047	6.18781	3.54971	145.132	100
H_KU-877	16731915	295523916	358525764	128333266	138774191	937889052	85.2036	1.784	31.5095	38.2269	13.6832	14.7964	37.794	83
H_KU-879	41146211	89131328	292714459	42449005	95534257	560975260	82.97	7.33476	15.8886	52.1796	7.567	17.03	91.4	98
H_KU-880	71019518	151160063	521500759	75249269	132110722	951040331	86.1088	7.46756	15.8942	54.8348	7.91231	13.8912	157.486	100
H_KU-881	29951888	334054080	413626471	166720089	76709834	1021062362	92.4873	2.9334	32.7163	40.5094	16.3281	7.51275	66.887	100
H_KU-884	105387782	554271005	732845910	260467063	178440907	1831412667	90.2567	5.75445	30.2647	40.0153	14.2222	9.74335	239.27	100
H_KU-886	24735043	53999768	305232684	35347391	82329160	501644046	83.5881	4.9308	10.7646	60.8465	7.04631	16.4119	55.666	95
H_KU-888	73332737	485572734	762915214	242277216	185670756	1749768657	89.3888	4.191	27.7507	43.6009	13.8462	10.6112	163.863	100
H_KU-889	68978590	92500715	314382761	44512722	53865329	574240117	90.6197	12.0122	16.1084	54.7476	7.75159	9.38028	151.111	100
H_KU-890	59195080	467731777	815491130	255605866	222030041	1820053894	87.8009	3.25238	25.6988	44.8059	14.0439	12.1991	132.293	100
H_KU-892	169484992	344101528	560667069	147473983	103783832	1325511404	92.1703	12.7864	25.9599	42.2982	11.1258	7.82972	379.448	100
H_KU-894	166023123	307206097	891262813	148727524	148366780	1661586337	91.0708	9.99184	18.4887	53.6393	8.95094	8.92922	363.138	100
H_KU-895	148659073	354722855	1260826625	181277082	273197412	2218683047	87.6865	6.70033	15.988	56.8277	8.17048	12.3135	332.639	100
H_KU-896	189171282	379666241	649241553	164012588	83890008	1465981672	94.2776	12.9041	25.8984	44.2872	11.1879	5.72245	422.837	100
H_KU-898	191077234	411349231	840102533	177580936	137886282	1757996216	92.1566	10.869	23.3988	47.7875	10.1013	7.84338	429.059	100
H_KU-899	216040086	706071180	923139186	264757545	193210839	2303218836	91.6113	9.37992	30.6558	40.0804	11.4951	8.38873	505.469	100
H_KU-900	88511549	447018503	379381618	199539604	65765915	1180217189	94.4276	7.4996	37.876	32.1451	16.907	5.57236	201.016	100
H_KU-901	27748424	127015345	307736363	52916240	88667876	604084248	85.3219	4.59347	21.0261	50.9426	8.75975	14.6781	61.519	98
H_KU-902	76584212	243319174	680919064	119343715	150729883	1270896048	88.1399	6.026	19.1455	53.5779	9.39052	11.8601	170.842	100
H_KU-903	215354455	659536050	963497246	249831043	200865915	2289084709	91.2251	9.40788	28.8122	42.0909	10.914	8.77494	484.823	100
H_KU-905	275051047	528525190	908534011	205829322	121178569	2039118139	94.0573	13.4887	25.9193	44.5552	10.094	5.94269	600.022	100
H_KU-908	132440470	320702350	586562701	126117388	119614080	1285436989	90.6947	10.3031	24.9489	45.6314	9.81125	9.30532	289.202	100
H_KU-909	133126671	411361106	937337764	191443682	174940861	1848210084	90.5346	7.20301	22.2573	50.716	10.3583	9.46542	293.66	100
H_KU-910	122301904	201256140	420723079	87202453	58971759	890455335	93.3773	13.7348	22.6015	47.2481	9.79302	6.62265	256.706	100
H_KU-911	58572047	397647207	459625832	183519340	96537496	1195901922	91.9276	4.89773	33.2508	38.4334	15.3457	8.07236	133.072	100
H_KU-912	210443640	357337279	774796938	159242030	141052216	1642872103	91.4143	12.8095	21.7508	47.1611	9.6929	8.58571	470.287	100
H_KU-913	104003503	254223163	637548637	127504311	130569150	1253848764	89.5865	8.29474	20.2754	50.8473	10.169	10.4135	232.767	100
H_KU-915	216015421	539645150	885554408	214682718	181873894	2037771591	91.0749	10.6006	26.4821	43.457	10.5352	8.92514	476.838	100
H_KU-917	191126400	341741355	1787679247	208132204	337884951	2866564157	88.2129	6.66744	11.9216	62.3631	7.26069	11.7871	410.222	96
H_KU-919	154619751	305239159	684510684	129382309	158068284	1431820187	88.9603	10.7988	21.3183	47.807	9.03621	11.0397	347.063	100
H_KU-922	33815851	286619053	406195861	112941947	114082004	953654716	88.0374	3.54592	30.0548	42.5936	11.8431	11.9626	76.385	99
H_KU-924	20985611	236909600	271887631	98928597	80402795	709114234	88.6615	2.95941	33.4092	38.3419	13.951	11.3385	41.883	93
H_KU-925	131414783	176089749	376334547	74672274	46815584	805326937	94.1868	16.3182	21.8656	46.7307	9.27229	5.81324	278.238	100
H_KU-926	28965380	251043475	298994451	110378905	71945349	761327560	90.55	3.80459	32.9744	39.2728	14.4982	9.44999	64.683	99
H_KU-927	40888757	65922538	277603194	32924065	67143278	484481832	86.1412	8.43969	13.6068	57.299	6.79573	13.8588	90.294	99
H_KU-928	76088532	412661348	514529982	193059739	124196953	1320536554	90.595	5.76194	31.2495	38.9637	14.6198	9.40504	169.482	100
H_KU-929	151126737	535784011	796124776	199695373	156149559	1838880456	91.5084	8.21841	29.1364	43.294	10.8596	8.49156	336.888	100
H_KU-930	38823022	63686329	404968735	44304765	100768521	652551372	84.5578	5.94942	9.75959	62.0593	6.78947	15.4422	85.113	99
H_KU-931	112504609	213717500	458545082	84003344	84869384	953639919	91.1005	11.7974	22.4107	48.0837	8.80871	8.89952	241.934	100
H_KU-932	151345451	271627772	1409405982	164457714	293354955	2290191874	87.1908	6.60842	11.8605	61.541	7.18096	12.8092	323.568	100
H_KU-933	257820437	461047307	681547118	172015624	75595114	1648025600	95.413	15.6442	27.9757	41.3554	10.4377	4.58701	547.097	100
H_KU-937	346875345	826583841	874440348	297199883	120822442	2465921859	95.1003	14.0668	33.5203	35.461	12.0523	4.89969	811.47	100
H_KU-942	108565396	817720737	1165933204	382543504	341955918	2816718759	87.8598	3.85432	29.031	41.3933	13.5812	12.1402	237.752	100
H_KU-946	92156028	620400248	675954792	278467618	178683439	1845662125	90.3187	4.99311	33.614	36.624	15.0877	9.68126	197.677	100
H_KU-947	182156958	423275808	650366073	168018485	101120188	1524937512	93.3689	11.9452	27.7569	42.6487	11.0181	6.6311	400.451	100
H_KU-948	242691962	409123492	743543061	173081821	82141292	1650581628	95.0235	14.7034	24.7866	45.0473	10.4861	4.97651	535.227	100
H_KU-949	221101387	407068338	743933721	164304173	140390008	1676797627	91.6275	13.1859	24.2765	44.3663	9.79869	8.37251	492.268	100
H_KU-950	109780590	597332926	896118000	286074950	224836909	2114143375	89.3651	5.19267	28.2541	42.3868	13.5315	10.6349	251.095	100
H_KU-951	41747251	230854385	469870433	128089267	128126277	998687613	87.1705	4.18021	23.1158	47.0488	12.8258	12.8295	93.644	100
H_KU-952	266939611	385704752	912658348	165114807	125384367	1855801885	93.2437	14.3841	20.7837	49.1787	8.89722	6.75634	584.619	100
H_KU-953	190709417	366721183	760271891	137452285	158741488	1613896264	90.1641	11.8167	22.7227	47.1079	8.5168	9.83592	444.631	100
H_KU-954	168965782	843571981	870338475	399579272	140664471	2423119981	94.1949	6.97307	34.8135	35.9181	16.4903	5.8051	383.741	100
H_KU-955	226479066	365311526	743610792	156989690	145373013	1637764087	91.1237	13.8286	22.3055	45.404	9.58561	8.87631	506.468	100
H_KU-956	195769734	373643787	531696051	148076689	71791126	1320977387	94.5653	14.8201	28.2854	40.2502	11.2096	5.4347	425.426	100
H_KU-957	37743463	222875308	364589329	90210403	102128839	817547342	87.5079	4.61667	27.2615	44.5955	11.0343	12.4921	82.403	100
H_KU-959	15954181	208167470	297068558	88582299	90040775	699813283	87.1336	2.27978	29.7461	42.4497	12.658	12.8664	35.139	81
H_KU-961	146827971	500685040	630083155	187764656	118624713	1583985535	92.511	9.26953	31.6092	39.7783	11.8539	7.489	327.932	100
H_KU-964	91580199	190168030	599120106	92147350	159775103	1132790788	85.8954	8.08448	16.7876	52.8889	8.13454	14.1046	210.909	100
H_KU-965	310933859	774665389	930139306	287333031	176648974	2479720559	92.8763	12.5391	31.24	37.5098	11.5873	7.12375	715.857	100
H_KU-966	137352038	642358300	738727503	286621365	148873150	1953932356	92.3808	7.02952	32.8752	37.8072	14.669	7.61916	306.86	100
H_KU-967	86221204	578830135	675925175	234909405	221916269	1797802188	87.6562	4.79592	32.1965	37.5973	13.0665	12.3438	207.998	100
H_KU-968	224864607	425225671	727381864	165879934	81878328	1625230404	94.962	13.8359	26.164	44.7556	10.2065	5.03795	475.851	100
H_KU-970	163629109	485583980	682849279	184482770	148033812	1664578950	91.1068	9.83006	29.1716	41.0223	11.0828	8.89317	368.455	100
H_KU-971	266516326	548469384	915101214	209995306	191786378	2131868608	91.0038	12.5015	25.7272	42.9248	9.85029	8.99616	605.373	100
H_KU-972	83095997	380660192	300971897	162372995	48815047	975916128	94.998	8.51467	39.0054	30.8399	16.638	5.00197	180.757	100
H_KU-973	203259594	717981428	680149784	260260791	113948962	1975600559	94.2322	10.2885	36.3424	34.4275	13.1738	5.76781	443.974	100
H_KU-974	47966219	134338422	275923076	54859888	72430709	585518314	87.6296	8.1921	22.9435	47.1246	9.36946	12.3704	108.32	100
H_KU-975	185607272	666941154	786533398	235526336	141085483	2015693643	93.0006	9.20811	33.0874	39.0205	11.6846	6.99935	402.194	100
H_KU-977	48206338	236775978	436395553	111947916	143608376	976934161	85.3001	4.93445	24.2366	44.6699	11.4591	14.6999	103.563	100
H_KU-978	192681430	369958542	857678672	162159604	175317940	1757796188	90.0263	10.9615	21.0467	48.7928	9.22517	9.97374	424.253	100
H_KU-979	72911749	308586996	574855020	157520538	143372160	1257246463	88.5963	5.79932	24.5447	45.7233	12.529	11.4037	159.96	100
H_KU-980	16606613	188649519	290675677	99898282	88818585	684648676	87.0271	2.42557	27.5542	42.4562	14.5912	12.9729	36.62	84
H_KU-981	51073934	132069046	385634328	54364824	107345327	730487459	85.305	6.99176	18.0796	52.7914	7.44227	14.695	110.749	100
H_KU-982	166689264	619835820	971337428	240612593	176004266	2174479371	91.9059	7.66571	28.505	44.6699	11.0653	8.09409	371.996	100
H_KU-983	47541229	228634693	382186499	95471510	74264056	828097987	91.032	5.74101	27.6096	46.1523	11.529	8.96803	105.853	100
H_KU-984	142777657	342425949	886604123	160111383	201747264	1733666376	88.363	8.23559	19.7515	51.1404	9.23542	11.637	320.484	100
H_KU-985	51249160	371266566	472602661	148004196	114488957	1157611540	90.1099	4.42715	32.0718	40.8257	12.7853	9.8901	115.268	100
H_KU-986	82321126	177743402	569858548	80147278	134302222	1044372576	87.1404	7.88235	17.0192	54.5647	7.6742	12.8596	187.837	100
H_KU-989	315633636	615107014	827725500	253686310	79641965	2091794425	96.1926	15.0891	29.4057	39.5701	12.1277	3.80735	686.449	100
H_KU-990	112884552	181141382	379875532	75484012	59362266	808747744	92.66	13.9579	22.3978	46.9708	9.33344	7.34002	244.722	100
H_KU-991	49566273	99585986	2598366627	208513407	209049941	3165082234	93.3951	1.56603	3.14639	82.0948	6.58793	6.60488	109.973	100
H_KU-992	60999900	440251776	546237393	216744991	132360224	1396594284	90.5226	4.36776	31.5232	39.1121	15.5195	9.47736	136.856	100
H_KU-993	89624230	183816017	420706019	81970556	85789464	861906286	90.0465	10.3984	21.3267	48.8111	9.51038	9.95346	197.468	100
H_KU-996	98059177	326258873	412537341	121161290	100362020	1058378701	90.5174	9.26504	30.8263	38.9782	11.4478	9.48262	228.863	100
H_KU-997	147808674	357909226	649540013	142002864	127495569	1424756346	91.0514	10.3743	25.1207	45.5896	9.96682	8.94859	334.195	100
H_KU-998	31242806	184726812	234377150	74356741	55617323	580320832	90.4161	5.38371	31.8318	40.3875	12.813	9.58389	68.385	99
H_KU-999	236549373	475532796	909817924	199256808	186419225	2007576126	90.7142	11.7828	23.6869	45.3192	9.92524	9.28579	526.798	100
