# Supplementary material for: The prognostic effects of somatic mutations in ER-positive breast cancer
Source: Nat Commun. 2018 Sep 4;9:3476. doi: 10.1038/s41467-018-05914-x (PMC6123466; doi:10.1038/s41467-018-05914-x)
Supplement: Supplementary file 7 — Supplementary Data 4 [file 41467_2018_5914_MOESM7_ESM.xlsx]

## Sheet: TAM
Supplementary Data 4. Mutual exclusivity and mutual occurrence data - TAM cohort
gene1	gene2	WT/WT	MT/WT	WT/MT	MT/MT	Expected_MT/MT	Ratio	P.value	BH
FOXA1	ERBB2	580	27	12	6	0.9504	6.31313	1.14e-06	0.000718551
PIK3CA	MAP3K1	313	227	27	58	38.76	1.49639	1.13e-05	0.00356112
MAP3K1	ERBB2	531	76	9	9	2.448	3.67647	2.41e-05	0.00507105
PIK3CA	AKT1	317	283	23	2	11.4	0.175439	0.000264742	0.0394242
MLL2	ATR	584	28	9	4	0.6656	6.00962	0.00031289	0.0394242
ARID1A	MAP2K4	576	29	15	5	1.088	4.59559	0.000628443	0.0659866
MALAT1	NF1	566	43	11	5	1.2288	4.06901	0.00186229	0.167606
MAP2K4	NF1	592	17	13	3	0.512	5.85938	0.00422683	0.332862
GATA3	CBFB	552	40	26	7	2.4816	2.82076	0.00642087	0.449461
PIK3CA	MLL3	312	241	28	44	32.832	1.34016	0.00728415	0.458902
ARID1B	ATR	585	27	10	3	0.624	4.80769	0.0139044	0.669474
PIK3CA	TBX3	316	278	24	7	14.136	0.49519	0.014102	0.669474
MAP3K1	MLL3	485	68	55	17	9.792	1.73611	0.014216	0.669474
MLL3	NCOR1	536	65	17	7	2.7648	2.53183	0.0148772	0.669474
MLL	BRCA1	587	22	13	3	0.64	4.6875	0.0162206	0.670301
BIRC6	SMG1	575	29	17	4	1.1088	3.6075	0.0176202	0.670301
RELN	ERBB3	587	21	14	3	0.6528	4.59559	0.0180875	0.670301
CDH1	MAP3K13	557	56	8	4	1.152	3.47222	0.0201653	0.705786
AKT1	INSRR	586	22	14	3	0.68	4.41176	0.0223797	0.710837
CBFB	MLL2	565	28	27	5	1.6896	2.95928	0.0225663	0.710837
RELN	ERBB2	586	21	15	3	0.6912	4.34028	0.0243653	0.730959
TBX3	NCOR1	574	27	20	4	1.1904	3.36022	0.026807	0.767654
MLL3	NF1	542	67	11	5	1.8432	2.71267	0.0350684	0.925792
TP53	CDH1	487	78	58	2	7.68	0.260417	0.0352683	0.925792
BRCA1	NOTCH4	598	14	11	2	0.3328	6.00962	0.038328	0.965865
CDH1	FOXA1	539	53	26	7	3.168	2.2096	0.0430676	1
PIK3CA	MLL	321	279	19	6	11.4	0.526316	0.0446212	1
FOXA1	NCOR2	580	30	12	3	0.792	3.78788	0.0459244	1
ERBB3	NOTCH4	597	15	11	2	0.3536	5.65611	0.0482344	1
MALAT1	ARID1A	549	42	28	6	2.6112	2.29779	0.0557025	1
NF1	NCOR2	596	14	13	2	0.384	5.20833	0.0647853	1
ATM	ARID1B	569	26	26	4	1.44	2.77778	0.0713535	1
MLL3	ARID1B	530	65	23	7	3.456	2.02546	0.074409	1
ERBB2	XBP1	595	16	12	2	0.4032	4.96032	0.0762805	1
PTEN	FOXA1	557	35	28	5	2.112	2.36742	0.0809617	1
TBX3	ARID1B	568	27	26	4	1.488	2.68817	0.082914	1
MAP3K1	MLL	515	85	25	0	3.4	0	0.0841864	1
MAP2K4	ATR	594	18	11	2	0.416	4.80769	0.0842985	1
MAP3K1	SMG1	525	79	15	6	2.856	2.10084	0.0868652	1
ERBB2	NCOR2	594	16	13	2	0.432	4.62963	0.0951221	1
INSRR	NF1	594	15	14	2	0.4352	4.59559	0.0973493	1
MLL	NCOR1	579	22	21	3	0.96	3.125	0.101864	1
FOXA1	ARID1B	566	29	26	4	1.584	2.52525	0.108898	1
ERBB2	BRCA1	593	16	14	2	0.4608	4.34028	0.115559	1
MAP3K1	BRCA2	508	84	32	1	4.488	0.222816	0.118971	1
CDH1	GATA3	519	59	46	1	4.512	0.221631	0.120944	1
PIK3CA	RELN	331	270	9	15	10.944	1.37061	0.137226	1
ERBB2	ERBB3	592	16	15	2	0.4896	4.08497	0.137381	1
PRKDC	INSRR	592	16	15	2	0.4896	4.08497	0.137381	1
BIRC6	MLL2	564	29	28	4	1.6896	2.36742	0.141785	1
BIRC6	RUNX1	575	30	17	3	1.056	2.84091	0.142241	1
FOXA1	RUNX1	575	30	17	3	1.056	2.84091	0.142241	1
MLL3	ARID1A	526	65	27	7	3.9168	1.78717	0.153587	1
CDH1	BRCA2	538	54	27	6	3.168	1.89394	0.156806	1
PIK3CA	CDH1	313	252	27	33	27.36	1.20614	0.161134	1
TP53	MLL3	478	75	67	5	9.216	0.542535	0.163452	1
SMG1	BRCA1	590	19	14	2	0.5376	3.72024	0.176174	1
CDH1	AKT1	540	60	25	0	2.4	0	0.187999	1
MLL	XBP1	588	23	12	2	0.56	3.57143	0.194757	1
MAP3K1	XBP1	530	81	10	4	1.904	2.10084	0.208202	1
RUNX1	ERBB2	589	18	16	2	0.576	3.47222	0.209243	1
MLL3	MLL2	522	71	31	1	3.6864	0.271267	0.213923	1
TP53	SMG1	529	75	16	5	2.688	1.86012	0.228611	1
SMG1	ERBB2	588	19	16	2	0.6048	3.30688	0.234763	1
MAP3K1	TP53	467	78	73	7	10.88	0.643382	0.237779	1
PTEN	BIRC6	552	40	33	0	2.112	0	0.238781	1
TP53	PTEN	513	72	32	8	5.12	1.5625	0.244323	1
ATM	NOTCH4	584	28	11	2	0.624	3.20513	0.250733	1
BIRC6	NCOR1	571	30	21	3	1.2672	2.36742	0.251176	1
CBFB	NCOR1	571	30	21	3	1.2672	2.36742	0.251176	1
CBFB	RELN	571	30	21	3	1.2672	2.36742	0.251176	1
BRCA2	ESR1	582	31	10	2	0.6336	3.15657	0.258782	1
PIK3CA	NF1	334	275	6	10	7.296	1.37061	0.262403	1
MLL3	TBX3	528	66	25	6	3.5712	1.68011	0.265698	1
PIK3CA	INSRR	328	280	12	5	7.752	0.644995	0.266198	1
MAP2K4	RUNX1	587	18	18	2	0.64	3.125	0.266768	1
MLL3	CDH1	503	62	50	10	6.912	1.44676	0.271042	1
PIK3CA	PRKDC	333	274	7	11	8.208	1.34016	0.271057	1
CDH1	MAP2K4	545	60	20	0	1.92	0	0.273294	1
MAP3K1	RELN	517	84	23	1	3.264	0.306373	0.284081	1
MLL3	ERBB2	539	68	14	4	2.0736	1.92901	0.285265	1
PIK3CA	NCOR1	330	271	10	14	10.944	1.27924	0.285404	1
PIK3CA	ARID1B	327	268	13	17	13.68	1.24269	0.289386	1
MAP3K1	CDH1	485	80	55	5	8.16	0.612745	0.292044	1
MAP3K1	FOXA1	514	78	26	7	4.488	1.55971	0.293791	1
SMG1	MAP2K4	586	19	18	2	0.672	2.97619	0.296342	1
MLL3	AKT1	533	67	20	5	2.88	1.73611	0.300312	1
MLL	INSRR	585	23	15	2	0.68	2.94118	0.303483	1
MLL	ERBB3	585	23	15	2	0.68	2.94118	0.303483	1
PIK3CA	XBP1	330	281	10	4	6.384	0.626566	0.306554	1
ARID1A	CBFB	558	34	33	0	1.7952	0	0.307054	1
MLL3	MAP3K13	544	69	9	3	1.3824	2.17014	0.307554	1
CBFB	FOXA1	559	33	33	0	1.7424	0	0.320379	1
MLL3	GATA3	514	64	39	8	5.4144	1.47754	0.321757	1
MAP3K1	PTEN	508	77	32	8	5.44	1.47059	0.326031	1
ARID1A	ATR	580	32	11	2	0.7072	2.82805	0.327223	1
TP53	NCOR1	522	79	23	1	3.072	0.325521	0.327353	1
TP53	RELN	522	79	23	1	3.072	0.325521	0.327353	1
PIK3CA	TP53	292	253	48	32	36.48	0.877193	0.338694	1
ARID1B	NCOR2	582	28	13	2	0.72	2.77778	0.340265	1
CDH1	TBX3	539	55	26	5	2.976	1.68011	0.340548	1
MLL3	FOXA1	526	66	27	6	3.8016	1.57828	0.341346	1
BIRC6	TBX3	561	33	31	0	1.6368	0	0.349011	1
ARID1A	ATM	561	34	30	0	1.632	0	0.35034	1
TP53	CBFB	514	78	31	2	4.224	0.473485	0.356013	1
CBFB	XBP1	580	31	12	2	0.7392	2.70563	0.357794	1
PTEN	AKT1	560	40	25	0	1.6	0	0.358933	1
PIK3CA	BRCA2	319	273	21	12	15.048	0.797448	0.360171	1
GATA3	SMG1	557	47	21	0	1.5792	0	0.363663	1
BIRC6	ARID1B	562	33	30	0	1.584	0	0.364401	1
PIK3CA	PTEN	315	270	25	15	18.24	0.822368	0.368607	1
PIK3CA	GATA3	311	267	29	18	21.432	0.839866	0.371904	1
MAP3K1	MALAT1	496	81	44	4	6.528	0.612745	0.374145	1
PIK3CA	NOTCH4	335	277	5	8	5.928	1.34953	0.376354	1
CDH1	MLL2	538	55	27	5	3.072	1.6276	0.379009	1
MLL3	ATR	540	72	13	0	1.4976	0	0.381144	1
PTEN	MAP3K13	575	38	10	2	0.768	2.60417	0.383333	1
MLL2	NCOR2	580	30	13	2	0.768	2.60417	0.385396	1
NCOR1	MAP2K4	583	22	18	2	0.768	2.60417	0.386624	1
NCOR1	RUNX1	583	22	18	2	0.768	2.60417	0.386624	1
GATA3	MAP2K4	558	47	20	0	1.504	0	0.386894	1
MAP3K1	ERBB3	527	81	13	4	2.312	1.7301	0.39409	1
TP53	TBX3	520	74	25	6	3.968	1.5121	0.398214	1
BRCA2	NCOR2	579	31	13	2	0.792	2.52525	0.408	1
MALAT1	MAP2K4	560	45	17	3	1.536	1.95312	0.41062	1
PTEN	NCOR1	564	37	21	3	1.536	1.95312	0.412289	1
AKT1	RUNX1	582	23	18	2	0.8	2.5	0.416873	1
MAP3K1	MAP2K4	521	84	19	1	2.72	0.367647	0.418588	1
MALAT1	ERBB2	559	48	18	0	1.3824	0	0.428019	1
MAP3K1	ARID1B	516	79	24	6	4.08	1.47059	0.438254	1
GATA3	ERBB2	560	47	18	0	1.3536	0	0.438836	1
BRCA2	ARID1B	565	30	27	3	1.584	1.89394	0.443414	1
MLL2	TBX3	565	29	28	3	1.5872	1.89012	0.445469	1
MAP3K1	NCOR1	521	80	19	5	3.264	1.53186	0.452913	1
TP53	ATM	517	78	28	2	3.84	0.520833	0.452941	1
BIRC6	AKT1	567	33	25	0	1.32	0	0.454181	1
BRCA2	AKT1	567	33	25	0	1.32	0	0.454181	1
TBX3	INSRR	579	29	15	2	0.8432	2.37192	0.456949	1
FOXA1	BRCA1	578	31	14	2	0.8448	2.36742	0.458084	1
MLL3	BRCA2	522	70	31	2	3.8016	0.526094	0.465875	1
PTEN	RUNX1	565	40	20	0	1.28	0	0.468886	1
MLL2	MLL	568	32	25	0	1.28	0	0.47006	1
TP53	RUNX1	526	79	19	1	2.56	0.390625	0.470854	1
ATM	PRKDC	579	28	16	2	0.864	2.31481	0.476721	1
PIK3CA	ARID1A	324	267	16	18	15.504	1.16099	0.479702	1
ARID1A	NF1	577	32	14	2	0.8704	2.29779	0.482028	1
ARID1A	BRCA1	577	32	14	2	0.8704	2.29779	0.482028	1
TP53	ATR	535	77	10	3	1.664	1.80288	0.483084	1
TP53	NOTCH4	535	77	10	3	1.664	1.80288	0.483084	1
MAP3K1	TBX3	515	79	25	6	4.216	1.42315	0.490139	1
TP53	GATA3	502	76	43	4	6.016	0.664894	0.491278	1
ARID1B	AKT1	570	30	25	0	1.2	0	0.503862	1
GATA3	BIRC6	546	46	32	1	2.4816	0.402966	0.505558	1
BRCA2	ERBB3	577	31	15	2	0.8976	2.22816	0.507724	1
TBX3	RELN	570	31	24	0	1.1904	0	0.508024	1
MALAT1	BIRC6	548	44	29	4	2.5344	1.57828	0.516583	1
MALAT1	NCOR2	562	48	15	0	1.152	0	0.522203	1
ATM	RELN	571	30	24	0	1.152	0	0.525493	1
ARID1B	NCOR1	571	30	24	0	1.152	0	0.525493	1
MALAT1	ESR1	567	46	10	2	0.9216	2.17014	0.526624	1
PIK3CA	MAP2K4	331	274	9	11	9.12	1.20614	0.528881	1
PIK3CA	RUNX1	331	274	9	11	9.12	1.20614	0.528881	1
GATA3	MLL2	547	46	31	1	2.4064	0.415559	0.532778	1
ARID1A	ERBB3	576	32	15	2	0.9248	2.16263	0.532868	1
PIK3CA	ERBB2	332	275	8	10	8.208	1.21832	0.534977	1
TP53	MALAT1	505	72	40	8	6.144	1.30208	0.54205	1
CBFB	SMG1	571	33	21	0	1.1088	0	0.545648	1
PIK3CA	MAP3K13	335	278	5	7	5.472	1.27924	0.54742	1
PTEN	ERBB3	568	40	17	0	1.088	0	0.554679	1
BIRC6	ERBB2	576	31	16	2	0.9504	2.10438	0.556677	1
BIRC6	PRKDC	576	31	16	2	0.9504	2.10438	0.556677	1
MAP3K1	INSRR	524	84	16	1	2.312	0.432526	0.560232	1
MAP3K1	ARID1A	509	82	31	3	4.624	0.648789	0.563067	1
TP53	ERBB2	528	79	17	1	2.304	0.434028	0.564902	1
TP53	PRKDC	528	79	17	1	2.304	0.434028	0.564902	1
ATM	RUNX1	577	28	18	2	0.96	2.08333	0.565887	1
ARID1B	RUNX1	577	28	18	2	0.96	2.08333	0.565887	1
TP53	XBP1	534	77	11	3	1.792	1.67411	0.56676	1
ESR1	MAP3K13	602	11	11	1	0.2304	4.34028	0.566874	1
MLL3	MAP2K4	534	71	19	1	2.304	0.434028	0.567091	1
CBFB	MAP2K4	572	33	20	0	1.056	0	0.572042	1
BRCA2	MAP2K4	572	33	20	0	1.056	0	0.572042	1
BRCA2	RUNX1	572	33	20	0	1.056	0	0.572042	1
MALAT1	ATM	548	47	29	1	2.304	0.434028	0.572074	1
ARID1A	BIRC6	561	31	30	3	1.7952	1.67112	0.578333	1
ARID1A	BRCA2	561	31	30	3	1.7952	1.67112	0.578333	1
GATA3	NOTCH4	567	45	11	2	0.9776	2.04583	0.578746	1
ARID1A	PRKDC	575	32	16	2	0.9792	2.04248	0.582871	1
GATA3	NCOR1	557	44	21	3	1.8048	1.66223	0.583177	1
MLL2	MAP2K4	573	32	20	0	1.024	0	0.588972	1
TBX3	RUNX1	576	29	18	2	0.992	2.01613	0.594891	1
PIK3CA	CBFB	324	268	16	17	15.048	1.12972	0.602058	1
AKT1	MLL	575	25	25	0	1	0	0.602483	1
TBX3	MAP2K4	574	31	20	0	0.992	0	0.606544	1
ATR	ESR1	601	12	11	1	0.2496	4.00641	0.60905	1
ATR	MAP3K13	601	12	11	1	0.2496	4.00641	0.60905	1
ARID1B	SMG1	576	28	19	2	1.008	1.98413	0.609419	1
MALAT1	GATA3	535	43	42	5	3.6096	1.3852	0.612011	1
ARID1A	ERBB2	573	34	18	0	0.9792	0	0.613329	1
PTEN	BRCA1	571	38	14	2	1.024	1.95312	0.622331	1
PTEN	NCOR2	570	40	15	0	0.96	0	0.623284	1
MLL2	RUNX1	575	30	18	2	1.024	1.95312	0.623546	1
ATM	MAP2K4	575	30	20	0	0.96	0	0.624796	1
AKT1	RELN	576	25	24	0	0.96	0	0.625096	1
PTEN	ARID1A	552	39	33	1	2.176	0.459559	0.626182	1
CBFB	ERBB2	574	33	18	0	0.9504	0	0.630024	1
FOXA1	PRKDC	574	33	18	0	0.9504	0	0.630024	1
BRCA2	ERBB2	574	33	18	0	0.9504	0	0.630024	1
MALAT1	MAP3K13	565	48	12	0	0.9216	0	0.644425	1
ARID1A	INSRR	574	34	17	0	0.9248	0	0.645108	1
MLL3	PTEN	519	66	34	6	4.608	1.30208	0.647949	1
XBP1	ESR1	600	13	11	1	0.2688	3.72024	0.648814	1
BIRC6	MAP2K4	574	31	18	2	1.056	1.89394	0.651828	1
MAP3K1	MLL2	511	82	29	3	4.352	0.689338	0.651934	1
CDH1	RUNX1	548	57	17	3	1.92	1.5625	0.654542	1
PTEN	CBFB	553	39	32	1	2.112	0.473485	0.654698	1
GATA3	MAP3K13	566	47	12	0	0.9024	0	0.656479	1
PTEN	ATM	558	37	27	3	1.92	1.5625	0.657458	1
PTEN	ARID1B	558	37	27	3	1.92	1.5625	0.657458	1
PTEN	XBP1	571	40	14	0	0.896	0	0.661862	1
BIRC6	INSRR	575	33	17	0	0.8976	0	0.661972	1
BIRC6	ERBB3	575	33	17	0	0.8976	0	0.661972	1
CBFB	INSRR	575	33	17	0	0.8976	0	0.661972	1
CBFB	ERBB3	575	33	17	0	0.8976	0	0.661972	1
FOXA1	INSRR	575	33	17	0	0.8976	0	0.661972	1
FOXA1	ERBB3	575	33	17	0	0.8976	0	0.661972	1
TBX3	PRKDC	576	31	18	0	0.8928	0	0.665233	1
MALAT1	XBP1	565	46	12	2	1.0752	1.86012	0.666299	1
MLL2	SMG1	574	30	19	2	1.0752	1.86012	0.668773	1
TP53	AKT1	522	78	23	2	3.2	0.625	0.668877	1
MLL3	INSRR	539	69	14	3	1.9584	1.53186	0.676568	1
PTEN	INSRR	570	38	15	2	1.088	1.83824	0.678921	1
MLL2	ERBB3	576	32	17	0	0.8704	0	0.679424	1
ARID1A	RUNX1	573	32	18	2	1.088	1.83824	0.679717	1
PIK3CA	SMG1	330	274	10	11	9.576	1.14871	0.680475	1
MAP3K1	NCOR2	526	84	14	1	2.04	0.490196	0.680548	1
ARID1B	PRKDC	577	30	18	0	0.864	0	0.683817	1
CDH1	BIRC6	534	58	31	2	3.168	0.631313	0.68505	1
NCOR2	ESR1	599	14	11	1	0.288	3.47222	0.686388	1
NCOR2	MAP3K13	599	14	11	1	0.288	3.47222	0.686388	1
XBP1	ATR	599	13	12	1	0.2912	3.43407	0.692493	1
MAP3K1	GATA3	498	80	42	5	6.392	0.782228	0.693065	1
MLL3	CBFB	525	67	28	5	3.8016	1.31524	0.695597	1
BIRC6	BRCA1	576	33	16	0	0.8448	0	0.69618	1
CBFB	NF1	576	33	16	0	0.8448	0	0.69618	1
CBFB	BRCA1	576	33	16	0	0.8448	0	0.69618	1
PTEN	TBX3	557	37	28	3	1.984	1.5121	0.697714	1
AKT1	SMG1	579	25	21	0	0.84	0	0.700129	1
PTEN	ATR	572	40	13	0	0.832	0	0.703803	1
GATA3	NCOR2	565	45	13	2	1.128	1.77305	0.712373	1
CDH1	SMG1	547	57	18	3	2.016	1.4881	0.715334	1
ARID1A	NCOR2	576	34	15	0	0.816	0	0.715757	1
ARID1B	INSRR	578	30	17	0	0.816	0	0.716227	1
ARID1B	ERBB3	578	30	17	0	0.816	0	0.716227	1
BRCA1	ESR1	598	15	11	1	0.3072	3.25521	0.721971	1
NCOR1	SMG1	580	24	21	0	0.8064	0	0.723379	1
MALAT1	PTEN	539	46	38	2	3.072	0.651042	0.725532	1
AKT1	MAP2K4	580	25	20	0	0.8	0	0.727886	1
MLL	RUNX1	580	25	20	0	0.8	0	0.727886	1
PIK3CA	NCOR2	333	277	7	8	6.84	1.16959	0.729094	1
CDH1	ESR1	555	58	10	2	1.152	1.73611	0.730596	1
NCOR2	ATR	598	14	12	1	0.312	3.20513	0.730631	1
TP53	NF1	532	77	13	3	2.048	1.46484	0.731864	1
TP53	BRCA1	532	77	13	3	2.048	1.46484	0.731864	1
TBX3	BRCA1	578	31	16	0	0.7936	0	0.731991	1
BIRC6	NCOR2	577	33	15	0	0.792	0	0.732914	1
CBFB	NCOR2	577	33	15	0	0.792	0	0.732914	1
ATM	NCOR1	573	28	22	2	1.152	1.73611	0.734705	1
PTEN	MLL2	556	37	29	3	2.048	1.46484	0.737507	1
TP53	NCOR2	531	79	14	1	1.92	0.520833	0.742488	1
MALAT1	AKT1	553	47	24	1	1.92	0.520833	0.747476	1
MALAT1	MLL	553	47	24	1	1.92	0.520833	0.747476	1
PIK3CA	ATR	334	278	6	7	5.928	1.18084	0.747536	1
MLL3	PRKDC	538	69	15	3	2.0736	1.44676	0.749399	1
PTEN	ESR1	573	40	12	0	0.768	0	0.749595	1
ATM	BRCA1	579	30	16	0	0.768	0	0.750851	1
ARID1B	NF1	579	30	16	0	0.768	0	0.750851	1
ARID1B	BRCA1	579	30	16	0	0.768	0	0.750851	1
RELN	RUNX1	581	24	20	0	0.768	0	0.751266	1
ARID1A	XBP1	577	34	14	0	0.7616	0	0.755212	1
INSRR	ESR1	597	16	11	1	0.3264	3.06373	0.75574	1
INSRR	MAP3K13	597	16	11	1	0.3264	3.06373	0.75574	1
ERBB3	MAP3K13	597	16	11	1	0.3264	3.06373	0.75574	1
PIK3CA	ATM	325	270	15	15	13.68	1.09649	0.758027	1
GATA3	PTEN	542	43	36	4	3.008	1.32979	0.760439	1
NF1	NOTCH4	597	15	12	1	0.3328	3.00481	0.766684	1
GATA3	MLL	554	46	24	1	1.88	0.531915	0.768656	1
NCOR2	XBP1	597	14	13	1	0.336	2.97619	0.772086	1
FOXA1	XBP1	578	33	14	0	0.7392	0	0.772489	1
ATM	AKT1	572	28	23	2	1.2	1.66667	0.774519	1
ARID1B	MLL	572	28	23	2	1.2	1.66667	0.774519	1
GATA3	NF1	564	45	14	2	1.2032	1.66223	0.775615	1
GATA3	BRCA1	564	45	14	2	1.2032	1.66223	0.775615	1
PTEN	BRCA2	555	37	30	3	2.112	1.42045	0.776757	1
MLL3	BRCA1	538	71	15	1	1.8432	0.542535	0.785429	1
PRKDC	MAP3K13	596	17	11	1	0.3456	2.89352	0.787852	1
ATM	NCOR2	580	30	15	0	0.72	0	0.787948	1
AKT1	ERBB2	582	25	18	0	0.72	0	0.788304	1
MLL	PRKDC	582	25	18	0	0.72	0	0.788304	1
MALAT1	NCOR1	554	47	23	1	1.8432	0.542535	0.788471	1
MALAT1	BRCA1	563	46	14	2	1.2288	1.6276	0.796447	1
ARID1A	NOTCH4	578	34	13	0	0.7072	0	0.79791	1
INSRR	NOTCH4	596	16	12	1	0.3536	2.82805	0.800845	1
TBX3	AKT1	571	29	23	2	1.24	1.6129	0.806889	1
TBX3	MLL	571	29	23	2	1.24	1.6129	0.806889	1
MLL3	MLL	530	70	23	2	2.88	0.694444	0.808039	1
CDH1	ARID1B	537	58	28	2	2.88	0.694444	0.809268	1
MAP3K1	BRCA1	527	82	13	3	2.176	1.37868	0.81081	1
NCOR1	ERBB2	583	24	18	0	0.6912	0	0.811899	1
NCOR1	PRKDC	583	24	18	0	0.6912	0	0.811899	1
BIRC6	ATR	579	33	13	0	0.6864	0	0.815284	1
BIRC6	NOTCH4	579	33	13	0	0.6864	0	0.815284	1
CBFB	ATR	579	33	13	0	0.6864	0	0.815284	1
CBFB	NOTCH4	579	33	13	0	0.6864	0	0.815284	1
AKT1	ERBB3	583	25	17	0	0.68	0	0.821298	1
TP53	MLL2	518	75	27	5	4.096	1.2207	0.826292	1
MAP3K1	NOTCH4	528	84	12	1	1.768	0.565611	0.826549	1
ATM	XBP1	581	30	14	0	0.672	0	0.827824	1
SMG1	RUNX1	584	21	20	0	0.672	0	0.82826	1
BIRC6	RELN	570	31	22	2	1.2672	1.57828	0.828449	1
BRCA2	NCOR1	570	31	22	2	1.2672	1.57828	0.828449	1
BRCA2	RELN	570	31	22	2	1.2672	1.57828	0.828449	1
GATA3	ERBB3	563	45	15	2	1.2784	1.56446	0.836296	1
PTEN	MAP2K4	567	38	18	2	1.28	1.5625	0.838129	1
ERBB3	XBP1	595	16	13	1	0.3808	2.62605	0.842984	1
PIK3CA	FOXA1	321	271	19	14	15.048	0.930356	0.843986	1
BIRC6	FOXA1	560	32	32	1	1.7424	0.573921	0.846275	1
CBFB	BRCA2	560	32	32	1	1.7424	0.573921	0.846275	1
FOXA1	BRCA2	560	32	32	1	1.7424	0.573921	0.846275	1
RUNX1	ESR1	594	19	11	1	0.384	2.60417	0.847651	1
TP53	ARID1B	518	77	27	3	3.84	0.78125	0.848972	1
CDH1	PTEN	528	57	37	3	3.84	0.78125	0.850389	1
TBX3	ATR	581	31	13	0	0.6448	0	0.85172	1
MLL3	NCOR2	539	71	14	1	1.728	0.578704	0.851939	1
AKT1	NF1	584	25	16	0	0.64	0	0.856415	1
AKT1	BRCA1	584	25	16	0	0.64	0	0.856415	1
MLL	NF1	584	25	16	0	0.64	0	0.856415	1
MALAT1	INSRR	562	46	15	2	1.3056	1.53186	0.857523	1
BIRC6	ESR1	580	33	12	0	0.6336	0	0.861759	1
BIRC6	MAP3K13	580	33	12	0	0.6336	0	0.861759	1
CBFB	ESR1	580	33	12	0	0.6336	0	0.861759	1
CBFB	MAP3K13	580	33	12	0	0.6336	0	0.861759	1
FOXA1	ESR1	580	33	12	0	0.6336	0	0.861759	1
FOXA1	MAP3K13	580	33	12	0	0.6336	0	0.861759	1
BRCA2	MAP3K13	580	33	12	0	0.6336	0	0.861759	1
GATA3	ARID1B	551	44	27	3	2.256	1.32979	0.862548	1
MLL3	RELN	531	70	22	2	2.7648	0.72338	0.862927	1
MLL3	BIRC6	523	69	30	3	3.8016	0.789141	0.865822	1
BIRC6	MLL	569	31	23	2	1.32	1.51515	0.869498	1
CBFB	AKT1	569	31	23	2	1.32	1.51515	0.869498	1
FOXA1	MLL	569	31	23	2	1.32	1.51515	0.869498	1
BRCA2	MLL	569	31	23	2	1.32	1.51515	0.869498	1
ATM	ATR	582	30	13	0	0.624	0	0.870847	1
PIK3CA	BIRC6	323	269	17	16	15.048	1.06326	0.871052	1
FOXA1	MLL2	561	32	31	1	1.6896	0.591856	0.877717	1
MLL2	ESR1	581	32	12	0	0.6144	0	0.879743	1
NCOR1	BRCA1	585	24	16	0	0.6144	0	0.880152	1
RELN	NF1	585	24	16	0	0.6144	0	0.880152	1
PTEN	SMG1	566	38	19	2	1.344	1.4881	0.887487	1
CDH1	NCOR1	544	57	21	3	2.304	1.30208	0.889849	1
MALAT1	ARID1B	550	45	27	3	2.304	1.30208	0.890449	1
AKT1	NCOR2	585	25	15	0	0.6	0	0.893899	1
TBX3	MAP3K13	582	31	12	0	0.5952	0	0.8983	1
ARID1A	MLL	568	32	23	2	1.36	1.47059	0.899732	1
CBFB	TBX3	562	32	30	1	1.6368	0.610948	0.91027	1
MAP3K1	ESR1	529	84	11	1	1.632	0.612745	0.910629	1
MAP3K1	MAP3K13	529	84	11	1	1.632	0.612745	0.910629	1
CDH1	INSRR	549	59	16	1	1.632	0.612745	0.912264	1
CDH1	ERBB3	549	59	16	1	1.632	0.612745	0.912264	1
ARID1A	ARID1B	562	33	29	1	1.632	0.612745	0.913279	1
MLL3	ESR1	543	70	10	2	1.3824	1.44676	0.914496	1
PIK3CA	BRCA1	332	277	8	8	7.296	1.09649	0.917381	1
ATM	ESR1	583	30	12	0	0.576	0	0.917461	1
ARID1B	ESR1	583	30	12	0	0.576	0	0.917461	1
MAP2K4	ERBB2	587	20	18	0	0.576	0	0.917742	1
MAP2K4	PRKDC	587	20	18	0	0.576	0	0.917742	1
RUNX1	PRKDC	587	20	18	0	0.576	0	0.917742	1
INSRR	BRCA1	593	16	15	1	0.4352	2.29779	0.919637	1
SMG1	ATR	592	20	12	1	0.4368	2.28938	0.921693	1
SMG1	INSRR	587	21	17	0	0.5712	0	0.922598	1
PTEN	MLL	561	39	24	1	1.6	0.625	0.933533	1
AKT1	XBP1	586	25	14	0	0.56	0	0.934039	1
MALAT1	TBX3	549	45	28	3	2.3808	1.26008	0.93427	1
TP53	ARID1A	516	75	29	5	4.352	1.1489	0.937726	1
BIRC6	ATM	563	32	29	1	1.584	0.631313	0.943967	1
CBFB	ATM	563	32	29	1	1.584	0.631313	0.943967	1
CBFB	ARID1B	563	32	29	1	1.584	0.631313	0.943967	1
FOXA1	ATM	563	32	29	1	1.584	0.631313	0.943967	1
CDH1	MLL	543	57	22	3	2.4	1.25	0.944758	1
MAP2K4	INSRR	588	20	17	0	0.544	0	0.95098	1
RUNX1	INSRR	588	20	17	0	0.544	0	0.95098	1
MAP3K1	AKT1	519	81	21	4	3.4	1.17647	0.952516	1
NCOR1	ESR1	590	23	11	1	0.4608	2.17014	0.952584	1
RELN	ESR1	590	23	11	1	0.4608	2.17014	0.952584	1
PRKDC	NF1	592	17	15	1	0.4608	2.17014	0.952664	1
PRKDC	BRCA1	592	17	15	1	0.4608	2.17014	0.952664	1
INSRR	ERBB3	592	16	16	1	0.4624	2.16263	0.954673	1
CDH1	NCOR2	552	58	13	2	1.44	1.38889	0.957548	1
SMG1	NF1	588	21	16	0	0.5376	0	0.957855	1
SMG1	XBP1	591	20	13	1	0.4704	2.12585	0.964584	1
TP53	MAP2K4	527	78	18	2	2.56	0.78125	0.967442	1
PIK3CA	MLL2	322	271	18	14	14.592	0.95943	0.973257	1
TP53	MAP3K13	534	79	11	1	1.536	0.651042	0.974943	1
PTEN	RELN	562	39	23	1	1.536	0.651042	0.975574	1
MLL2	ARID1B	564	31	29	1	1.536	0.651042	0.975618	1
AKT1	ESR1	589	24	11	1	0.48	2.08333	0.976267	1
MLL	ESR1	589	24	11	1	0.48	2.08333	0.976267	1
MAP2K4	NCOR2	591	19	14	1	0.48	2.08333	0.976307	1
RUNX1	NCOR2	591	19	14	1	0.48	2.08333	0.976307	1
MALAT1	MLL2	548	45	29	3	2.4576	1.2207	0.976946	1
AKT1	ATR	587	25	13	0	0.52	0	0.977179	1
MLL	ATR	587	25	13	0	0.52	0	0.977179	1
ERBB2	PRKDC	589	18	18	0	0.5184	0	0.979007	1
MLL3	ATM	527	68	26	4	3.456	1.15741	0.979426	1
MALAT1	CBFB	546	46	31	2	2.5344	0.789141	0.981565	1
MALAT1	FOXA1	546	46	31	2	2.5344	0.789141	0.981565	1
MALAT1	BRCA2	546	46	31	2	2.5344	0.789141	0.981565	1
MAP2K4	BRCA1	589	20	16	0	0.512	0	0.986223	1
RUNX1	BRCA1	589	20	16	0	0.512	0	0.986223	1
PRKDC	ERBB3	591	17	16	1	0.4896	2.04248	0.9878	1
MLL3	MALAT1	510	67	43	5	5.5296	0.904225	0.988888	1
MAP3K1	BIRC6	512	80	28	5	4.488	1.11408	0.995004	1
MAP3K1	CBFB	512	80	28	5	4.488	1.11408	0.995004	1
SMG1	NCOR2	589	21	15	0	0.504	0	0.995371	1
SMG1	NOTCH4	591	21	13	0	0.4368	0	1	1
NCOR1	MAP3K13	589	24	12	0	0.4608	0	1	1
RELN	MAP3K13	589	24	12	0	0.4608	0	1	1
ERBB2	NF1	591	18	16	0	0.4608	0	1	1
NF1	BRCA1	593	16	16	0	0.4096	0	1	1
NF1	XBP1	595	16	14	0	0.3584	0	1	1
BRCA1	XBP1	595	16	14	0	0.3584	0	1	1
NF1	ESR1	597	16	12	0	0.3072	0	1	1
NF1	MAP3K13	597	16	12	0	0.3072	0	1	1
BRCA1	MAP3K13	597	16	12	0	0.3072	0	1	1
FOXA1	ATR	580	32	12	1	0.6864	1.45688	1	1
FOXA1	NOTCH4	580	32	12	1	0.6864	1.45688	1	1
BRCA2	ATR	580	32	12	1	0.6864	1.45688	1	1
BRCA2	NOTCH4	580	32	12	1	0.6864	1.45688	1	1
MLL2	MAP3K13	582	31	11	1	0.6144	1.6276	1	1
RELN	SMG1	581	23	20	1	0.8064	1.24008	1	1
NCOR1	NF1	586	23	15	1	0.6144	1.6276	1	1
RELN	BRCA1	586	23	15	1	0.6144	1.6276	1	1
GATA3	ATR	566	46	12	1	0.9776	1.02291	1	1
MLL2	NOTCH4	581	31	12	1	0.6656	1.5024	1	1
SMG1	ESR1	592	21	12	0	0.4032	0	1	1
SMG1	MAP3K13	592	21	12	0	0.4032	0	1	1
PRKDC	XBP1	593	18	14	0	0.4032	0	1	1
ARID1A	SMG1	571	33	20	1	1.1424	0.87535	1	1
MLL2	XBP1	580	31	13	1	0.7168	1.39509	1	1
TBX3	NOTCH4	582	30	12	1	0.6448	1.55087	1	1
ARID1A	TBX3	562	32	29	2	1.6864	1.18596	1	1
ARID1B	MAP2K4	576	29	19	1	0.96	1.04167	1	1
AKT1	NCOR1	577	24	23	1	0.96	1.04167	1	1
MLL	RELN	577	24	23	1	0.96	1.04167	1	1
NCOR1	ATR	588	24	13	0	0.4992	0	1	1
NCOR1	NOTCH4	588	24	13	0	0.4992	0	1	1
RELN	ATR	588	24	13	0	0.4992	0	1	1
RELN	NOTCH4	588	24	13	0	0.4992	0	1	1
ATM	ERBB2	578	29	17	1	0.864	1.15741	1	1
ATM	INSRR	579	29	16	1	0.816	1.22549	1	1
ATM	ERBB3	579	29	16	1	0.816	1.22549	1	1
ARID1B	ERBB2	578	29	17	1	0.864	1.15741	1	1
MLL	SMG1	580	24	20	1	0.84	1.19048	1	1
MALAT1	PRKDC	560	47	17	1	1.3824	0.72338	1	1
BRCA2	MLL2	562	31	30	2	1.6896	1.18371	1	1
TBX3	NCOR2	580	30	14	1	0.744	1.34409	1	1
ATM	NF1	580	29	15	1	0.768	1.30208	1	1
AKT1	PRKDC	583	24	17	1	0.72	1.38889	1	1
MLL	ERBB2	583	24	17	1	0.72	1.38889	1	1
RELN	MAP2K4	582	23	19	1	0.768	1.30208	1	1
ARID1B	XBP1	582	29	13	1	0.672	1.4881	1	1
MAP2K4	XBP1	591	20	14	0	0.448	0	1	1
RUNX1	XBP1	591	20	14	0	0.448	0	1	1
ARID1B	NOTCH4	583	29	12	1	0.624	1.60256	1	1
ATM	MAP3K13	584	29	11	1	0.576	1.73611	1	1
ARID1B	MAP3K13	584	29	11	1	0.576	1.73611	1	1
MLL	NCOR2	586	24	14	1	0.6	1.66667	1	1
NCOR1	NCOR2	587	23	14	1	0.576	1.73611	1	1
RELN	NCOR2	587	23	14	1	0.576	1.73611	1	1
GATA3	FOXA1	547	45	31	2	2.4816	0.805932	1	1
GATA3	BRCA2	547	45	31	2	2.4816	0.805932	1	1
ARID1A	MLL2	561	32	30	2	1.7408	1.1489	1	1
TBX3	ERBB3	578	30	16	1	0.8432	1.18596	1	1
NOTCH4	ESR1	600	13	12	0	0.2496	0	1	1
NOTCH4	MAP3K13	600	13	12	0	0.2496	0	1	1
FOXA1	SMG1	572	32	20	1	1.1088	0.901876	1	1
BRCA2	SMG1	572	32	20	1	1.1088	0.901876	1	1
MLL2	NF1	578	31	15	1	0.8192	1.2207	1	1
MLL2	BRCA1	578	31	15	1	0.8192	1.2207	1	1
MLL2	AKT1	569	31	24	1	1.28	0.78125	1	1
MAP3K1	ATR	529	83	11	2	1.768	1.13122	1	1
GATA3	TBX3	549	45	29	2	2.3312	0.857927	1	1
GATA3	ATM	550	45	28	2	2.256	0.886525	1	1
MLL2	NCOR1	570	31	23	1	1.2288	0.813802	1	1
MLL2	RELN	570	31	23	1	1.2288	0.813802	1	1
MLL2	INSRR	577	31	16	1	0.8704	1.1489	1	1
MLL3	RUNX1	535	70	18	2	2.304	0.868056	1	1
CDH1	RELN	543	58	22	2	2.304	0.868056	1	1
MALAT1	RELN	555	46	22	2	1.8432	1.08507	1	1
MAP3K1	RUNX1	523	82	17	3	2.72	1.10294	1	1
ARID1A	FOXA1	560	32	31	2	1.7952	1.11408	1	1
GATA3	RUNX1	560	45	18	2	1.504	1.32979	1	1
ERBB2	ESR1	595	18	12	0	0.3456	0	1	1
ERBB2	MAP3K13	595	18	12	0	0.3456	0	1	1
PRKDC	ESR1	595	18	12	0	0.3456	0	1	1
MAP3K1	PRKDC	524	83	16	2	2.448	0.816993	1	1
BRCA2	INSRR	576	32	16	1	0.8976	1.11408	1	1
MLL2	ERBB2	576	31	17	1	0.9216	1.08507	1	1
MLL2	PRKDC	576	31	17	1	0.9216	1.08507	1	1
NCOR1	RELN	578	23	23	1	0.9216	1.08507	1	1
PIK3CA	ESR1	333	280	7	5	5.472	0.913743	1	1
ATR	NOTCH4	599	13	13	0	0.2704	0	1	1
ERBB2	INSRR	590	18	17	0	0.4896	0	1	1
PIK3CA	ERBB3	331	277	9	8	7.752	1.03199	1	1
CBFB	PRKDC	575	32	17	1	0.9504	1.05219	1	1
BRCA2	PRKDC	575	32	17	1	0.9504	1.05219	1	1
PIK3CA	MALAT1	314	263	26	22	21.888	1.00512	1	1
MAP3K1	ATM	514	81	26	4	4.08	0.980392	1	1
MAP3K1	NF1	526	83	14	2	2.176	0.919118	1	1
TP53	BIRC6	516	76	29	4	4.224	0.94697	1	1
TP53	FOXA1	516	76	29	4	4.224	0.94697	1	1
TP53	BRCA2	516	76	29	4	4.224	0.94697	1	1
TP53	MLL	523	77	22	3	3.2	0.9375	1	1
TP53	INSRR	530	78	15	2	2.176	0.919118	1	1
TP53	ERBB3	530	78	15	2	2.176	0.919118	1	1
TP53	ESR1	535	78	10	2	1.536	1.30208	1	1
MLL3	SMG1	534	70	19	2	2.4192	0.82672	1	1
CDH1	MALAT1	522	55	43	5	4.608	1.08507	1	1
CDH1	ERBB2	549	58	16	2	1.728	1.15741	1	1
CDH1	PRKDC	549	58	16	2	1.728	1.15741	1	1
CDH1	NF1	551	58	14	2	1.536	1.30208	1	1
CDH1	BRCA1	551	58	14	2	1.536	1.30208	1	1
CDH1	XBP1	552	59	13	1	1.344	0.744048	1	1
CDH1	ATR	553	59	12	1	1.248	0.801282	1	1
CDH1	NOTCH4	553	59	12	1	1.248	0.801282	1	1
MALAT1	RUNX1	559	46	18	2	1.536	1.30208	1	1
MALAT1	ERBB3	561	47	16	1	1.3056	0.765931	1	1
MALAT1	ATR	565	47	12	1	0.9984	1.0016	1	1
MALAT1	NOTCH4	565	47	12	1	0.9984	1.0016	1	1
GATA3	ARID1A	547	44	31	3	2.5568	1.17334	1	1
GATA3	AKT1	555	45	23	2	1.88	1.06383	1	1
GATA3	INSRR	562	46	16	1	1.2784	0.782228	1	1
GATA3	XBP1	565	46	13	1	1.0528	0.949848	1	1
GATA3	ESR1	567	46	11	1	0.9024	1.10816	1	1
ARID1A	NCOR1	568	33	23	1	1.3056	0.765931	1	1
ARID1A	RELN	568	33	23	1	1.3056	0.765931	1	1
CBFB	MLL	568	32	24	1	1.32	0.757576	1	1
FOXA1	AKT1	568	32	24	1	1.32	0.757576	1	1
BRCA2	ATM	564	31	28	2	1.584	1.26263	1	1
MLL2	ATM	565	30	28	2	1.536	1.30208	1	1
TBX3	ATM	565	30	29	1	1.488	0.672043	1	1
TBX3	ERBB2	577	30	17	1	0.8928	1.12007	1	1
TBX3	NF1	579	30	15	1	0.7936	1.26008	1	1
TBX3	XBP1	581	30	13	1	0.6944	1.44009	1	1
ATM	MLL	571	29	24	1	1.2	0.833333	1	1
MLL	MAP2K4	581	24	19	1	0.8	1.25	1	1
SMG1	PRKDC	587	20	17	1	0.6048	1.65344	1	1
MAP2K4	NOTCH4	592	20	13	0	0.416	0	1	1
RUNX1	NF1	590	19	15	1	0.512	1.95312	1	1
RUNX1	ATR	592	20	13	0	0.416	0	1	1
RUNX1	NOTCH4	592	20	13	0	0.416	0	1	1
PRKDC	NCOR2	592	18	15	0	0.432	0	1	1
ERBB3	NF1	592	17	16	0	0.4352	0	1	1
ERBB3	BRCA1	592	17	16	0	0.4352	0	1	1
XBP1	MAP3K13	599	14	12	0	0.2688	0	1	1
MLL3	ERBB3	538	70	15	2	1.9584	1.02124	1	1
MLL3	XBP1	541	70	12	2	1.6128	1.24008	1	1
MLL3	NOTCH4	541	71	12	1	1.4976	0.667735	1	1
CDH1	ARID1A	534	57	31	3	3.264	0.919118	1	1
CDH1	ATM	538	57	27	3	2.88	1.04167	1	1
GATA3	PRKDC	561	46	17	1	1.3536	0.738771	1	1
PTEN	ERBB2	568	39	17	1	1.152	0.868056	1	1
PTEN	PRKDC	568	39	17	1	1.152	0.868056	1	1
PTEN	NF1	570	39	15	1	1.024	0.976562	1	1
PTEN	NOTCH4	573	39	12	1	0.832	1.20192	1	1
ARID1A	AKT1	567	33	24	1	1.36	0.735294	1	1
ARID1A	ESR1	580	33	11	1	0.6528	1.53186	1	1
ARID1A	MAP3K13	580	33	11	1	0.6528	1.53186	1	1
BIRC6	CBFB	561	31	31	2	1.7424	1.14784	1	1
BIRC6	BRCA2	561	31	31	2	1.7424	1.14784	1	1
BIRC6	NF1	577	32	15	1	0.8448	1.18371	1	1
BIRC6	XBP1	579	32	13	1	0.7392	1.35281	1	1
CBFB	RUNX1	573	32	19	1	1.056	0.94697	1	1
FOXA1	TBX3	563	31	29	2	1.6368	1.2219	1	1
FOXA1	NCOR1	569	32	23	1	1.2672	0.789141	1	1
FOXA1	RELN	569	32	23	1	1.2672	0.789141	1	1
FOXA1	MAP2K4	573	32	19	1	1.056	0.94697	1	1
FOXA1	NF1	577	32	15	1	0.8448	1.18371	1	1
BRCA2	TBX3	563	31	29	2	1.6368	1.2219	1	1
BRCA2	NF1	577	32	15	1	0.8448	1.18371	1	1
BRCA2	BRCA1	577	32	15	1	0.8448	1.18371	1	1
BRCA2	XBP1	579	32	13	1	0.7392	1.35281	1	1
TBX3	SMG1	574	30	20	1	1.0416	0.960061	1	1
TBX3	ESR1	583	30	11	1	0.5952	1.68011	1	1
ATM	SMG1	575	29	20	1	1.008	0.992063	1	1
ARID1B	RELN	572	29	23	1	1.152	0.868056	1	1
AKT1	NOTCH4	588	24	12	1	0.52	1.92308	1	1
AKT1	MAP3K13	588	25	12	0	0.48	0	1	1
MLL	NOTCH4	588	24	12	1	0.52	1.92308	1	1
MLL	MAP3K13	588	25	12	0	0.48	0	1	1
NCOR1	INSRR	585	23	16	1	0.6528	1.53186	1	1
NCOR1	ERBB3	585	23	16	1	0.6528	1.53186	1	1
NCOR1	XBP1	588	23	13	1	0.5376	1.86012	1	1
RELN	PRKDC	584	23	17	1	0.6912	1.44676	1	1
RELN	INSRR	585	23	16	1	0.6528	1.53186	1	1
RELN	XBP1	588	23	13	1	0.5376	1.86012	1	1
SMG1	ERBB3	588	20	16	1	0.5712	1.7507	1	1
MAP2K4	ERBB3	589	19	16	1	0.544	1.83824	1	1
RUNX1	ERBB3	589	19	16	1	0.544	1.83824	1	1
ERBB2	ATR	594	18	13	0	0.3744	0	1	1
ERBB2	NOTCH4	594	18	13	0	0.3744	0	1	1
PRKDC	ATR	594	18	13	0	0.3744	0	1	1
PRKDC	NOTCH4	594	18	13	0	0.3744	0	1	1
INSRR	NCOR2	593	17	15	0	0.408	0	1	1
INSRR	XBP1	594	17	14	0	0.3808	0	1	1
INSRR	ATR	595	17	13	0	0.3536	0	1	1
ERBB3	NCOR2	593	17	15	0	0.408	0	1	1
ERBB3	ATR	595	17	13	0	0.3536	0	1	1
ERBB3	ESR1	596	17	12	0	0.3264	0	1	1
NF1	ATR	596	16	13	0	0.3328	0	1	1
BRCA1	ATR	596	16	13	0	0.3328	0	1	1
NCOR2	NOTCH4	597	15	13	0	0.312	0	1	1
CDH1	CBFB	535	57	30	3	3.168	0.94697	1	1
MALAT1	SMG1	558	46	19	2	1.6128	1.24008	1	1
GATA3	RELN	556	45	22	2	1.8048	1.10816	1	1
MAP2K4	ESR1	593	20	12	0	0.384	0	1	1
MAP2K4	MAP3K13	593	20	12	0	0.384	0	1	1
RUNX1	MAP3K13	593	20	12	0	0.384	0	1	1
BRCA1	NCOR2	594	16	15	0	0.384	0	1	1
XBP1	NOTCH4	598	14	13	0	0.2912	0	1	1

## Sheet: POLAR
Supplementary Data 4. Mutual exclusivity and mutual occurrence data - POLAR cohort
gene1	gene2	WT/WT	MT/WT	WT/MT	MT/MT	Expected_MT/MT	Ratio	P.value	BH
TP53	NF1	147	17	6	5	1.38286	3.6157	0.00340652	0.22483
MALAT1	CBFB	145	19	7	4	1.44571	2.7668	0.0582632	1
PIK3CA	MALAT1	100	52	19	4	7.36	0.543478	0.170146	1
PIK3CA	GATA3	103	53	16	3	6.08	0.493421	0.178977	1
PIK3CA	CBFB	114	50	5	6	3.52	1.70455	0.186163	1
PIK3CA	MLL2	114	50	5	6	3.52	1.70455	0.186163	1
GATA3	MLL2	148	16	8	3	1.19429	2.51196	0.191139	1
TP53	TBX3	136	22	17	0	2.13714	0	0.207499	1
TP53	MAP3K1	137	22	16	0	2.01143	0	0.231806	1
GATA3	NCOR1	147	16	9	3	1.30286	2.30263	0.249728	1
PIK3CA	TBX3	110	48	9	8	5.44	1.47059	0.259655	1
MALAT1	NCOR1	140	23	12	0	1.57714	0	0.340293	1
PIK3CA	MLL3	109	48	10	8	5.76	1.38889	0.353291	1
MALAT1	NF1	141	23	11	0	1.44571	0	0.383322	1
PIK3CA	NCOR1	109	54	10	2	3.84	0.520833	0.390213	1
MALAT1	MLL3	138	19	14	4	2.36571	1.69082	0.403478	1
TP53	CBFB	142	22	11	0	1.38286	0	0.406869	1
GATA3	NF1	145	19	11	0	1.19429	0	0.487002	1
TBX3	NCOR1	146	17	12	0	1.16571	0	0.501349	1
PIK3CA	NF1	113	51	6	5	3.52	1.42045	0.512899	1
TP53	GATA3	135	21	18	1	2.38857	0.41866	0.51488	1
CDH1	CBFB	146	18	11	0	1.13143	0	0.517369	1
TBX3	MLL2	147	17	11	0	1.06857	0	0.549868	1
TP53	CDH1	136	21	17	1	2.26286	0.441919	0.56691	1
TP53	MLL3	136	21	17	1	2.26286	0.441919	0.56691	1
MALAT1	TBX3	136	22	16	1	2.23429	0.44757	0.579078	1
GATA3	TBX3	142	16	14	3	1.84571	1.62539	0.591389	1
TBX3	CBFB	149	15	9	2	1.06857	1.87166	0.650025	1
MAP3K1	NCOR1	149	14	10	2	1.09714	1.82292	0.675885	1
PIK3CA	CDH1	108	49	11	7	5.76	1.21528	0.693019	1
CDH1	MLL2	148	16	9	2	1.13143	1.76768	0.705506	1
CDH1	NF1	148	16	9	2	1.13143	1.76768	0.705506	1
MLL3	CBFB	148	16	9	2	1.13143	1.76768	0.705506	1
MLL3	NF1	148	16	9	2	1.13143	1.76768	0.705506	1
GATA3	CDH1	139	18	17	1	1.95429	0.511696	0.716321	1
PIK3CA	MAP3K1	107	52	12	4	5.12	0.78125	0.727392	1
NCOR1	MLL2	152	12	11	0	0.754286	0	0.753989	1
CDH1	MLL3	140	17	17	1	1.85143	0.540123	0.773433	1
MALAT1	TP53	132	21	20	2	2.89143	0.6917	0.791657	1
MLL3	NCOR1	147	16	10	2	1.23429	1.62037	0.7936	1
CBFB	MLL2	153	11	11	0	0.691429	0	0.805949	1
CBFB	NF1	153	11	11	0	0.691429	0	0.805949	1
PIK3CA	TP53	105	48	14	8	7.04	1.13636	0.822097	1
CDH1	TBX3	141	17	16	1	1.74857	0.571895	0.834552	1
GATA3	MAP3K1	141	18	15	1	1.73714	0.575658	0.841538	1
CDH1	MAP3K1	142	17	15	1	1.64571	0.607639	0.899882	1
TP53	MLL2	144	20	9	2	1.38286	1.44628	0.912368	1
MALAT1	MLL2	143	21	9	2	1.44571	1.3834	0.960089	1
TBX3	MAP3K1	143	16	15	1	1.55429	0.643382	0.961655	1
MALAT1	GATA3	136	20	16	3	2.49714	1.20137	0.998361	1
MLL3	MLL2	147	17	10	1	1.13143	0.883838	1	1
CDH1	NCOR1	146	17	11	1	1.23429	0.810185	1	1
MAP3K1	CBFB	149	15	10	1	1.00571	0.994318	1	1
MAP3K1	MLL2	149	15	10	1	1.00571	0.994318	1	1
MAP3K1	NF1	149	15	10	1	1.00571	0.994318	1	1
MLL3	TBX3	142	16	15	2	1.74857	1.14379	1	1
MLL3	MAP3K1	143	16	14	2	1.64571	1.21528	1	1
GATA3	CBFB	146	18	10	1	1.19429	0.837321	1	1
GATA3	MLL3	140	17	16	2	1.95429	1.02339	1	1
MLL2	NF1	154	10	10	1	0.691429	1.44628	1	1
MALAT1	CDH1	136	21	16	2	2.36571	0.845411	1	1
MALAT1	MAP3K1	138	21	14	2	2.10286	0.951087	1	1
TP53	NCOR1	143	20	10	2	1.50857	1.32576	1	1
TBX3	NF1	148	16	10	1	1.06857	0.935829	1	1
NCOR1	CBFB	153	11	10	1	0.754286	1.32576	1	1
NCOR1	NF1	153	11	10	1	0.754286	1.32576	1	1

## Sheet: MA12
Supplementary Data 4. Mutual exclusivity and mutual occurrence data - MA12 cohort
gene1	gene2	WT/WT	MT/WT	WT/MT	MT/MT	Expected_MT/MT	Ratio	P.value	BH
SMG1	INSRR	299	17	8	4	0.768293	5.20635	0.00103092	0.36935
TP53	GATA3	218	73	37	0	8.23476	0	0.00117254	0.36935
RELN	LTK	297	18	9	4	0.871951	4.58741	0.00294574	0.618605
MLL3	TBX3	258	53	9	8	3.16159	2.53038	0.00548192	0.765009
GATA3	AKT1	283	32	8	5	1.46646	3.40956	0.00665065	0.765009
ARID1B	NCOR2	288	19	16	5	1.53659	3.25397	0.0102659	0.765009
ARID1B	NF1	288	19	16	5	1.53659	3.25397	0.0102659	0.765009
PTEN	CTCF	302	15	8	3	0.603659	4.9697	0.0106559	0.765009
GATA3	MAP2K4	282	32	9	5	1.57927	3.16602	0.0116726	0.765009
GATA3	CBFB	278	31	13	6	2.14329	2.79943	0.012143	0.765009
ATM	PRKDC	293	20	11	4	1.09756	3.64444	0.0147529	0.844939
PIK3CA	GATA3	175	116	30	7	13.875	0.504505	0.0215425	1
TP53	CDH1	217	70	38	3	9.125	0.328767	0.0239635	1
PIK3CA	CBFB	198	111	7	12	7.125	1.68421	0.0326786	1
TP53	CBFB	236	73	19	0	4.22866	0	0.0341132	1
RELN	NOTCH4	291	18	15	4	1.27439	3.13876	0.035469	1
MALAT1	PRKDC	276	37	10	5	1.92073	2.60317	0.0413262	1
PIK3CA	ATM	185	119	20	4	9	0.444444	0.0487422	1
MLL3	MAP3K1	244	50	23	11	6.32317	1.73963	0.0518266	1
MLL3	CTCF	261	56	6	5	2.04573	2.44411	0.0530421	1
NF1	LTK	297	18	10	3	0.832317	3.6044	0.0538488	1
BRCA1	MAP2K4	297	17	11	3	0.853659	3.51429	0.0601945	1
RELN	MED12	296	19	10	3	0.871951	3.44056	0.0654816	1
TBX3	ERBB2	297	14	14	3	0.881098	3.40484	0.0689182	1
CDH1	TBX3	275	36	12	5	2.125	2.35294	0.0736636	1
PIK3CA	MAP3K1	189	105	16	18	12.75	1.41176	0.0755182	1
PIK3CA	CDH1	185	102	20	21	15.375	1.36585	0.0771562	1
MLL2	ERBB3	265	50	8	5	2.17988	2.29371	0.0788074	1
BRCA1	ATR	296	17	12	3	0.914634	3.28	0.079914	1
MLL3	INSRR	260	56	7	5	2.23171	2.24044	0.0864241	1
BRCA2	RELN	278	28	17	5	2.21341	2.25895	0.0933726	1
AKT1	MAGI3	306	11	9	2	0.435976	4.58741	0.0943929	1
MLL3	RUNX1	257	55	10	6	2.97561	2.01639	0.0962993	1
PIK3CA	MLL3	173	94	32	29	22.875	1.26776	0.0991767	1
MLL3	MLL2	227	46	40	15	10.2287	1.46647	0.104691	1
MLL	TBX3	284	27	13	4	1.60671	2.48956	0.106962	1
BRCA2	RUNX1	283	29	12	4	1.60976	2.48485	0.107238	1
CDH1	AKT1	278	37	9	4	1.625	2.46154	0.108594	1
BIRC6	PRKDC	294	19	12	3	1.0061	2.98182	0.114452	1
MALAT1	ATM	268	36	18	6	3.07317	1.95238	0.123578	1
MLL2	GATA3	246	45	27	10	6.20427	1.61179	0.123619	1
GATA3	NF1	275	32	16	5	2.3689	2.11068	0.128648	1
MLL2	CDH1	235	52	38	3	6.875	0.436364	0.131477	1
PIK3CA	CTCF	201	116	4	7	4.125	1.69697	0.132429	1
MLL3	SMG1	253	54	14	7	3.90549	1.79235	0.132564	1
BRCA2	TBX3	282	29	13	4	1.71037	2.33868	0.138382	1
PIK3CA	TBX3	191	120	14	3	6.375	0.470588	0.139098	1
MLL2	NCOR1	260	49	13	6	3.18598	1.88325	0.143177	1
MALAT1	NOTCH4	272	37	14	5	2.43293	2.05514	0.14369	1
TP53	PTEN	238	72	17	1	4.0061	0.249619	0.144099	1
TP53	MAGI3	244	73	11	0	2.44817	0	0.150884	1
ERBB3	AKT1	304	11	11	2	0.515244	3.88166	0.153143	1
BRCA1	PTEN	293	17	15	3	1.09756	2.73333	0.155323	1
MLL2	ATM	256	48	17	7	4.02439	1.73939	0.16001	1
PIK3CA	AKT1	194	121	11	2	4.875	0.410256	0.165012	1
PIK3CA	LTK	194	121	11	2	4.875	0.410256	0.165012	1
TP53	PRKDC	246	67	9	6	3.33841	1.79726	0.169592	1
RUNX1	MAGI3	303	14	9	2	0.536585	3.72727	0.170155	1
MAP3K1	CTCF	286	31	8	3	1.14024	2.63102	0.171266	1
MALAT1	CBFB	267	42	19	0	2.43293	0	0.171533	1
MALAT1	NCOR1	267	42	19	0	2.43293	0	0.171533	1
ARID1A	NF1	269	38	21	0	2.43293	0	0.173119	1
BRCA2	PTEN	281	29	14	4	1.81098	2.20875	0.173411	1
BIRC6	ERBB2	292	19	14	3	1.14024	2.63102	0.17576	1
ARID1A	RELN	273	33	17	5	2.54878	1.96172	0.178393	1
TP53	MLL2	208	65	47	8	12.2409	0.653549	0.183785	1
PIK3CA	RUNX1	198	114	7	9	6	1.5	0.185608	1
MLL2	AKT1	260	55	13	0	2.17988	0	0.203153	1
MALAT1	ATR	275	38	11	4	1.92073	2.08254	0.211582	1
BRCA2	NOTCH4	280	29	15	4	1.91159	2.0925	0.211993	1
NCOR2	NCOR1	291	18	16	3	1.21646	2.46617	0.215226	1
MLL	LTK	287	28	10	3	1.22866	2.44169	0.218716	1
GATA3	NCOR1	272	37	19	0	2.14329	0	0.219528	1
PIK3CA	NCOR2	195	112	10	11	7.875	1.39683	0.221324	1
MALAT1	SMG1	270	37	16	5	2.68902	1.85941	0.221531	1
MAP3K1	INSRR	285	31	9	3	1.2439	2.41176	0.225529	1
MLL2	SMG1	258	49	15	6	3.52134	1.7039	0.232224	1
MLL3	CBFB	254	55	13	6	3.53354	1.69802	0.232246	1
MAP3K1	NOTCH4	279	30	15	4	1.96951	2.03096	0.235313	1
TP53	NCOR2	236	71	19	2	4.67378	0.427919	0.238504	1
TP53	SMG1	236	71	19	2	4.67378	0.427919	0.238504	1
CDH1	ARID1A	251	39	36	2	4.75	0.421053	0.240502	1
MLL2	INSRR	265	51	8	4	2.0122	1.98788	0.241487	1
MLL2	MLL	250	47	23	8	5.19817	1.539	0.244849	1
CDH1	RUNX1	275	37	12	4	2	2	0.24499	1
MLL3	PRKDC	257	56	10	5	2.78963	1.79235	0.245284	1
PIK3CA	NOTCH4	196	113	9	10	7.125	1.40351	0.246233	1
NCOR2	BRCA1	290	18	17	3	1.28049	2.34286	0.250329	1
RUNX1	MED12	301	14	11	2	0.634146	3.15385	0.255286	1
ATR	MAP2K4	301	13	12	2	0.640244	3.12381	0.260933	1
GATA3	TBX3	274	37	17	0	1.91768	0	0.264341	1
GATA3	ERBB2	274	37	17	0	1.91768	0	0.264341	1
MALAT1	RELN	269	37	17	5	2.81707	1.77489	0.266258	1
MLL3	ATM	250	54	17	7	4.46341	1.56831	0.267079	1
PIK3CA	ARID1B	193	111	12	12	9	1.33333	0.273556	1
MLL	BIRC6	279	27	18	4	2.07927	1.92375	0.283723	1
MAP3K1	AKT1	284	31	10	3	1.34756	2.22624	0.284614	1
NCOR2	SMG1	289	18	18	3	1.34451	2.23129	0.287021	1
SMG1	NF1	289	18	18	3	1.34451	2.23129	0.287021	1
TP53	MAP2K4	242	72	13	1	3.11585	0.320939	0.288649	1
GATA3	RUNX1	275	37	16	0	1.80488	0	0.290377	1
TBX3	LTK	300	15	11	2	0.67378	2.96833	0.291512	1
TP53	MLL3	204	63	51	10	13.5762	0.736582	0.293955	1
ARID1A	ATR	275	38	15	0	1.7378	0	0.306666	1
ARID1B	CBFB	288	21	16	3	1.39024	2.15789	0.313812	1
ATM	NCOR1	288	21	16	3	1.39024	2.15789	0.313812	1
SMG1	MAGI3	298	19	9	2	0.704268	2.83983	0.31879	1
MALAT1	AKT1	273	42	13	0	1.66463	0	0.323923	1
PTEN	ERBB3	299	16	11	2	0.713415	2.80342	0.328326	1
CDH1	LTK	274	41	13	0	1.625	0	0.335684	1
CDH1	MED12	274	41	13	0	1.625	0	0.335684	1
CDH1	MAP3K1	255	39	32	2	4.25	0.470588	0.337799	1
PIK3CA	MLL2	167	106	38	17	20.625	0.824242	0.340061	1
ARID1B	BIRC6	282	24	22	0	1.60976	0	0.346889	1
RELN	CTCF	297	20	9	2	0.737805	2.71074	0.350046	1
ARID1B	BRCA1	287	21	17	3	1.46341	2.05	0.358353	1
MAP3K1	ATR	279	34	15	0	1.55488	0	0.360345	1
NOTCH4	ERBB3	298	17	11	2	0.753049	2.65587	0.365497	1
CBFB	AKT1	298	17	11	2	0.753049	2.65587	0.365497	1
CDH1	BRCA2	256	39	31	2	4.125	0.484848	0.367105	1
MLL2	TBX3	257	54	16	1	2.85061	0.350802	0.367866	1
TP53	MAP3K1	226	68	29	5	7.56707	0.660757	0.368033	1
ARID1B	SMG1	283	24	21	0	1.53659	0	0.369276	1
MLL	ATM	277	27	20	4	2.26829	1.76344	0.372005	1
ARID1A	ERBB3	277	38	13	0	1.5061	0	0.373639	1
ARID1A	AKT1	277	38	13	0	1.5061	0	0.373639	1
ARID1A	MED12	277	38	13	0	1.5061	0	0.373639	1
BRCA2	ATR	280	33	15	0	1.50915	0	0.375238	1
BRCA2	PRKDC	280	33	15	0	1.50915	0	0.375238	1
NCOR2	INSRR	297	19	10	2	0.768293	2.60317	0.37935	1
ARID1A	LTK	280	35	10	3	1.5061	1.9919	0.379458	1
MLL3	ATR	253	60	14	1	2.78963	0.35847	0.380992	1
BRCA2	MLL	269	28	26	5	3.1189	1.60313	0.386173	1
MLL2	ARID1A	239	51	34	4	6.37195	0.627751	0.387328	1
ERBB2	ATR	298	15	13	2	0.777439	2.57255	0.388954	1
BIRC6	RELN	284	22	22	0	1.47561	0	0.389304	1
ATM	BRCA1	284	24	20	0	1.46341	0	0.393287	1
MAP3K1	MAP2K4	280	34	14	0	1.45122	0	0.393985	1
BRCA1	ERBB3	297	18	11	2	0.792683	2.52308	0.402829	1
BRCA1	AKT1	297	18	11	2	0.792683	2.52308	0.402829	1
BRCA1	LTK	297	18	11	2	0.792683	2.52308	0.402829	1
ATM	NF1	286	21	18	3	1.53659	1.95238	0.404025	1
BIRC6	SMG1	285	22	21	0	1.40854	0	0.412659	1
ARID1B	MAGI3	295	22	9	2	0.804878	2.48485	0.412981	1
MLL3	NCOR2	248	59	19	2	3.90549	0.5121	0.4152	1
ATM	NOTCH4	285	24	19	0	1.39024	0	0.41908	1
ATM	CBFB	285	24	19	0	1.39024	0	0.41908	1
GATA3	SMG1	274	33	17	4	2.3689	1.68855	0.419976	1
CBFB	MAP2K4	297	17	12	2	0.810976	2.46617	0.42043	1
CDH1	CBFB	272	37	15	4	2.375	1.68421	0.421377	1
PIK3CA	ERBB3	195	120	10	3	4.875	0.615385	0.421503	1
PIK3CA	RELN	189	117	16	6	8.25	0.727273	0.42493	1
PIK3CA	TP53	156	99	49	24	27.375	0.876712	0.431	1
BIRC6	BRCA1	286	22	20	0	1.34146	0	0.43762	1
NF1	MED12	296	19	11	2	0.832317	2.40293	0.440159	1
MLL	MAP2K4	283	31	14	0	1.32317	0	0.442118	1
TP53	ERBB2	240	71	15	2	3.78354	0.528606	0.442149	1
CDH1	SMG1	267	40	20	1	2.625	0.380952	0.442917	1
GATA3	MAP3K1	259	35	32	2	3.83537	0.521463	0.444493	1
BRCA2	LTK	282	33	13	0	1.30793	0	0.447177	1
ARID1B	RELN	285	21	19	3	1.60976	1.86364	0.450501	1
CDH1	ERBB3	277	38	10	3	1.625	1.84615	0.453985	1
TP53	ATR	245	68	10	5	3.33841	1.49772	0.460456	1
MALAT1	BRCA1	267	41	19	1	2.56098	0.390476	0.46375	1
BIRC6	NOTCH4	287	22	19	0	1.27439	0	0.464342	1
MLL3	BRCA1	249	59	18	2	3.71951	0.537705	0.469529	1
TP53	NCOR1	242	67	13	6	4.22866	1.41889	0.470041	1
CBFB	PRKDC	296	17	13	2	0.868902	2.30175	0.475191	1
NCOR1	ATR	296	17	13	2	0.868902	2.30175	0.475191	1
ARID1B	TBX3	287	24	17	0	1.2439	0	0.47677	1
ATM	ERBB2	287	24	17	0	1.2439	0	0.47677	1
MAP3K1	RUNX1	281	31	13	3	1.65854	1.80882	0.479186	1
PIK3CA	MAP2K4	198	116	7	7	5.25	1.33333	0.480635	1
MLL	AKT1	284	31	13	0	1.22866	0	0.480851	1
MLL	MED12	284	31	13	0	1.22866	0	0.480851	1
ATM	INSRR	294	22	10	2	0.878049	2.27778	0.482424	1
TP53	CTCF	245	72	10	1	2.44817	0.408468	0.484489	1
CDH1	BRCA1	268	40	19	1	2.5	0.4	0.485346	1
SMG1	NOTCH4	288	21	19	0	1.21646	0	0.489074	1
SMG1	NCOR1	288	21	19	0	1.21646	0	0.489074	1
NF1	NCOR1	288	21	19	0	1.21646	0	0.489074	1
BRCA2	INSRR	283	33	12	0	1.20732	0	0.489221	1
MAP3K1	ARID1B	271	33	23	1	2.4878	0.401961	0.492013	1
BIRC6	PTEN	288	22	18	0	1.20732	0	0.493	1
MLL3	LTK	255	60	12	1	2.41768	0.413619	0.504448	1
ARID1B	RUNX1	288	24	16	0	1.17073	0	0.509121	1
ARID1A	BIRC6	272	34	18	4	2.54878	1.56938	0.5118	1
BRCA1	NCOR1	289	20	19	0	1.15854	0	0.515372	1
MALAT1	GATA3	252	39	34	3	4.7378	0.633205	0.517918	1
NF1	PTEN	289	21	18	0	1.15244	0	0.518162	1
BRCA2	ARID1B	272	32	23	1	2.41463	0.414141	0.519131	1
PIK3CA	NF1	190	117	15	6	7.875	0.761905	0.521765	1
RELN	ERBB2	289	22	17	0	1.14024	0	0.5238	1
NOTCH4	RUNX1	295	17	14	2	0.926829	2.15789	0.529396	1
PIK3CA	ARID1A	179	111	26	12	14.25	0.842105	0.532869	1
GATA3	NCOR2	271	36	20	1	2.3689	0.422136	0.535574	1
PIK3CA	PRKDC	194	119	11	4	5.625	0.711111	0.539077	1
NOTCH4	CBFB	290	19	19	0	1.10061	0	0.543385	1
CBFB	NCOR1	290	19	19	0	1.10061	0	0.543385	1
MAP3K1	ERBB2	280	31	14	3	1.7622	1.70242	0.546585	1
SMG1	TBX3	290	21	17	0	1.08841	0	0.549372	1
SMG1	ERBB2	290	21	17	0	1.08841	0	0.549372	1
CDH1	NCOR2	270	37	17	4	2.625	1.52381	0.550661	1
ARID1B	AKT1	293	22	11	2	0.95122	2.10256	0.550906	1
ARID1B	LTK	293	22	11	2	0.95122	2.10256	0.550906	1
ATM	AKT1	293	22	11	2	0.95122	2.10256	0.550906	1
CDH1	GATA3	253	38	34	3	4.625	0.648649	0.552698	1
MLL2	NCOR2	257	50	16	5	3.52134	1.41991	0.5546	1
BIRC6	RUNX1	290	22	16	0	1.07317	0	0.556979	1
NF1	PRKDC	294	19	13	2	0.960366	2.08254	0.560124	1
TP53	BRCA1	241	67	14	6	4.45122	1.34795	0.560702	1
PIK3CA	ERBB2	196	115	9	8	6.375	1.2549	0.562724	1
MLL	NOTCH4	281	28	16	3	1.79573	1.67063	0.569337	1
MLL	CTCF	286	31	11	0	1.03963	0	0.571563	1
MAP3K1	RELN	273	33	21	1	2.28049	0.438503	0.571947	1
NCOR1	PTEN	291	19	18	0	1.04268	0	0.57328	1
BRCA1	TBX3	291	20	17	0	1.03659	0	0.576475	1
MAP3K1	BRCA2	263	32	31	2	3.42073	0.58467	0.579271	1
ATM	MAP2K4	290	24	14	0	1.02439	0	0.582292	1
NCOR1	ERBB2	294	17	15	2	0.984756	2.03096	0.582753	1
NCOR2	RUNX1	291	21	16	0	1.02439	0	0.582939	1
MLL2	MAGI3	265	52	8	3	1.84451	1.62645	0.590488	1
RELN	PRKDC	291	22	15	0	1.0061	0	0.592819	1
GATA3	ARID1B	271	33	20	4	2.70732	1.47748	0.595227	1
MLL3	PTEN	251	59	16	2	3.34756	0.59745	0.597406	1
BRCA2	BIRC6	274	32	21	1	2.21341	0.451791	0.60063	1
NOTCH4	ERBB2	292	19	17	0	0.984756	0	0.605254	1
NCOR1	TBX3	292	19	17	0	0.984756	0	0.605254	1
MLL2	LTK	261	54	12	1	2.17988	0.458741	0.606516	1
BRCA1	RUNX1	292	20	16	0	0.97561	0	0.61041	1
MALAT1	TBX3	270	41	16	1	2.17683	0.459384	0.613897	1
MALAT1	ERBB2	270	41	16	1	2.17683	0.459384	0.613897	1
MAP3K1	PTEN	279	31	15	3	1.86585	1.60784	0.613984	1
MAP3K1	NCOR2	274	33	20	1	2.17683	0.459384	0.616485	1
CDH1	PRKDC	275	38	12	3	1.875	1.6	0.617423	1
SMG1	RUNX1	293	19	14	2	1.02439	1.95238	0.618471	1
SMG1	PRKDC	292	21	15	0	0.960366	0	0.61914	1
ARID1B	ERBB3	291	24	13	0	0.95122	0	0.623868	1
ATM	MED12	291	24	13	0	0.95122	0	0.623868	1
MLL3	CDH1	232	55	35	6	7.625	0.786885	0.629283	1
BRCA1	ERBB2	293	18	15	2	1.03659	1.92941	0.629539	1
GATA3	NOTCH4	273	36	18	1	2.14329	0.466572	0.630775	1
BIRC6	MAP2K4	292	22	14	0	0.939024	0	0.631654	1
RELN	MAP2K4	292	22	14	0	0.939024	0	0.631654	1
PIK3CA	ATR	197	116	8	7	5.625	1.24444	0.632851	1
PIK3CA	BRCA1	191	117	14	6	7.5	0.8	0.633618	1
MLL2	BRCA2	247	48	26	7	5.53354	1.26501	0.634887	1
PTEN	ERBB2	293	18	17	0	0.932927	0	0.635869	1
CDH1	ERBB2	271	40	16	1	2.125	0.470588	0.637848	1
CBFB	RUNX1	293	19	16	0	0.926829	0	0.639533	1
NCOR1	RUNX1	293	19	16	0	0.926829	0	0.639533	1
BRCA2	CBFB	279	30	16	3	1.91159	1.56938	0.643831	1
BRCA2	NCOR2	275	32	20	1	2.1128	0.473304	0.645875	1
BRCA2	SMG1	275	32	20	1	2.1128	0.473304	0.645875	1
MALAT1	BIRC6	268	38	18	4	2.81707	1.41991	0.651893	1
NF1	MAP2K4	293	21	14	0	0.896341	0	0.658305	1
RELN	RUNX1	292	20	14	2	1.07317	1.86364	0.661838	1
MAP3K1	BRCA1	275	33	19	1	2.07317	0.482353	0.66436	1
PTEN	RUNX1	294	18	16	0	0.878049	0	0.670469	1
BIRC6	ERBB3	293	22	13	0	0.871951	0	0.673886	1
BIRC6	AKT1	293	22	13	0	0.871951	0	0.673886	1
BIRC6	LTK	293	22	13	0	0.871951	0	0.673886	1
BIRC6	MED12	293	22	13	0	0.871951	0	0.673886	1
NF1	TBX3	292	19	15	2	1.08841	1.83754	0.675376	1
CBFB	ATR	294	19	15	0	0.868902	0	0.676389	1
ARID1A	ERBB2	276	35	14	3	1.96951	1.52322	0.679718	1
TP53	LTK	246	69	9	4	2.89329	1.38251	0.679759	1
ATM	ATR	291	22	13	2	1.09756	1.82222	0.682935	1
NOTCH4	NCOR1	292	17	17	2	1.10061	1.81717	0.686134	1
MALAT1	BRCA2	256	39	30	3	4.22561	0.709957	0.690187	1
MLL	NCOR2	279	28	18	3	1.98476	1.51152	0.691168	1
NCOR2	ERBB3	294	21	13	0	0.832317	0	0.70083	1
NCOR2	AKT1	294	21	13	0	0.832317	0	0.70083	1
NCOR2	LTK	294	21	13	0	0.832317	0	0.70083	1
SMG1	ERBB3	294	21	13	0	0.832317	0	0.70083	1
SMG1	AKT1	294	21	13	0	0.832317	0	0.70083	1
NF1	ERBB3	294	21	13	0	0.832317	0	0.70083	1
NF1	AKT1	294	21	13	0	0.832317	0	0.70083	1
ERBB2	RUNX1	295	17	16	0	0.829268	0	0.703403	1
PTEN	ATR	295	18	15	0	0.823171	0	0.707611	1
MALAT1	CDH1	249	38	37	4	5.25	0.761905	0.707853	1
MLL	INSRR	287	29	10	2	1.13415	1.76344	0.713014	1
MAP3K1	MAGI3	285	32	9	2	1.14024	1.75401	0.71737	1
GATA3	PTEN	276	34	15	3	2.03049	1.47748	0.718977	1
ATM	CTCF	293	24	11	0	0.804878	0	0.719549	1
BIRC6	INSRR	294	22	12	0	0.804878	0	0.720005	1
RELN	TBX3	291	20	15	2	1.14024	1.75401	0.720183	1
MLL3	MAGI3	259	58	8	3	2.04573	1.46647	0.720286	1
BRCA1	MED12	295	20	13	0	0.792683	0	0.729214	1
MLL3	NF1	251	56	16	5	3.90549	1.28025	0.730361	1
PIK3CA	BIRC6	190	116	15	7	8.25	0.848485	0.732384	1
BRCA1	CBFB	291	18	17	2	1.15854	1.72632	0.735895	1
TBX3	ATR	296	17	15	0	0.777439	0	0.740801	1
TBX3	PRKDC	296	17	15	0	0.777439	0	0.740801	1
CDH1	ARID1B	265	39	22	2	3	0.666667	0.748546	1
CDH1	ATM	265	39	22	2	3	0.666667	0.748546	1
ARID1A	PTEN	275	35	15	3	2.08537	1.4386	0.753445	1
MLL	BRCA1	278	30	19	1	1.89024	0.529032	0.758219	1
CBFB	ERBB3	296	19	13	0	0.753049	0	0.759169	1
CBFB	MED12	296	19	13	0	0.753049	0	0.759169	1
NCOR1	LTK	296	19	13	0	0.753049	0	0.759169	1
MALAT1	MLL	260	37	26	5	3.96951	1.2596	0.764441	1
MLL2	ARID1B	252	52	21	3	4.02439	0.745455	0.765994	1
MLL3	MALAT1	234	52	33	9	7.81098	1.15222	0.769806	1
BIRC6	MAGI3	295	22	11	0	0.737805	0	0.77062	1
BIRC6	CTCF	295	22	11	0	0.737805	0	0.77062	1
RELN	MAGI3	295	22	11	0	0.737805	0	0.77062	1
BRCA2	NF1	277	30	18	3	2.1128	1.41991	0.771563	1
BRCA1	INSRR	296	20	12	0	0.731707	0	0.775804	1
RUNX1	ATR	297	16	15	0	0.731707	0	0.776171	1
RELN	PTEN	290	20	16	2	1.20732	1.65657	0.77666	1
MLL2	CTCF	263	54	10	1	1.84451	0.542149	0.777307	1
TBX3	MAP2K4	297	17	14	0	0.72561	0	0.781017	1
NCOR2	NOTCH4	290	19	17	2	1.21646	1.64411	0.784262	1
NF1	NOTCH4	290	19	17	2	1.21646	1.64411	0.784262	1
NF1	CBFB	290	19	17	2	1.21646	1.64411	0.784262	1
TP53	AKT1	244	71	11	2	2.89329	0.691254	0.789016	1
PTEN	AKT1	297	18	13	0	0.713415	0	0.790847	1
PTEN	LTK	297	18	13	0	0.713415	0	0.790847	1
PTEN	MED12	297	18	13	0	0.713415	0	0.790847	1
SMG1	CTCF	296	21	11	0	0.704268	0	0.798011	1
NF1	MAGI3	296	21	11	0	0.704268	0	0.798011	1
NF1	CTCF	296	21	11	0	0.704268	0	0.798011	1
MLL3	ARID1A	235	55	32	6	7.06707	0.849008	0.801472	1
GATA3	MAGI3	282	35	9	2	1.24085	1.61179	0.801631	1
NOTCH4	INSRR	297	19	12	0	0.695122	0	0.805949	1
CBFB	INSRR	297	19	12	0	0.695122	0	0.805949	1
ATM	TBX3	289	22	15	2	1.2439	1.60784	0.806499	1
MALAT1	MAP2K4	273	41	13	1	1.79268	0.557823	0.810903	1
MLL	CBFB	279	30	18	1	1.79573	0.556876	0.81115	1
PIK3CA	MAGI3	199	118	6	5	4.125	1.21212	0.812217	1
RUNX1	MAP2K4	298	16	14	0	0.682927	0	0.816565	1
TBX3	MED12	298	17	13	0	0.67378	0	0.824422	1
ERBB2	AKT1	298	17	13	0	0.67378	0	0.824422	1
ERBB2	MED12	298	17	13	0	0.67378	0	0.824422	1
ARID1A	CBFB	274	35	16	3	2.20122	1.36288	0.82536	1
BRCA1	MAGI3	297	20	11	0	0.670732	0	0.826782	1
BRCA1	CTCF	297	20	11	0	0.670732	0	0.826782	1
MLL3	ERBB2	254	57	13	4	3.16159	1.26519	0.82849	1
RELN	CBFB	289	20	17	2	1.27439	1.56938	0.831189	1
RELN	NCOR1	289	20	17	2	1.27439	1.56938	0.831189	1
ARID1B	ATM	281	23	23	1	1.7561	0.569444	0.834829	1
PTEN	INSRR	298	18	12	0	0.658537	0	0.83778	1
MLL2	NOTCH4	258	51	15	4	3.18598	1.2555	0.842513	1
ARID1A	PRKDC	276	37	14	1	1.7378	0.575439	0.844304	1
ARID1A	ATM	268	36	22	2	2.78049	0.719298	0.852586	1
CDH1	PTEN	272	38	15	3	2.25	1.33333	0.854583	1
PIK3CA	NCOR1	194	115	11	8	7.125	1.12281	0.85473	1
BRCA2	ERBB3	284	31	11	2	1.30793	1.52914	0.856595	1
BRCA2	MED12	284	31	11	2	1.30793	1.52914	0.856595	1
NOTCH4	MAGI3	298	19	11	0	0.637195	0	0.857057	1
NOTCH4	CTCF	298	19	11	0	0.637195	0	0.857057	1
CBFB	MAGI3	298	19	11	0	0.637195	0	0.857057	1
CBFB	CTCF	298	19	11	0	0.637195	0	0.857057	1
NCOR1	MAGI3	298	19	11	0	0.637195	0	0.857057	1
NCOR1	CTCF	298	19	11	0	0.637195	0	0.857057	1
GATA3	BRCA1	274	34	17	3	2.2561	1.32973	0.858797	1
RUNX1	ERBB3	299	16	13	0	0.634146	0	0.860099	1
RUNX1	LTK	299	16	13	0	0.634146	0	0.860099	1
PIK3CA	SMG1	191	116	14	7	7.875	0.888889	0.861302	1
BRCA2	ERBB2	279	32	16	1	1.71037	0.58467	0.861719	1
MLL3	BRCA2	241	54	26	7	6.1372	1.14059	0.8641	1
MLL3	GATA3	236	55	31	6	6.8811	0.871954	0.86426	1
ARID1B	PTEN	288	22	16	2	1.31707	1.51852	0.86477	1
ATM	PTEN	288	22	16	2	1.31707	1.51852	0.86477	1
MLL	ARID1B	276	28	21	3	2.26829	1.32258	0.866632	1
CDH1	BIRC6	267	39	20	2	2.75	0.727273	0.867482	1
CDH1	RELN	267	39	20	2	2.75	0.727273	0.867482	1
MLL	PTEN	280	30	17	1	1.70122	0.587814	0.867555	1
TBX3	INSRR	299	17	12	0	0.621951	0	0.871469	1
GATA3	ATR	277	36	14	1	1.69207	0.590991	0.872505	1
GATA3	PRKDC	277	36	14	1	1.69207	0.590991	0.872505	1
INSRR	MAGI3	306	11	10	1	0.402439	2.48485	0.873372	1
INSRR	CTCF	306	11	10	1	0.402439	2.48485	0.873372	1
RELN	BRCA1	288	20	18	2	1.34146	1.49091	0.883729	1
MAP3K1	ERBB3	283	32	11	2	1.34756	1.48416	0.887447	1
PTEN	MAGI3	299	18	11	0	0.603659	0	0.888979	1
MALAT1	ERBB3	274	41	12	1	1.66463	0.600733	0.8891	1
MALAT1	LTK	274	41	12	1	1.66463	0.600733	0.8891	1
ARID1A	BRCA1	273	35	17	3	2.31707	1.29474	0.895072	1
MLL3	MLL	241	56	26	5	5.76524	0.867266	0.897619	1
ATR	ERBB3	300	15	13	0	0.594512	0	0.898115	1
ATR	AKT1	300	15	13	0	0.594512	0	0.898115	1
ATR	LTK	300	15	13	0	0.594512	0	0.898115	1
PRKDC	ERBB3	300	15	13	0	0.594512	0	0.898115	1
MALAT1	NF1	267	40	19	2	2.68902	0.743764	0.898468	1
ARID1A	GATA3	258	33	32	5	4.28659	1.16643	0.907347	1
CDH1	CTCF	278	39	9	2	1.375	1.45455	0.907715	1
MLL2	MAP2K4	262	52	11	3	2.34756	1.27792	0.911252	1
ARID1A	MAP2K4	277	37	13	1	1.62195	0.616541	0.917104	1
ARID1A	INSRR	280	36	10	2	1.39024	1.4386	0.919662	1
ERBB3	CTCF	305	12	10	1	0.435976	2.29371	0.91983	1
ARID1B	NOTCH4	287	22	17	2	1.39024	1.4386	0.920647	1
TBX3	MAGI3	300	17	11	0	0.570122	0	0.922715	1
TBX3	CTCF	300	17	11	0	0.570122	0	0.922715	1
ERBB2	MAGI3	300	17	11	0	0.570122	0	0.922715	1
ATM	BIRC6	283	23	21	1	1.60976	0.621212	0.925879	1
ATM	RELN	283	23	21	1	1.60976	0.621212	0.925879	1
MLL	ERBB2	281	30	16	1	1.60671	0.622391	0.927609	1
MLL2	BRCA1	257	51	16	4	3.35366	1.19273	0.927977	1
CDH1	NOTCH4	271	38	16	3	2.375	1.26316	0.928814	1
CDH1	NCOR1	271	38	16	3	2.375	1.26316	0.928814	1
PIK3CA	MALAT1	178	108	27	15	15.75	0.952381	0.931997	1
CDH1	NF1	268	39	19	2	2.625	0.761905	0.93206	1
MALAT1	MAGI3	277	40	9	2	1.40854	1.41991	0.933096	1
MALAT1	CTCF	277	40	9	2	1.40854	1.41991	0.933096	1
BRCA2	MAP2K4	283	31	12	2	1.40854	1.41991	0.933808	1
BIRC6	NCOR2	287	20	19	2	1.40854	1.41991	0.934271	1
RELN	SMG1	287	20	19	2	1.40854	1.41991	0.934271	1
MAP2K4	MED12	301	14	13	0	0.554878	0	0.938756	1
MLL	ATR	284	29	13	2	1.41768	1.41075	0.940712	1
MLL3	MAP2K4	255	59	12	2	2.60366	0.76815	0.941987	1
PRKDC	INSRR	301	15	12	0	0.54878	0	0.945248	1
TP53	BRCA2	230	65	25	8	7.34451	1.08925	0.945298	1
TP53	MALAT1	223	63	32	10	9.34756	1.0698	0.951712	1
MLL3	AKT1	257	58	10	3	2.41768	1.24086	0.952254	1
ARID1A	MLL	262	35	28	3	3.59146	0.835314	0.956983	1
RUNX1	CTCF	301	16	11	0	0.536585	0	0.958457	1
PIK3CA	MLL	185	112	20	11	11.625	0.946237	0.961131	1
ARID1A	NCOR2	272	35	18	3	2.43293	1.23308	0.962298	1
ARID1A	SMG1	272	35	18	3	2.43293	1.23308	0.962298	1
TP53	RUNX1	242	70	13	3	3.56098	0.842466	0.970027	1
ERBB3	INSRR	304	12	11	1	0.47561	2.10256	0.97067	1
ATM	SMG1	284	23	20	1	1.53659	0.650794	0.974721	1
GATA3	LTK	280	35	11	2	1.46646	1.36383	0.976065	1
GATA3	MED12	280	35	11	2	1.46646	1.36383	0.976065	1
ERBB3	LTK	302	13	13	0	0.515244	0	0.982358	1
ERBB3	MED12	302	13	13	0	0.515244	0	0.982358	1
AKT1	LTK	302	13	13	0	0.515244	0	0.982358	1
AKT1	MED12	302	13	13	0	0.515244	0	0.982358	1
LTK	MED12	302	13	13	0	0.515244	0	0.982358	1
MLL3	NOTCH4	251	58	16	3	3.53354	0.849008	0.983746	1
MAP2K4	INSRR	302	14	12	0	0.512195	0	0.985844	1
TP53	ARID1A	226	64	29	9	8.45732	1.06417	0.985876	1
MLL2	NF1	255	52	18	3	3.52134	0.851948	0.989719	1
MLL2	ATR	260	53	13	2	2.51524	0.795152	0.991395	1
MLL2	PRKDC	260	53	13	2	2.51524	0.795152	0.991395	1
ATR	MAGI3	302	15	11	0	0.503049	0	0.996429	1
ATR	CTCF	302	15	11	0	0.503049	0	0.996429	1
PRKDC	MAGI3	302	15	11	0	0.503049	0	0.996429	1
PRKDC	CTCF	302	15	11	0	0.503049	0	0.996429	1
ATR	MED12	301	14	12	1	0.594512	1.68205	1	1
PRKDC	AKT1	301	14	12	1	0.594512	1.68205	1	1
PRKDC	LTK	301	14	12	1	0.594512	1.68205	1	1
PRKDC	MED12	301	14	12	1	0.594512	1.68205	1	1
ERBB2	MAP2K4	298	16	13	1	0.72561	1.37815	1	1
SMG1	BRCA1	288	20	19	1	1.28049	0.780952	1	1
NF1	BRCA1	288	20	19	1	1.28049	0.780952	1	1
NCOR2	CBFB	289	20	18	1	1.21646	0.822055	1	1
NCOR2	PTEN	290	20	17	1	1.15244	0.867725	1	1
SMG1	CBFB	289	20	18	1	1.21646	0.822055	1	1
SMG1	PTEN	290	20	17	1	1.15244	0.867725	1	1
GATA3	ERBB3	279	36	12	1	1.46646	0.681913	1	1
NCOR2	TBX3	291	20	16	1	1.08841	0.918768	1	1
NCOR2	ERBB2	291	20	16	1	1.08841	0.918768	1	1
NF1	ERBB2	291	20	16	1	1.08841	0.918768	1	1
ARID1B	MAP2K4	291	23	13	1	1.02439	0.97619	1	1
NF1	RUNX1	292	20	15	1	1.02439	0.97619	1	1
BRCA1	PRKDC	294	19	14	1	0.914634	1.09333	1	1
ARID1A	TBX3	275	36	15	2	1.96951	1.01548	1	1
ARID1A	MAGI3	280	37	10	1	1.27439	0.784689	1	1
ARID1A	CTCF	280	37	10	1	1.27439	0.784689	1	1
MAP3K1	CBFB	277	32	17	2	1.96951	1.01548	1	1
MAP3K1	NCOR1	277	32	17	2	1.96951	1.01548	1	1
BIRC6	CBFB	288	21	18	1	1.27439	0.784689	1	1
BIRC6	NCOR1	288	21	18	1	1.27439	0.784689	1	1
MALAT1	INSRR	276	40	10	2	1.53659	1.30159	1	1
MAP3K1	BIRC6	274	32	20	2	2.28049	0.877005	1	1
ATM	NCOR2	285	22	19	2	1.53659	1.30159	1	1
RUNX1	PRKDC	298	15	14	1	0.731707	1.36667	1	1
BRCA2	NCOR1	278	31	17	2	1.91159	1.04625	1	1
MALAT1	MED12	275	40	11	2	1.66463	1.20147	1	1
ATR	INSRR	302	14	11	1	0.54878	1.82222	1	1
TBX3	ERBB3	299	16	12	1	0.67378	1.48416	1	1
TBX3	AKT1	299	16	12	1	0.67378	1.48416	1	1
ERBB2	ERBB3	299	16	12	1	0.67378	1.48416	1	1
ERBB2	LTK	299	16	12	1	0.67378	1.48416	1	1
MLL2	ERBB2	259	52	14	3	2.85061	1.05241	1	1
ARID1A	RUNX1	276	36	14	2	1.85366	1.07895	1	1
GATA3	BRCA2	262	33	29	4	3.72256	1.07453	1	1
MAP3K1	MLL	266	31	28	3	3.21341	0.933586	1	1
NOTCH4	TBX3	293	18	16	1	0.984756	1.01548	1	1
CBFB	TBX3	293	18	16	1	0.984756	1.01548	1	1
CBFB	ERBB2	293	18	16	1	0.984756	1.01548	1	1
BIRC6	TBX3	290	21	16	1	1.14024	0.877005	1	1
MLL	NCOR1	280	29	17	2	1.79573	1.11375	1	1
ARID1B	NCOR1	286	23	18	1	1.39024	0.719298	1	1
MLL	RELN	277	29	20	2	2.07927	0.961877	1	1
MLL2	PTEN	258	52	15	3	3.01829	0.993939	1	1
MLL	SMG1	278	29	19	2	1.98476	1.00768	1	1
MLL	NF1	278	29	19	2	1.98476	1.00768	1	1
MAP2K4	ERBB3	302	13	12	1	0.554878	1.8022	1	1
MAP2K4	AKT1	302	13	12	1	0.554878	1.8022	1	1
MAP2K4	LTK	302	13	12	1	0.554878	1.8022	1	1
TP53	ERBB3	245	70	10	3	2.89329	1.03688	1	1
TP53	MED12	245	70	10	3	2.89329	1.03688	1	1
ARID1A	NOTCH4	273	36	17	2	2.20122	0.908587	1	1
ARID1A	NCOR1	273	36	17	2	2.20122	0.908587	1	1
BRCA2	BRCA1	277	31	18	2	2.0122	0.993939	1	1
TP53	NF1	239	68	16	5	4.67378	1.0698	1	1
ARID1B	CTCF	294	23	10	1	0.804878	1.24242	1	1
ATM	MAGI3	294	23	10	1	0.804878	1.24242	1	1
RELN	INSRR	295	21	11	1	0.804878	1.24242	1	1
MALAT1	ARID1B	265	39	21	3	3.07317	0.97619	1	1
MAP3K1	PRKDC	281	32	13	2	1.55488	1.28627	1	1
BIRC6	ATR	292	21	14	1	1.0061	0.993939	1	1
RELN	ATR	292	21	14	1	1.0061	0.993939	1	1
NOTCH4	ATR	295	18	14	1	0.868902	1.15088	1	1
NOTCH4	PRKDC	295	18	14	1	0.868902	1.15088	1	1
NCOR1	PRKDC	295	18	14	1	0.868902	1.15088	1	1
TP53	BIRC6	238	68	17	5	4.89634	1.02117	1	1
TP53	RELN	238	68	17	5	4.89634	1.02117	1	1
TP53	NOTCH4	240	69	15	4	4.22866	0.945926	1	1
PTEN	TBX3	294	17	16	1	0.932927	1.0719	1	1
MLL2	MALAT1	238	48	35	7	7.04268	0.993939	1	1
MALAT1	ARID1A	253	37	33	5	4.86585	1.02757	1	1
MAP3K1	LTK	282	33	12	1	1.34756	0.742081	1	1
MAP3K1	MED12	282	33	12	1	1.34756	0.742081	1	1
RELN	ERBB3	294	21	12	1	0.871951	1.14685	1	1
RELN	AKT1	294	21	12	1	0.871951	1.14685	1	1
ERBB2	INSRR	300	16	11	1	0.621951	1.60784	1	1
TP53	MLL	231	66	24	7	6.89939	1.01458	1	1
MLL3	ERBB3	256	59	11	2	2.41768	0.827238	1	1
MLL3	MED12	256	59	11	2	2.41768	0.827238	1	1
MLL2	RUNX1	260	52	13	3	2.68293	1.11818	1	1
GATA3	ATM	270	34	21	3	2.70732	1.10811	1	1
GATA3	INSRR	280	36	11	1	1.35366	0.738739	1	1
MAP3K1	TBX3	279	32	15	2	1.7622	1.13495	1	1
ARID1B	MED12	292	23	12	1	0.95122	1.05128	1	1
ATM	ERBB3	292	23	12	1	0.95122	1.05128	1	1
ATM	LTK	292	23	12	1	0.95122	1.05128	1	1
MAP2K4	MAGI3	303	14	11	0	0.469512	0	1	1
MAP2K4	CTCF	303	14	11	0	0.469512	0	1	1
TP53	ARID1B	236	68	19	5	5.34146	0.936073	1	1
TP53	ATM	236	68	19	5	5.34146	0.936073	1	1
TP53	INSRR	246	70	9	3	2.67073	1.12329	1	1
MLL3	ARID1B	247	57	20	4	4.46341	0.896175	1	1
MLL3	BIRC6	249	57	18	4	4.09146	0.977645	1	1
MLL3	RELN	249	57	18	4	4.09146	0.977645	1	1
MLL2	MAP3K1	245	49	28	6	5.70122	1.05241	1	1
MALAT1	MAP3K1	256	38	30	4	4.35366	0.918768	1	1
MALAT1	RUNX1	272	40	14	2	2.04878	0.97619	1	1
ARID1A	BRCA2	261	34	29	4	3.82317	1.04625	1	1
ARID1A	ARID1B	269	35	21	3	2.78049	1.07895	1	1
GATA3	MLL	263	34	28	3	3.49695	0.85789	1	1
GATA3	BIRC6	271	35	20	2	2.48171	0.805897	1	1
GATA3	RELN	271	35	20	2	2.48171	0.805897	1	1
GATA3	CTCF	281	36	10	1	1.24085	0.805897	1	1
MAP3K1	ATM	272	32	22	2	2.4878	0.803922	1	1
MAP3K1	SMG1	275	32	19	2	2.17683	0.918768	1	1
MAP3K1	NF1	275	32	19	2	2.17683	0.918768	1	1
BRCA2	ATM	273	31	22	2	2.41463	0.828283	1	1
BRCA2	MAGI3	285	32	10	1	1.10671	0.903581	1	1
BRCA2	CTCF	285	32	10	1	1.10671	0.903581	1	1
MLL	RUNX1	283	29	14	2	1.5122	1.32258	1	1
MLL	PRKDC	283	30	14	1	1.41768	0.705376	1	1
MLL	ERBB3	285	30	12	1	1.22866	0.813896	1	1
MLL	MAGI3	287	30	10	1	1.03963	0.961877	1	1
ARID1B	ERBB2	288	23	16	1	1.2439	0.803922	1	1
ARID1B	ATR	290	23	14	1	1.09756	0.911111	1	1
ARID1B	PRKDC	290	23	14	1	1.09756	0.911111	1	1
ARID1B	INSRR	293	23	11	1	0.878049	1.13889	1	1
ATM	RUNX1	289	23	15	1	1.17073	0.854167	1	1
BIRC6	NF1	286	21	20	1	1.40854	0.709957	1	1
RELN	NCOR2	286	21	20	1	1.40854	0.709957	1	1
RELN	NF1	286	21	20	1	1.40854	0.709957	1	1
NCOR2	NF1	287	20	20	1	1.34451	0.743764	1	1
NCOR2	ATR	293	20	14	1	0.960366	1.04127	1	1
NCOR2	PRKDC	293	20	14	1	0.960366	1.04127	1	1
NCOR2	MAP2K4	294	20	13	1	0.896341	1.11565	1	1
NCOR2	MED12	295	20	12	1	0.832317	1.20147	1	1
NCOR2	MAGI3	297	20	10	1	0.704268	1.41991	1	1
NCOR2	CTCF	297	20	10	1	0.704268	1.41991	1	1
SMG1	ATR	293	20	14	1	0.960366	1.04127	1	1
SMG1	MAP2K4	294	20	13	1	0.896341	1.11565	1	1
SMG1	LTK	295	20	12	1	0.832317	1.20147	1	1
SMG1	MED12	295	20	12	1	0.832317	1.20147	1	1
NF1	ATR	293	20	14	1	0.960366	1.04127	1	1
NF1	INSRR	296	20	11	1	0.768293	1.30159	1	1
BRCA1	NOTCH4	290	19	18	1	1.15854	0.863158	1	1
NOTCH4	PTEN	292	18	17	1	1.04268	0.959064	1	1
NOTCH4	MAP2K4	296	18	13	1	0.810976	1.23308	1	1
NOTCH4	AKT1	297	18	12	1	0.753049	1.32794	1	1
NOTCH4	LTK	297	18	12	1	0.753049	1.32794	1	1
NOTCH4	MED12	297	18	12	1	0.753049	1.32794	1	1
CBFB	PTEN	292	18	17	1	1.04268	0.959064	1	1
CBFB	LTK	297	18	12	1	0.753049	1.32794	1	1
NCOR1	MAP2K4	296	18	13	1	0.810976	1.23308	1	1
NCOR1	ERBB3	297	18	12	1	0.753049	1.32794	1	1
NCOR1	AKT1	297	18	12	1	0.753049	1.32794	1	1
NCOR1	MED12	297	18	12	1	0.753049	1.32794	1	1
PTEN	PRKDC	296	17	14	1	0.823171	1.21481	1	1
PTEN	MAP2K4	297	17	13	1	0.768293	1.30159	1	1
TBX3	RUNX1	296	16	15	1	0.829268	1.20588	1	1
ERBB2	PRKDC	297	16	14	1	0.777439	1.28627	1	1
RUNX1	AKT1	300	15	12	1	0.634146	1.57692	1	1
RUNX1	INSRR	301	15	11	1	0.585366	1.70833	1	1
ATR	PRKDC	299	14	14	1	0.685976	1.45778	1	1
PRKDC	MAP2K4	300	14	13	1	0.640244	1.5619	1	1
AKT1	INSRR	303	13	12	0	0.47561	0	1	1
LTK	INSRR	303	13	12	0	0.47561	0	1	1
MED12	INSRR	303	13	12	0	0.47561	0	1	1
PIK3CA	BRCA2	184	111	21	12	12.375	0.969697	1	1
PIK3CA	PTEN	194	116	11	7	6.75	1.03704	1	1
PIK3CA	MED12	197	118	8	5	4.875	1.02564	1	1
PIK3CA	INSRR	197	119	8	4	4.5	0.888889	1	1
TP53	TBX3	242	69	13	4	3.78354	1.05721	1	1
MLL3	NCOR1	252	57	15	4	3.53354	1.13201	1	1
MLL2	BIRC6	255	51	18	4	3.68902	1.0843	1	1
MLL2	RELN	255	51	18	4	3.68902	1.0843	1	1
MLL2	CBFB	257	52	16	3	3.18598	0.941627	1	1
MLL2	MED12	262	53	11	2	2.17988	0.917483	1	1
MALAT1	NCOR2	268	39	18	3	2.68902	1.11565	1	1
MALAT1	PTEN	270	40	16	2	2.30488	0.867725	1	1
CDH1	MLL	260	37	27	4	3.875	1.03226	1	1
CDH1	ATR	274	39	13	2	1.875	1.06667	1	1
CDH1	MAP2K4	275	39	12	2	1.75	1.14286	1	1
CDH1	INSRR	276	40	11	1	1.5	0.666667	1	1
CDH1	MAGI3	277	40	10	1	1.375	0.727273	1	1
ARID1A	MAP3K1	260	34	30	4	3.93902	1.01548	1	1
BRCA2	AKT1	283	32	12	1	1.30793	0.764569	1	1
NCOR1	INSRR	298	18	11	1	0.695122	1.4386	1	1
ERBB2	CTCF	301	16	10	1	0.570122	1.75401	1	1
ERBB3	MAGI3	304	13	11	0	0.435976	0	1	1
AKT1	CTCF	304	13	11	0	0.435976	0	1	1
LTK	MAGI3	304	13	11	0	0.435976	0	1	1
LTK	CTCF	304	13	11	0	0.435976	0	1	1
MED12	MAGI3	304	13	11	0	0.435976	0	1	1
MED12	CTCF	304	13	11	0	0.435976	0	1	1
MAGI3	CTCF	306	11	11	0	0.368902	0	1	1
