# Supplementary material for: The prognostic effects of somatic mutations in ER-positive breast cancer
Source: Nat Commun. 2018 Sep 4;9:3476. doi: 10.1038/s41467-018-05914-x (PMC6123466; doi:10.1038/s41467-018-05914-x)
Supplement: Supplementary file 8 — Supplementary Data 5 [file 41467_2018_5914_MOESM8_ESM.xlsx]

## Sheet: TAM
Supplementary Data 5. Subtype associations with mutation status in UBC-TAM
Missense						Nonsilent						Truncating						Truncating + Splice
BRCA2	Subtype	LumA	LumB	Her2		BRCA2	Subtype	LumA	LumB	Her2		MAP3K1	Subtype	LumA	LumB	Her2		CBFB	Subtype	LumA	LumB	Her2
p-value	0.05906	0.21841	0.03625	0.24877		p-value	0.02307	0.13767	0.01389	0.16141		p-value	5e-05	2e-05	0.00088	0.04623		p-value	0.06605	0.05689	0.02802	1
q-value	0.67038	1	0.67571	1		q-value	0.27031	1	0.29335	1		q-value	0.00449	0.00136	0.07251	1		q-value	0.94367	1	1	1
Mut/WT	25/484	9/243	16/200	0/41		Mut/WT	31/478	11/241	20/196	0/41		Mut/WT	61/448	46/206	14/202	1/40		Mut/WT	17/492	13/239	3/213	1/40
%age proportion	0.0491	0.0357	0.0741	0		%age proportion	0.0609	0.0437	0.0926	0		%age proportion	0.1198	0.1825	0.0648	0.0244		%age proportion	0.0334	0.0516	0.0139	0.0244
CTCF	Subtype	LumA	LumB	Her2		CBFB	Subtype	LumA	LumB	Her2		NCOR1	Subtype	LumA	LumB	Her2		MAP3K1	Subtype	LumA	LumB	Her2
p-value	0.0434	0.11956	0.0412	0.39739		p-value	0.02879	0.01541	0.01431	0.71193		p-value	0.07576	0.01939	0.08569	1		p-value	2e-05	1e-05	0.00057	0.04584
q-value	0.67038	1	0.67571	1		q-value	0.29511	0.21062	0.29335	1		q-value	1	0.79501	1	1		q-value	0.00178	0.00049	0.0471	1
Mut/WT	6/503	5/247	0/216	1/40		Mut/WT	25/484	19/233	5/211	1/40		Mut/WT	9/500	8/244	1/215	0/41		Mut/WT	63/446	48/204	14/202	1/40
%age proportion	0.0118	0.0198	0	0.0244		%age proportion	0.0491	0.0754	0.0231	0.0244		%age proportion	0.0177	0.0317	0.0046	0		%age proportion	0.1238	0.1905	0.0648	0.0244
GATA3	Subtype	LumA	LumB	Her2		JAK2	Subtype	LumA	LumB	Her2		NF1	Subtype	LumA	LumB	Her2		NCOR1	Subtype	LumA	LumB	Her2
p-value	0.0434	0.11956	0.0412	0.39739		p-value	0.03426	0.62359	0.64062	0.03426		p-value	0.00184	0.62359	0.14075	0.00184		p-value	0.07576	0.01939	0.08569	1
q-value	0.67038	1	0.67571	1		q-value	0.31216	1	1	0.5619		q-value	0.07551	1	1	0.15101		q-value	0.94367	0.53001	1	1
Mut/WT	6/503	5/247	0/216	1/40		Mut/WT	4/505	1/251	1/215	2/39		Mut/WT	4/505	1/251	0/216	3/38		Mut/WT	9/500	8/244	1/215	0/41
%age proportion	0.0118	0.0198	0	0.0244		%age proportion	0.0079	0.004	0.0046	0.0488		%age proportion	0.0079	0.004	0	0.0732		%age proportion	0.0177	0.0317	0.0046	0
MAP3K4	Subtype	LumA	LumB	Her2		MAP3K1	Subtype	LumA	LumB	Her2		TP53	Subtype	LumA	LumB	Her2		NF1	Subtype	LumA	LumB	Her2
p-value	0.00859	0.1236	0.64062	0.03426		p-value	1e-05	0	0.00028	0.02979		p-value	0.01352	0.08837	0.784	0.01525		p-value	0.00184	0.62359	0.14075	0.00184
q-value	0.23491	1	1	1		q-value	0.0003	0.0001	0.01152	0.5619		q-value	0.36964	1	1	0.62519		q-value	0.05034	1	1	0.07551
Mut/WT	3/506	0/252	1/215	2/39		Mut/WT	85/424	62/190	21/195	2/39		Mut/WT	13/496	3/249	6/210	4/37		Mut/WT	4/505	1/251	0/216	3/38
%age proportion	0.0059	0	0.0046	0.0488		%age proportion	0.167	0.246	0.0972	0.0488		%age proportion	0.0255	0.0119	0.0278	0.0976		%age proportion	0.0079	0.004	0	0.0732
MYB	Subtype	LumA	LumB	Her2		MAP3K4	Subtype	LumA	LumB	Her2								TP53	Subtype	LumA	LumB	Her2
p-value	0.05769	0.01429	0.0412	1		p-value	0.00859	0.1236	0.64062	0.03426								p-value	0.00056	0.00661	0.62861	0.0017
q-value	0.67038	0.39047	0.67571	1		q-value	0.14095	1	1	0.5619								q-value	0.02305	0.27097	1	0.07551
Mut/WT	6/503	6/246	0/216	0/41		Mut/WT	3/506	0/252	1/215	2/39								Mut/WT	18/491	3/249	9/207	6/35
%age proportion	0.0118	0.0238	0	0		%age proportion	0.0059	0	0.0046	0.0488								%age proportion	0.0354	0.0119	0.0417	0.1463
PIK3CA	Subtype	LumA	LumB	Her2		MYB	Subtype	LumA	LumB	Her2
p-value	9e-05	4e-05	8e-05	0.41561		p-value	0.01499	0.00341	0.02348	1
q-value	0.0037	0.00362	0.00631	1		q-value	0.20481	0.0699	0.38505	1
Mut/WT	246/263	146/106	83/133	17/24		Mut/WT	8/501	8/244	0/216	0/41
%age proportion	0.4833	0.5794	0.3843	0.4146		%age proportion	0.0157	0.0317	0	0
TP53	Subtype	LumA	LumB	Her2		NCOR1	Subtype	LumA	LumB	Her2
p-value	3e-05	0.00015	0.0973	0.00091		p-value	0.04201	0.01397	0.03997	1
q-value	0.00268	0.0063	0.74276	0.07438		q-value	0.34449	0.21062	0.54626	1
Mut/WT	50/459	12/240	27/189	11/30		Mut/WT	21/488	16/236	4/212	1/40
%age proportion	0.0982	0.0476	0.125	0.2683		%age proportion	0.0413	0.0635	0.0185	0.0244
	total	LumA	LumB	Her2		NF1	Subtype	LumA	LumB	Her2
	509	252	216	41		p-value	0.00823	0.75158	0.20185	0.00536
						q-value	0.14095	1	0.78818	0.21978
						Mut/WT	10/499	4/248	2/214	4/37
						%age proportion	0.0196	0.0159	0.0093	0.0976
						PIK3CA	Subtype	LumA	LumB	Her2
						p-value	9e-05	4e-05	8e-05	0.41561
						q-value	0.00247	0.00121	0.00631	1
						Mut/WT	246/263	146/106	83/133	17/24
						%age proportion	0.4833	0.5794	0.3843	0.4146
						TP53	Subtype	LumA	LumB	Her2
						p-value	0	0	0.06561	0
						q-value	0	7e-05	0.6907	0.0002
						Mut/WT	68/441	15/237	36/180	17/24
						%age proportion	0.1336	0.0595	0.1667	0.4146

## Sheet: MA12
Supplementary Data 5. Subtype associations with mutation status in MA12
MISSENSE							NON-SILENT							TRUNCATING							TRUNCATING + SPLICE
ATM	Subtype	LumA	LumB	Her2	basal		ATM	Subtype	LumA	LumB	Her2	basal		ATM	Subtype	LumA	LumB	Her2	basal		ATR	Subtype	LumA	LumB	Her2	basal
p-value	0.040084	0.335527	0.714935	0.691621	0.021274		p-value	0.009438	0.069158	0.03178	0.207839	0.077365		p-value	0.004716	0.060448	0.000878	0.586135	1		p-value	0.0337	0.622514	1	1	0.022629
q-value	0.569193	0.9073	1	1	1		q-value	0.121952	0.511769	0.470344	1	1		q-value	0.101577	0.634704	0.027657	1	1		q-value	0.3033	1	1	1	0.712813
Mut/WT	10/233	3/115	3/58	1/47	3/13		Mut/WT	16/227	4/114	8/53	1/47	3/13		Mut/WT	5/238	0/118	5/56	0/48	0/16		Mut/WT	4/239	1/117	1/60	0/48	2/14
%age proportion	0.0411523	0.0254237	0.0491803	0.0208333	0.1875		%age proportion	0.0658436	0.0338983	0.131148	0.0208333	0.1875		%age proportion	0.0205761	0	0.0819672	0	0		%age proportion	0.0164609	0.00847458	0.0163934	0	0.125
NCOR1	Subtype	LumA	LumB	Her2	basal		CBFB	Subtype	LumA	LumB	Her2	basal		ATR	Subtype	LumA	LumB	Her2	basal		CDH1	Subtype	LumA	LumB	Her2	basal
p-value	0.029355	0.066722	1	0.19482	0.090277		p-value	0.08687	0.03029	0.299696	0.127982	0.534978		p-value	0.0337	0.622514	1	1	0.022629		p-value	0.03347	0.013012	0.573537	0.02797	1
q-value	0.521051	0.9073	1	1	1		q-value	0.803548	0.406302	1	1	1		q-value	0.3033	1	1	1	0.712813		q-value	0.3033	0.273252	1	0.881055	1
Mut/WT	8/235	1/117	2/59	3/45	2/14		Mut/WT	11/232	9/109	1/60	0/48	1/15		Mut/WT	4/239	1/117	1/60	0/48	2/14		Mut/WT	18/225	14/104	3/58	0/48	1/15
%age proportion	0.0329218	0.00847458	0.0327869	0.0625	0.125		%age proportion	0.0452675	0.0762712	0.0163934	0	0.0625		%age proportion	0.0164609	0.00847458	0.0163934	0	0.125		%age proportion	0.0740741	0.118644	0.0491803	0	0.0625
PDGFRA	Subtype	LumA	LumB	Her2	basal		CDH1	Subtype	LumA	LumB	Her2	basal		CDH1	Subtype	LumA	LumB	Her2	basal		GATA3	Subtype	LumA	LumB	Her2	basal
p-value	0.016965	0.12253	0.049901	1	0.239823		p-value	0.009888	0.095674	1	0.003379	0.391016		p-value	0.03347	0.013012	0.573537	0.02797	1		p-value	9.6694e-05	0.003989	1.0066e-05	0.61426	0.228763
q-value	0.401505	0.9073	1	1	1		q-value	0.121952	0.58999	1	0.125023	1		q-value	0.3033	0.273252	1	0.881055	1		q-value	0.00609172	0.251307	0.000634158	1	1
Mut/WT	4/239	0/118	3/58	0/48	1/15		Mut/WT	26/217	17/101	6/55	0/48	3/13		Mut/WT	18/225	14/104	3/58	0/48	1/15		Mut/WT	27/216	6/112	17/44	4/44	0/16
%age proportion	0.0164609	0	0.0491803	0	0.0625		%age proportion	0.106996	0.144068	0.0983607	0	0.1875		%age proportion	0.0740741	0.118644	0.0491803	0	0.0625		%age proportion	0.111111	0.0508475	0.278689	0.0833333	0
PIK3CA	Subtype	LumA	LumB	Her2	basal		GATA3	Subtype	LumA	LumB	Her2	basal		GATA3	Subtype	LumA	LumB	Her2	basal		MAP3K1	Subtype	LumA	LumB	Her2	basal
p-value	0.000914	0.001251	0.003161	0.738673	0.058289		p-value	0.000522	0.038434	4.9121e-05	0.345066	0.140033		p-value	9.6694e-05	0.003989	1.0066e-05	0.61426	0.228763		p-value	0.019644	0.00748	1	0.02797	0.615906
q-value	0.059427	0.088821	0.224431	1	1		q-value	0.019314	0.406302	0.00363495	1	1		q-value	0.00609172	0.251307	0.000634158	1	1		q-value	0.352161	0.204939	1	0.881055	1
Mut/WT	86/157	54/64	12/49	18/48	2/14		Mut/WT	32/211	10/108	18/43	4/44	0/16		Mut/WT	27/216	6/112	17/44	4/44	0/16		Mut/WT	19/224	15/103	4/57	0/48	0/16
%age proportion	0.353909	0.457627	0.196721	0.375	0.125		%age proportion	0.131687	0.0847458	0.295082	0.0833333	0		%age proportion	0.111111	0.0508475	0.278689	0.0833333	0		%age proportion	0.0781893	0.127119	0.0655738	0	0
TP53	Subtype	LumA	LumB	Her2	basal		PDGFRA	Subtype	LumA	LumB	Her2	basal		MAP3K1	Subtype	LumA	LumB	Her2	basal		TP53	Subtype	LumA	LumB	Her2	basal
p-value	0.001674	0.025695	0.197046	0.00438	0.049158		p-value	0.007168	0.060448	0.014898	0.586135	0.290713		p-value	0.02833	0.013012	1	0.02797	0.615906		p-value	0.002516	0.017649	0.804931	0.058561	0.012782
q-value	0.059427	0.749358	1	0.31098	1		q-value	0.121952	0.511769	0.367484	1	1		q-value	0.3033	0.273252	1	0.881055	1		q-value	0.079254	0.277972	1	0.991176	0.712813
Mut/WT	33/210	10/108	5/56	13/35	5/11		Mut/WT	5/238	0/118	4/57	0/48	1/15		Mut/WT	18/225	14/104	4/57	0/48	0/16		Mut/WT	25/218	6/112	5/56	9/39	5/11
%age proportion	0.135802	0.0847458	0.0819672	0.270833	0.3125		%age proportion	0.0205761	0	0.0655738	0	0.0625		%age proportion	0.0740741	0.118644	0.0655738	0	0		%age proportion	0.102881	0.0508475	0.0819672	0.1875	0.375
							PIK3CA	Subtype	LumA	LumB	Her2	basal		TP53	Subtype	LumA	LumB	Her2	basal
total	lumA	lumB	her2	basal			p-value	0.001949	0.002043	0.008339	0.866755	0.05758		p-value	0.004837	0.017649	0.804931	0.102213	0.012782
243	118	61	48	16			q-value	0.0480753	0.075591	0.308543	1	1		q-value	0.101577	0.277972	1	0.898879	0.712813
							Mut/WT	87/156	54/64	13/48	18/30	2/14		Mut/WT	24/219	6/112	5/56	8/40	5/11
							%age proportion	0.358025	0.457627	0.213115	0.375	0.125		%age proportion	0.0987654	0.0508475	0.0819672	0.166667	0.375
							TP53	Subtype	LumA	LumB	Her2	basal
							p-value	1.03e-06	0.000456	0.163089	0.00049	0.000621
							q-value	7.622e-05	0.033744	1	0.03626	0.045954
							Mut/WT	57/186	16/102	10/51	21/27	10/6
							%age proportion	0.234568	0.135593	0.196078	0.777778	0.625
