# Supplementary material for: The prognostic effects of somatic mutations in ER-positive breast cancer
Source: Nat Commun. 2018 Sep 4;9:3476. doi: 10.1038/s41467-018-05914-x (PMC6123466; doi:10.1038/s41467-018-05914-x)
Supplement: Supplementary file 9 — Supplementary Data 6 [file 41467_2018_5914_MOESM9_ESM.xlsx]

## Sheet: UnivariateSurvival
Supplementary Data 6. Recurrence and Breast cancer specific univariate survival for genes based on mutation type
survival.type	mutation.type	Variable	Level	HR	lower	upper	Pvalue	SE.coef	X95.CI	logrank.P	FDR_P
BCSS	nonsilent	DDR1	NA	5.7849	2.561	13.0672	2.42e-05	0.415745	5.78 (2.56~13.07)	1.71e-06	0.000293813
BCSS	nonsilent	MAP3K1	NA	0.4646	0.2787	0.7744	0.00327414	0.260684	0.46 (0.28~0.77)	0.00258404	0.160393
RFS	nonsilent	DDR1	NA	3.2226	1.4313	7.2555	0.00471291	0.414071	3.22 (1.43~7.26)	0.00279756	0.160393
BCSS	nonsilent	PIK3CA	NA	0.7238	0.5446	0.9619	0.0259179	0.145125	0.72 (0.54~0.96)	0.0252715	0.369024
BCSS	nonsilent	TP53	NA	1.5407	1.0654	2.2281	0.0216415	0.188215	1.54 (1.07~2.23)	0.0206588	0.369024
RFS	nonsilent	MAP3K1	NA	0.6223	0.4115	0.941	0.0245557	0.210989	0.62 (0.41~0.94)	0.023248	0.369024
RFS	nonsilent	PRKDC	NA	2.0761	1.1337	3.8017	0.0179484	0.308656	2.08 (1.13~3.8)	0.0155162	0.369024
RFS	nonsilent	ARID1B	NA	0.4099	0.1823	0.9216	0.0309638	0.413326	0.41 (0.18~0.92)	0.0257458	0.369024
BCSS	trunc	MAP3K1	NA	0.5148	0.2871	0.9228	0.0257538	0.2978	0.51 (0.29~0.92)	0.0231334	0.369024
BCSS	trunc	TP53	NA	2.0323	1.0759	3.8387	0.0288535	0.32448	2.03 (1.08~3.84)	0.0256834	0.369024
RFS	trunc	NF1	NA	2.6921	1.1964	6.0575	0.016694	0.413771	2.69 (1.2~6.06)	0.0126723	0.369024
RFS	trunc	TP53	NA	2.0913	1.1707	3.7358	0.0126927	0.296022	2.09 (1.17~3.74)	0.0108152	0.369024
BCSS	nonsilent	PRKDC	NA	2.0303	1.0398	3.964	0.038037	0.341371	2.03 (1.04~3.96)	0.0341592	0.421945
RFS	nonsilent	PIK3CA	NA	0.761	0.5904	0.9808	0.0348755	0.12947	0.76 (0.59~0.98)	0.0343443	0.421945
BCSS	nonsilent	XBP1	NA	0.1609	0.0225	1.1478	0.0683722	1.00259	0.16 (0.02~1.15)	0.036899	0.423109
RFS	nonsilent	MTOR	NA	0	0	Inf	0.991449	1495.44	0 (0~Inf)	0.0434022	0.439128
RFS	nonsilent	XBP1	NA	0.2621	0.0652	1.0542	0.0593351	0.710073	0.26 (0.07~1.05)	0.0423809	0.439128
RFS	nonsilent	ERBB3	NA	0.3361	0.1076	1.0497	0.0605818	0.581104	0.34 (0.11~1.05)	0.048741	0.465747
BCSS	nonsilent	MET	NA	2.4924	0.9248	6.717	0.0709992	0.505816	2.49 (0.92~6.72)	0.0616243	0.473328
BCSS	nonsilent	TBX3	NA	1.6561	0.9782	2.8039	0.0603745	0.268626	1.66 (0.98~2.8)	0.057668	0.473328
BCSS	nonsilent	ERBB3	NA	0.2929	0.0727	1.1797	0.0840716	0.71085	0.29 (0.07~1.18)	0.0660457	0.473328
BCSS	nonsilent	NCOR2	NA	1.8627	0.9542	3.6361	0.0683409	0.341262	1.86 (0.95~3.64)	0.0639607	0.473328
BCSS	trunc	GATA3	NA	0.4605	0.2043	1.0377	0.0613742	0.414533	0.46 (0.2~1.04)	0.0551126	0.473328
BCSS	trunc	MLL	NA	2.8144	0.8969	8.8312	0.0761462	0.583445	2.81 (0.9~8.83)	0.0637617	0.473328
BCSS	nonsilent	MTOR	NA	0	0	Inf	0.992852	1788.51	0 (0~Inf)	0.0918364	0.546935
BCSS	nonsilent	FBXW7	NA	2.5591	0.8181	8.0055	0.10633	0.581868	2.56 (0.82~8.01)	0.094283	0.546935
RFS	nonsilent	INSRR	NA	0.388	0.1242	1.212	0.103282	0.581122	0.39 (0.12~1.21)	0.0909133	0.546935
RFS	nonsilent	JAK1	NA	0	0	Inf	0.98905	1094.26	0 (0~Inf)	0.0953957	0.546935
RFS	nonsilent	MLL2	NA	0.5394	0.2666	1.0913	0.0859702	0.359502	0.54 (0.27~1.09)	0.0810521	0.546935
RFS	nonsilent	TP53	NA	1.3486	0.9545	1.9053	0.0899317	0.176342	1.35 (0.95~1.91)	0.0889253	0.546935
BCSS	nonsilent	INSRR	NA	0.3307	0.0821	1.3325	0.119646	0.710961	0.33 (0.08~1.33)	0.101671	0.561391
BCSS	nonsilent	PTEN	NA	1.5418	0.9107	2.6104	0.107029	0.268638	1.54 (0.91~2.61)	0.104445	0.561391
BCSS	nonsilent	GATA3	NA	0.6202	0.3377	1.1392	0.123593	0.310178	0.62 (0.34~1.14)	0.120071	0.594646
BCSS	trunc	NF1	NA	2.1697	0.8052	5.8467	0.125642	0.505764	2.17 (0.81~5.85)	0.116672	0.594646
RFS	trunc	XBP1	NA	0	0	Inf	0.989815	1176.49	0 (0~Inf)	0.121003	0.594646
RFS	nonsilent	CASP8	NA	0	0	Inf	0.989932	1189.99	0 (0~Inf)	0.125649	0.600325
BCSS	nonsilent	ARID1B	NA	0.5432	0.2411	1.2241	0.140988	0.414508	0.54 (0.24~1.22)	0.134907	0.627136
RFS	trunc	GATA3	NA	0.6263	0.3326	1.1792	0.147193	0.322863	0.63 (0.33~1.18)	0.143568	0.649832
BCSS	nonsilent	MAGI3	NA	0	0	Inf	0.990981	1328.35	0 (0~Inf)	0.170063	0.657477
RFS	nonsilent	BIRC6	NA	1.4257	0.8709	2.334	0.158452	0.251487	1.43 (0.87~2.33)	0.156339	0.657477
RFS	nonsilent	GATA3	NA	0.6997	0.415	1.1796	0.180172	0.266491	0.7 (0.41~1.18)	0.177935	0.657477
RFS	nonsilent	RB1	NA	0.2728	0.0382	1.9456	0.194979	1.00236	0.27 (0.04~1.95)	0.164826	0.657477
RFS	nonsilent	NCOR2	NA	1.5818	0.8129	3.078	0.176958	0.339646	1.58 (0.81~3.08)	0.173071	0.657477
RFS	nonsilent	TGFB1	NA	0	0	Inf	0.990953	1323.97	0 (0~Inf)	0.16936	0.657477
BCSS	trunc	CDKN1B	NA	0	0	Inf	0.991176	1357.61	0 (0~Inf)	0.179659	0.657477
BCSS	trunc	XBP1	NA	0	0	Inf	0.990911	1318.29	0 (0~Inf)	0.166412	0.657477
RFS	trunc	MLL	NA	2.1501	0.687	6.7287	0.188468	0.582078	2.15 (0.69~6.73)	0.177721	0.657477
BCSS	nonsilent	CASP8	NA	0	0	Inf	0.991324	1380.77	0 (0~Inf)	0.187219	0.658732
RFS	nonsilent	NF1	NA	1.559	0.8008	3.0351	0.191405	0.33989	1.56 (0.8~3.04)	0.187662	0.658732
BCSS	nonsilent	MLL2	NA	0.6302	0.2964	1.3397	0.230153	0.38481	0.63 (0.3~1.34)	0.226049	0.682112
BCSS	nonsilent	MAP2K4	NA	1.5398	0.7886	3.0068	0.20611	0.341422	1.54 (0.79~3.01)	0.202549	0.682112
BCSS	nonsilent	TGFB1	NA	0	0	Inf	0.991894	1477.75	0 (0~Inf)	0.218133	0.682112
RFS	nonsilent	CDH1	NA	1.2903	0.8593	1.9374	0.219135	0.207399	1.29 (0.86~1.94)	0.217926	0.682112
RFS	nonsilent	PTEN	NA	1.3548	0.8276	2.2178	0.227197	0.251457	1.35 (0.83~2.22)	0.225458	0.682112
RFS	nonsilent	TBX3	NA	1.3764	0.8292	2.2848	0.216631	0.258575	1.38 (0.83~2.28)	0.214846	0.682112
RFS	nonsilent	MAP3K4	NA	0	0	Inf	0.991539	1415.65	0 (0~Inf)	0.198619	0.682112
RFS	nonsilent	FBXW7	NA	2.0461	0.6552	6.3897	0.21787	0.581004	2.05 (0.66~6.39)	0.208046	0.682112
BCSS	nonsilent	CDH1	NA	1.3167	0.8376	2.0698	0.23323	0.230787	1.32 (0.84~2.07)	0.231806	0.687424
RFS	trunc	MAP3K1	NA	0.761	0.4817	1.2021	0.241632	0.233286	0.76 (0.48~1.2)	0.240203	0.700254
RFS	nonsilent	MET	NA	1.7771	0.6611	4.7769	0.25439	0.504492	1.78 (0.66~4.78)	0.247761	0.710249
BCSS	nonsilent	AGTR2	NA	1.8577	0.5937	5.8128	0.287257	0.582002	1.86 (0.59~5.81)	0.279547	0.717642
BCSS	nonsilent	BIRC6	NA	1.3631	0.7769	2.3917	0.280214	0.286858	1.36 (0.78~2.39)	0.278231	0.717642
BCSS	nonsilent	RB1	NA	0.3424	0.048	2.4449	0.285245	1.00293	0.34 (0.05~2.44)	0.262517	0.717642
BCSS	nonsilent	BRCA2	NA	0.6549	0.3081	1.3921	0.271259	0.384778	0.65 (0.31~1.39)	0.267711	0.717642
RFS	nonsilent	AKT1	NA	1.3805	0.7727	2.4664	0.276129	0.296075	1.38 (0.77~2.47)	0.27389	0.717642
RFS	nonsilent	CSF1R	NA	1.7185	0.6396	4.6174	0.282964	0.50428	1.72 (0.64~4.62)	0.276987	0.717642
RFS	nonsilent	NOTCH4	NA	0.5314	0.1702	1.6594	0.276507	0.580941	0.53 (0.17~1.66)	0.268573	0.717642
BCSS	nonsilent	NOTCH4	NA	0.4766	0.1184	1.9194	0.297121	0.710727	0.48 (0.12~1.92)	0.286138	0.723761
BCSS	nonsilent	MLL	NA	1.3776	0.7499	2.5306	0.301877	0.310266	1.38 (0.75~2.53)	0.299742	0.747184
RFS	trunc	CBFB	NA	1.6638	0.6192	4.4707	0.312716	0.504305	1.66 (0.62~4.47)	0.307391	0.755304
BCSS	nonsilent	ATM	NA	0.6764	0.3002	1.5244	0.34568	0.414556	0.68 (0.3~1.52)	0.342636	0.783285
BCSS	nonsilent	MED12	NA	0.3909	0.0548	2.7896	0.348873	1.00261	0.39 (0.05~2.79)	0.331257	0.783285
BCSS	nonsilent	MAP3K13	NA	1.5431	0.6349	3.7504	0.338344	0.45309	1.54 (0.63~3.75)	0.334513	0.783285
RFS	nonsilent	NCOR1	NA	0.6981	0.3292	1.4802	0.348622	0.383455	0.7 (0.33~1.48)	0.346103	0.783285
BCSS	trunc	BRCA2	NA	0.3944	0.0553	2.815	0.353471	1.00274	0.39 (0.06~2.81)	0.3362	0.783285
RFS	trunc	MAP2K4	NA	1.5317	0.6317	3.7141	0.345388	0.451905	1.53 (0.63~3.71)	0.341976	0.783285
BCSS	nonsilent	PPP2R2A	NA	1.8607	0.4617	7.4995	0.382551	0.711149	1.86 (0.46~7.5)	0.374886	0.806715
RFS	nonsilent	AGTR2	NA	1.6797	0.5377	5.2466	0.372157	0.581112	1.68 (0.54~5.25)	0.366678	0.806715
RFS	nonsilent	MALAT1	NA	0.8023	0.4902	1.3131	0.380839	0.251383	0.8 (0.49~1.31)	0.379907	0.806715
RFS	nonsilent	MAGI3	NA	0.4255	0.0597	3.0333	0.393827	1.00213	0.43 (0.06~3.03)	0.379477	0.806715
RFS	trunc	CDH1	NA	1.2363	0.7741	1.9745	0.374429	0.238857	1.24 (0.77~1.97)	0.37368	0.806715
BCSS	trunc	NCOR1	NA	0.5444	0.1352	2.1922	0.392201	0.71075	0.54 (0.14~2.19)	0.384924	0.807402
BCSS	nonsilent	JAK1	NA	0.4621	0.0647	3.2979	0.441338	1.00271	0.46 (0.06~3.3)	0.430002	0.821782
BCSS	nonsilent	NF1	NA	1.3593	0.6391	2.891	0.425345	0.385037	1.36 (0.64~2.89)	0.423814	0.821782
RFS	nonsilent	CBFB	NA	0.7791	0.4256	1.4262	0.41847	0.308489	0.78 (0.43~1.43)	0.417376	0.821782
RFS	nonsilent	JAK2	NA	0.4462	0.0626	3.1812	0.420704	1.00213	0.45 (0.06~3.18)	0.407894	0.821782
RFS	nonsilent	MLL3	NA	0.8466	0.5599	1.2801	0.429785	0.210948	0.85 (0.56~1.28)	0.429348	0.821782
RFS	nonsilent	ERBB4	NA	0.559	0.139	2.2483	0.412734	0.710129	0.56 (0.14~2.25)	0.406177	0.821782
RFS	nonsilent	MED12	NA	0.5546	0.1379	2.2309	0.406507	0.710109	0.55 (0.14~2.23)	0.399746	0.821782
BCSS	trunc	MAP2K4	NA	1.4967	0.556	4.0291	0.424792	0.505248	1.5 (0.56~4.03)	0.421598	0.821782
RFS	nonsilent	PIK3R1	NA	0.5794	0.1441	2.33	0.442067	0.710055	0.58 (0.14~2.33)	0.43622	0.824504
BCSS	nonsilent	CBFB	NA	0.77	0.3945	1.5026	0.44349	0.34113	0.77 (0.39~1.5)	0.442236	0.826789
BCSS	nonsilent	NCOR1	NA	0.742	0.3293	1.6722	0.471636	0.414551	0.74 (0.33~1.67)	0.470026	0.869295
BCSS	nonsilent	CDKN1B	NA	0.4985	0.0698	3.5577	0.487495	1.00271	0.5 (0.07~3.56)	0.478701	0.871426
BCSS	nonsilent	RELN	NA	0.754	0.3345	1.6993	0.495809	0.414595	0.75 (0.33~1.7)	0.494414	0.871426
RFS	nonsilent	ATM	NA	0.7942	0.4082	1.5452	0.497341	0.339594	0.79 (0.41~1.55)	0.49651	0.871426
RFS	nonsilent	BRCA2	NA	0.8079	0.4413	1.4788	0.489172	0.308462	0.81 (0.44~1.48)	0.488482	0.871426
RFS	trunc	NCOR1	NA	0.6736	0.2157	2.1034	0.496444	0.580956	0.67 (0.22~2.1)	0.493698	0.871426
BCSS	nonsilent	MLL3	NA	0.8579	0.5405	1.3617	0.515557	0.235705	0.86 (0.54~1.36)	0.515233	0.8862
BCSS	trunc	NCOR2	NA	1.4587	0.4662	4.5641	0.516502	0.581975	1.46 (0.47~4.56)	0.513951	0.8862
BCSS	nonsilent	MYB	NA	0.6361	0.158	2.5613	0.52436	0.710704	0.64 (0.16~2.56)	0.520836	0.886968
RFS	nonsilent	CDKN1B	NA	1.4354	0.4594	4.4849	0.534032	0.581252	1.44 (0.46~4.48)	0.532229	0.889632
RFS	trunc	BRCA2	NA	0.6444	0.1602	2.5917	0.535989	0.710095	0.64 (0.16~2.59)	0.532745	0.889632
BCSS	nonsilent	SF3B1	NA	0.546	0.0765	3.8972	0.546233	1.00271	0.55 (0.08~3.9)	0.54011	0.89326
BCSS	nonsilent	BRCA1	NA	1.282	0.5687	2.8896	0.549146	0.414655	1.28 (0.57~2.89)	0.548051	0.89776
BCSS	nonsilent	CSF1R	NA	1.3329	0.4261	4.1698	0.621451	0.5819	1.33 (0.43~4.17)	0.620198	0.898858
BCSS	nonsilent	JAK2	NA	0.5628	0.0789	4.0162	0.566411	1.00266	0.56 (0.08~4.02)	0.561066	0.898858
BCSS	nonsilent	KIT	NA	0.7425	0.1844	2.99	0.675253	0.710724	0.74 (0.18~2.99)	0.674144	0.898858
BCSS	nonsilent	KRAS	NA	1.4064	0.4496	4.399	0.557805	0.581825	1.41 (0.45~4.4)	0.555844	0.898858
BCSS	nonsilent	MALAT1	NA	0.864	0.5019	1.4873	0.597807	0.277122	0.86 (0.5~1.49)	0.597359	0.898858
BCSS	nonsilent	RUNX1	NA	0.801	0.3296	1.9464	0.624199	0.453023	0.8 (0.33~1.95)	0.623531	0.898858
BCSS	nonsilent	ERBB4	NA	0.6849	0.1701	2.7584	0.594443	0.710755	0.68 (0.17~2.76)	0.592261	0.898858
RFS	nonsilent	ESR1	NA	0.754	0.2807	2.0254	0.57545	0.504127	0.75 (0.28~2.03)	0.573983	0.898858
RFS	nonsilent	ERBB2	NA	1.1536	0.5928	2.2447	0.674046	0.339658	1.15 (0.59~2.24)	0.673588	0.898858
RFS	nonsilent	KRAS	NA	1.3242	0.4241	4.135	0.628819	0.580953	1.32 (0.42~4.14)	0.627569	0.898858
RFS	nonsilent	MAP2K4	NA	1.1591	0.5957	2.2553	0.663797	0.339614	1.16 (0.6~2.26)	0.6636	0.898858
RFS	nonsilent	MYB	NA	0.7751	0.2482	2.4202	0.66099	0.580936	0.78 (0.25~2.42)	0.659832	0.898858
RFS	nonsilent	PDGFRA	NA	0.5903	0.0828	4.2088	0.598912	1.00219	0.59 (0.08~4.21)	0.594698	0.898858
RFS	nonsilent	ARID1A	NA	0.8816	0.5043	1.541	0.658198	0.284963	0.88 (0.5~1.54)	0.657791	0.898858
RFS	nonsilent	BRCA1	NA	1.1997	0.5657	2.5443	0.634994	0.383567	1.2 (0.57~2.54)	0.634672	0.898858
RFS	nonsilent	NCOA3	NA	1.2142	0.5007	2.9445	0.667541	0.451943	1.21 (0.5~2.94)	0.6669	0.898858
RFS	nonsilent	AKT3	NA	0.588	0.0825	4.1914	0.596151	1.00208	0.59 (0.08~4.19)	0.591852	0.898858
RFS	nonsilent	FOXC1	NA	1.3193	0.4225	4.1199	0.63338	0.580979	1.32 (0.42~4.12)	0.632718	0.898858
RFS	nonsilent	PPP2R2A	NA	1.4557	0.3618	5.8564	0.597052	0.710241	1.46 (0.36~5.86)	0.59479	0.898858
BCSS	trunc	CDH1	NA	1.1293	0.6558	1.9447	0.660903	0.277284	1.13 (0.66~1.94)	0.660841	0.898858
BCSS	trunc	RUNX1	NA	0.733	0.1819	2.9529	0.662173	0.710927	0.73 (0.18~2.95)	0.660924	0.898858
BCSS	trunc	TBX3	NA	1.2051	0.5667	2.5627	0.627853	0.384929	1.21 (0.57~2.56)	0.62728	0.898858
RFS	trunc	FOXA1	NA	0.5724	0.0803	4.0814	0.577726	1.00224	0.57 (0.08~4.08)	0.572812	0.898858
RFS	trunc	MLL3	NA	0.8992	0.5494	1.4716	0.672501	0.251332	0.9 (0.55~1.47)	0.672575	0.898858
RFS	nonsilent	MAP3K13	NA	1.1974	0.4938	2.9035	0.690211	0.451929	1.2 (0.49~2.9)	0.689985	0.905934
RFS	trunc	NCOR2	NA	1.2622	0.4042	3.9416	0.688522	0.580968	1.26 (0.4~3.94)	0.687728	0.905934
BCSS	nonsilent	MAP3K4	NA	0.7036	0.0984	5.0291	0.726098	1.00345	0.7 (0.1~5.03)	0.724757	0.909914
BCSS	nonsilent	RB1CC1	NA	1.2151	0.4514	3.2706	0.699784	0.505185	1.22 (0.45~3.27)	0.699272	0.909914
RFS	nonsilent	CTCF	NA	0.8347	0.3107	2.2421	0.720014	0.504146	0.83 (0.31~2.24)	0.719743	0.909914
RFS	nonsilent	MLL	NA	1.1207	0.6121	2.0519	0.711846	0.308566	1.12 (0.61~2.05)	0.711462	0.909914
RFS	nonsilent	RELN	NA	1.1242	0.5971	2.1168	0.71683	0.322865	1.12 (0.6~2.12)	0.71647	0.909914
RFS	nonsilent	SMG1	NA	0.8711	0.4108	1.847	0.718842	0.383471	0.87 (0.41~1.85)	0.717998	0.909914
BCSS	nonsilent	PIK3R1	NA	0.8011	0.1989	3.2266	0.755086	0.710791	0.8 (0.2~3.23)	0.75463	0.919779
BCSS	nonsilent	NCOA3	NA	1.1822	0.4392	3.1821	0.740337	0.505168	1.18 (0.44~3.18)	0.740417	0.919779
BCSS	nonsilent	TAB1	NA	0.7322	0.1026	5.2243	0.755831	1.00259	0.73 (0.1~5.22)	0.754889	0.919779
BCSS	trunc	CBFB	NA	0.8047	0.1998	3.2405	0.759785	0.710746	0.8 (0.2~3.24)	0.759352	0.919779
BCSS	trunc	FOXA1	NA	0.7263	0.1018	5.184	0.749822	1.00271	0.73 (0.1~5.18)	0.748805	0.919779
BCSS	nonsilent	AKT1	NA	1.0888	0.5579	2.1251	0.802981	0.341175	1.09 (0.56~2.13)	0.802842	0.920592
BCSS	nonsilent	LTK	NA	0.8448	0.2699	2.6437	0.771959	0.582075	0.84 (0.27~2.64)	0.77173	0.920592
BCSS	nonsilent	PDGFRA	NA	0.77	0.1079	5.4946	0.794304	1.00264	0.77 (0.11~5.49)	0.793749	0.920592
BCSS	nonsilent	FOXC1	NA	1.195	0.2966	4.8145	0.802124	0.710957	1.2 (0.3~4.81)	0.801825	0.920592
RFS	nonsilent	RUNX1	NA	0.9125	0.4511	1.8461	0.799042	0.359482	0.91 (0.45~1.85)	0.799136	0.920592
RFS	nonsilent	SF3B1	NA	0.8375	0.2082	3.3684	0.802814	0.710082	0.84 (0.21~3.37)	0.802637	0.920592
BCSS	trunc	ATM	NA	1.2078	0.2994	4.8718	0.790745	0.711558	1.21 (0.3~4.87)	0.79041	0.920592
RFS	trunc	RUNX1	NA	1.1607	0.4319	3.1191	0.767648	0.50435	1.16 (0.43~3.12)	0.767285	0.920592
BCSS	nonsilent	ESR1	NA	1.1253	0.418	3.0298	0.815268	0.50532	1.13 (0.42~3.03)	0.815611	0.92715
BCSS	nonsilent	AKT3	NA	0.7981	0.1118	5.6962	0.822055	1.00271	0.8 (0.11~5.7)	0.821705	0.92715
RFS	nonsilent	TAB1	NA	1.17	0.2909	4.7062	0.825017	0.710134	1.17 (0.29~4.71)	0.824733	0.92715
RFS	nonsilent	KIT	NA	0.8839	0.2831	2.7602	0.83184	0.580957	0.88 (0.28~2.76)	0.831828	0.929055
BCSS	nonsilent	ATR	NA	0.9084	0.3375	2.4448	0.849173	0.505121	0.91 (0.34~2.44)	0.848746	0.935796
RFS	nonsilent	ATR	NA	0.9178	0.3785	2.2252	0.849386	0.451869	0.92 (0.38~2.23)	0.848689	0.935796
BCSS	trunc	MLL3	NA	0.9561	0.5554	1.6459	0.871332	0.277143	0.96 (0.56~1.65)	0.871416	0.942664
RFS	trunc	TBX3	NA	1.0617	0.5248	2.1478	0.867784	0.359488	1.06 (0.52~2.15)	0.868082	0.942664
RFS	trunc	ARID1A	NA	0.9352	0.416	2.1026	0.87125	0.413354	0.94 (0.42~2.1)	0.871372	0.942664
BCSS	nonsilent	ERBB2	NA	0.9415	0.4178	2.122	0.884456	0.414589	0.94 (0.42~2.12)	0.884498	0.946815
RFS	nonsilent	LTK	NA	0.9306	0.3462	2.5014	0.886597	0.504481	0.93 (0.35~2.5)	0.886262	0.946815
BCSS	nonsilent	ARID1A	NA	0.9705	0.5284	1.7826	0.923127	0.310217	0.97 (0.53~1.78)	0.922935	0.956294
BCSS	nonsilent	SMG1	NA	1.0498	0.4658	2.3663	0.906647	0.414641	1.05 (0.47~2.37)	0.906569	0.956294
RFS	nonsilent	RB1CC1	NA	0.9392	0.3497	2.5229	0.901019	0.504134	0.94 (0.35~2.52)	0.901121	0.956294
BCSS	trunc	ARID1A	NA	0.9544	0.3928	2.3192	0.917991	0.452993	0.95 (0.39~2.32)	0.918041	0.956294
RFS	trunc	ATM	NA	0.9288	0.2309	3.7366	0.917223	0.710202	0.93 (0.23~3.74)	0.917281	0.956294
RFS	trunc	CDKN1B	NA	1.0513	0.2613	4.2292	0.943825	0.710186	1.05 (0.26~4.23)	0.943716	0.971971
BCSS	nonsilent	FOXA1	NA	1.0133	0.5365	1.9141	0.967443	0.324492	1.01 (0.54~1.91)	0.967359	0.982206
RFS	nonsilent	FOXA1	NA	1.0107	0.5781	1.7669	0.970257	0.28499	1.01 (0.58~1.77)	0.970013	0.982206
RFS	trunc	PTEN	NA	0.9877	0.5076	1.9219	0.971041	0.339623	0.99 (0.51~1.92)	0.970785	0.982206
BCSS	nonsilent	CTCF	NA	0.9914	0.3683	2.6686	0.986416	0.50519	0.99 (0.37~2.67)	0.986469	0.992238
BCSS	trunc	PTEN	NA	0.9992	0.4699	2.1245	0.998333	0.384871	1 (0.47~2.12)	0.9984	0.9984
