# Supplementary material for: The prognostic effects of somatic mutations in ER-positive breast cancer
Source: Nat Commun. 2018 Sep 4;9:3476. doi: 10.1038/s41467-018-05914-x (PMC6123466; doi:10.1038/s41467-018-05914-x)
Supplement: Supplementary file 10 — Supplementary Data 7 [file 41467_2018_5914_MOESM10_ESM.xlsx]

## Sheet: ERBB2
Supplementary Data 7. Functional analysis of rare mutations - ERBB2
Amino acid change1	Patient id (source - COSMIC)	Gain/Loss of function	Comments (Ref - cBioportal)	Cancer study (Ref -cBioportal)
R34W	P-0002954-T01-IM3, MB-5404	Unknown		MSK-IMPACT (Zehir. A, 2017); Breast (METABRIC)
L43Q	MTS-T2153 (L43V)	Unknown		Breast (METABRIC)
G104D		Unknown
R188H		Unknown
R190Q		Unknown
R203C/P	TCGA-HT-8564-01; MB-3748 (R203P); Coadread_dfci_2016_2416; TCGA-HT-8564-01 71	Unknown		Glioma (TCGA); Breast (METABRIC); Colorectal (DFCI, 2016); LGG-GBM (TCGA 2016)
A270S		Unknown
S305C/F	TCGA-C8-A3M7-01; P-0000336-T01-IM3; P-0002586-T01-IM3; P-0008857-T02-IM5; P-0008857-T01-IM5	Unknown		Breast (TCGA, 2015); MSK-IMPACT (Zehir. A, 2017)
S310F/Y	Total 101 mutations	Activating	S310Y - Bladder cancers	Breast/Lung/Bladder/Stomach/Cervical/Ovarian/Colorectal
P416T	MB-5152	Unknown		Breast (METABRIC)
P523S	MB-3295; MB-6160; MB-7067	Unknown		Breast (METABRIC)
Q548H	TCGA-JL-A3YW-01	Unknown		Breast (TCGA, 2015)
P562L	MD-320	Unknown		MBL (Broad)
E717K	P-0004115-T01-IM5	Unknown		MSK-IMPACT (Zehir. A, 2017)
K736N		Unknown
755 in_frame del	Total 5 in_frame del	Activating		Breast (METABRIC); MSK (IMPACT)
L755S	Total 65 mutations	Activating	L755W - Breast, L755M - Breast?Colorectal, L755P - Kidney renal papillary (TCGA provisional - cBioportal)	Breast/Melanoma/Uterine/Stomach/Bladder/Colorectal
D769Y	Total 28 mutations	Activating	D769H - Cervical/Breast, D769N - Bladder	Stomach/Esophagus/Bladder/Breast
G776V	Total 14 mutations	Activating	G776C - Lung, G776 - Bladder	Stomach/Esophagus
V777L/A/M	Total 29 mutations	Activating	V777M - Stomach, V777A - Glioblastoma	Breast/Colorectal
V842I	Total 35 mutations	Activating		Breast/Colorectal/Pancreas/Uterine
L891P		Unknown
R896C		Activating	R896H - Ovarian	Breast
I961T		Unknown
S1056S		Unknown
G1056S	587224; P-0011324-T01-IM5	Unknown		Colorectal (Genentech); MSK-IMPACT
K1182Q		Unknown

## Sheet: ERBB4
Supplementary Data 7. Functional analysis of rare mutations - ERBB4
Amino acid change1	Patient id (source - COSMIC)	Gain/Loss of function	Cancer type (Ref -cBioportal)
R50H	SKMEL2 (SKIN cancer cell line); P-0005930-T01-IM5; TCGA-BR-8680-01; TCGA-CD-A4MG-01; TCGA-BR-8680-01; TCGA-AP-A0LD-01	Unknown	CCLE (Novartis/Broad 2012); MSK-IMPACT (Zehir. A, 2017); Stomach (TCGA, 2014); Stomach/Esophageal (TCGA, 2017); Uterine (TCGA, 2013)
N71K	MTS-T2393	Unknown	Breast (METABRIC)
N203T	coadread_dfci_2016_352566	Unknown	Colorectal (DFCI 2016)
T211M	AMPAC_2713; TCGA-44-7667-01; TCGA-VQ-A8P2-01	Unknown	AMPCA (BCM,2016); NSCLC (TCGA 2016); Stomach (TCGA)
A455T	P-0008132-T01-IM5	Unknown	MSK-IMPACT
N465K		Unknown
R484T	YUKLAB	Unknown	Melanoma (Yale)
S581C		Unknown
G596V		Unknown
A761E		Unknown
E810K/Q	MBC_60; TCGA-EE-A20H-06	Unknown	MBL (Sickkids 2016); Melanoma (TCGA)
R838Q	P-0011357-T01-IM5; MEL-JWCI-WGS-39; TCGA-FW-A5DY-06	Unknown	MSK-IMPACT; Melanoma (Broad); Melanoma (TCGA);
A1019T		Unknown
H1189Y		Unknown
1215 in_frame del		Unknown
K1218R		Unknown
A1236V/S/E	TC71_BONE; coadread_dfci_2016_3415 64; TCGA-39-5016-01; TC71; TCGA-HS-A5N7-01	Unknown	CCLE (Novartis/Broad 2012); Colorectal (DFCI 2016); Lung squ (TCGA); Ewing Sarcoma (DFCI); Sarcoma (TCGA)
E1287K		Unknown

## Sheet: PDGFRA
Supplementary Data 7. Functional analysis of rare mutations - PDGFRA
Amino acid change1	Patient id (source - COSMIC)	Gain/Loss of function	Cancer type (Ref -cBioportal)
P6L	coadread_dfci_2016_2398; P-0008080-T01-IM5; MEL-JWCI-WGS-7; TCGA-FR-A726-01	Unknown	Colorectal (DFCI 2016); MSK-IMPACT; Melanoma (Broad); Melanoma (TCGA)
E65G		Unknown
A127V		Unknown
T134M	P-0008568-T01-IM5; TCGA-67-3770-01; TCGA-BR-A4QL-01	Unknown	MSK-IMPACT; NSCLC (TCGA 2016); Stomach (TCGA)
A280S		Unknown
E289K	HEC251_ENDOMETRIUM; TCGA-AG-A002-01; P-0012358-T01-IM5; TCGA-06-0241-01	Unknown	CCLE (Novartis/Broad 2012); Colorectal (TCGA); MSK-IMPACT; GBM (TCGA)
R487C/L/P	TCGA-CR-7402-01; LUAD-E00918; LUAD-E00918-Tumor; TCGA-55-A48X-01	Unknown	Head & neck (TCGA); Lung adeno (Broad); NSCLC (TCGA 2016); NSCLC (TCGA 2016)
R979H	BDCM_HAEMATOPOIE…; HEC151_ENDOMETRIUM; TCGA-CV-A461-01; P-0007311-T01-IM5; P-0010828-T01-IM5; P-0004379-T01-IM5	Unknown	CCLE (Novartis/Broad 2012); CCLE (Novartis/Broad 2012); Head & neck (TCGA); MSK-IMPACT
R981H/P/L	TCGA-A2-A0T0-01; P-0012394-T01-IM5; TCGA-D1-A17Q-01	Unknown	Breast (TCGA 2015); MSK-IMPACT; Uterine (TCGA)
I989V		Unknown
D1069G		Unknown
D1071N	NCIH2106_LUNG; 587376; P-0007319-T01-IM5; MM18T	Unknown	CCLE (Novartis/Broad 2012); Colorectal (Genentech); MSK-IMPACT; ucs (Johns Hopkins 2014)

## Sheet: MET
Supplementary Data 7. Functional analysis of rare mutations - MET
Amino acid change1	Patient id (source - COSMIC)	Gain/Loss of function	Cancer type (Ref -cBioportal)
L14F		Unknown
I116M		Unknown
I154M		Unknown
F226L		Unknown
E355K/Q	P-0011456-T01-IM5; P-0012402-T01-IM5	Unknown	MSK-IMPACT
Y369C		Unknown
G391R		Unknown
R412P/C/G/H	TCGA-BH-A0W4-01; P-0007889-T01-IM5; TCGA-55-8511-01; 06-134H1_LN; TCGA-AX-A0J1-01	Unknown	Breast (TCGA 2015); MSK-IMPACT; NSCLC (TCGA 2016); Prostate (FHCRC, 2016); Uterine (TCGA)
G471E		Unknown
G539S		Unknown
T557A		Unknown
I754V		Unknown
G782E		Unknown
I817V		Unknown
G1317R		Unknown
H1366N		Unknown

## Sheet: ERBB3
Supplementary Data 7. Functional analysis of rare mutations - ERBB3
Amino acid change1	Patient id (source - COSMIC)	Gain/Loss of function	Comments (Ref - cBioportal)	Cancer study (Ref -cBioportal)
M60R	B50, MB-0570, 587276, ESO-122, TCGA-AXA030-01	Unknown	No functional data was available. But it is predicted to be oncogenic as it was identified as a statistically significant hotspot mutation	Bladder carcinoma (BGI), 2013; Breat (METABRIC) ; Colorectal adenocarcinoma (Genetech, 2012); Esophagus Adenocarcinoma, 2013; Uterine Corpus Endometrial Carcinoma (TCGA, 2013)
D73N		Unknown
V89M	TCGA-KN-8428-01,	Unknown		Kidney Chromophobe, TCGA, 2014
V104L	Total 74 mutations	Activating		Ampullary, Bladder, Breast, CCLE, Cervical, Colorectal, Gallbladder, MSK-IMPACT,
A130T/P	P-0010923-T01-IM5	Unknown		MSK-IMPACT
Q133H		Unknown
H157Y		Unknown
E200Q	TCGA-HD-7753-01	Unknown		Head and Neck Squamous Cell Carcinoma (TCGA, 2015)
V264A	TCGA-CG-5721-01	Unknown		Esophagus-Stomach Cancers (TCGA, Nature 2017
P307L		Unknown
K329E/R/T/_Gins329	Total 13 mutations	Unknown		Colorectal, MSK-IMPACT, Ampullary carcinoma,
E332Q/K	Total 13 mutations	Unknown		Ampullary, Bladder, Breast, CCLE, Cervical, Colorectal, NSCLC(TCGA, 2016), MSK-IMPACT, Stomack (Pfizer)
T355I/A	Total 9 mutations	Unknown		Ampullary, Bladder, Breast,, Colorectal, MSK-IMPACT, stomach (TCGA, 2017)
K434E		Unknown
R453H	MB-4737, TCGA-BR-8382-01, coadread_dfci_2016_3549	Unknown		Breast (METABRIC), Stomach (TCGA, 2017), Colorectal (DFCI, 2016)
R490C	MB-2750, MB-6287, YKGI_CNS, TCGA-B2-4101-01	Unknown		Breast (METABRIC), CCLE, ccRcc (TCGA, 2013), stomach (TCGA, 2017)
I744T		Unknown
R750W		Unknown
Q865H	MB-5236	Unknown		Breast (METABRIC)
W877C		Unknown
E928A	Total 37 mutations	Activating		Breat, CCLE, MSK-IMPACT, Stomach, Uterine, Nasopharyngeal, Central nervous system lypmphoma cancers
E1018Q	MB-4737, LUAD-CHTN-3090346, P-0004729-T01-IM5, LUAD-CHTN-3090346	Unknown		Breast (Metabric); Lung adenocarcinoma, 2012; MSK-IMPACT; NSCLC (TCGA, 2016)
R1040Q/W	TCGA-P3-A5Q5-01, P-0006640-T01-IM5, MB-3064	Unknown		Head &Neck (TCGA(; MSK-IMPACT; Breast (METABRIC)
S1049R		Unknown
R1080H	MB-5271, OS-123E2_LN	Unknown		Breast (METABRIC), Prostate (FHCRC, 2016)
R1089P/W	P-0004330-T01-IM5	Unknown		MSK-IMPACT
G1128A/R/E	P-0008480-T01-IM5, TCGA-HU-A4GU-01	Unknown		MSK-IMPACT, Stomach (TCGA, 2017)
E1198K		Unknown
R1267Q/L	P-0008359-T01-IM5	Unknown		MSK-IMPACT
E1317K	MB-4838	Unknown		Breast (METABRIC)

## Sheet: JAK1
Supplementary Data 7. Functional analysis of rare mutations - JAK1
Amino acid change1	Patient id (source - COSMIC)	Gain/Loss of function	Comments (Ref - cBioportal)	Cancer study (Ref -cBioportal)
T25S		Unknown
M108I		Unknown
S154L		Unknown
Q180E		Unknown
S397C	DS-bla-078	Unknown		Bladder (MSKCC 2014)
S407F	MB-5086	Unknown		Breast (METABRIC)
S458fs		Unknown
M523I		Unknown
R809W		Unknown
S816*	LUAD-NYU1051S	Loss of functional mutations	Likely oncogenic (cBioportal)	Lung adeno (Broad)
Q834*		Unknown
e18+1		Unknown
S996F		Unknown

## Sheet: TGFB2
Supplementary Data 7. Functional analysis of rare mutations - TGFB2
Amino acid change1	Patient id (source - COSMIC)	Gain/Loss of function	Comments (Ref - cBioportal)	Cancer study (Ref -cBioportal)
H13R		Unknown
P65S	MM12T	Unknown	P65Rfs* reported	ucs (Johns Hopkins 2014)
Q89Y		Unknown
R159Q/*	coadread_dfci_2016, TCGA-AG-A002-01, TCGA-AA-3977-01	Unknown	Likely a loss of functional mutation	Colorectal (DFCI 2016), Colorectal Adenocarcinoma, TCGA, 2012
T298S		Unknown

## Sheet: DDR1
Supplementary Data 7. Functional analysis of rare mutations - DDR1
Amino acid change1	Patient id (source - COSMIC)	Gain/Loss of function	Comments (Ref - cBioportal)	Cancer study (Ref -cBioportal)
R11Q		Unknown
R123Q		Unknown
N389Y		Unknown
R462H		Unknown
S466G		Unknown
P537L		Unknown
D554N		Unknown
L607V		Unknown
R736C		Unknown
R751W		Unknown
Q845R		Unknown
S873F		Unknown
H883R		Unknown
R884Q		Unknown
