# Supplementary material for: The prognostic effects of somatic mutations in ER-positive breast cancer
Source: Nat Commun. 2018 Sep 4;9:3476. doi: 10.1038/s41467-018-05914-x (PMC6123466; doi:10.1038/s41467-018-05914-x)
Supplement: Supplementary file 11 — Supplementary Data 8 [file 41467_2018_5914_MOESM11_ESM.xlsx]

## Sheet: idt_probes_intersected_with_ori
Supplementary Data 8. Targeted genes and probes
BUILD	CHR	START	END	PROBE	GENE_STRAND	GENE_NAME	ENTREZ_ID	GC_CONTENT	SEQUENCE
37	chrX	115303533	115303653	CAP_H_0X_01Nk8	+	AGTR2	186	46	ATGAAGGGCAACTCCACCCTTGCCACTACTAGCAAAAACATTACCAGCGGTCTTCACTTCGGGCTTGTGAACATCTCTGGCAACAATGAGTCTACCTTGAACTGTTCACAGAAACCATCA
37	chrX	115303653	115303773	CAP_H_0X_01Nk9	+	AGTR2	186	32	GATAAGCATTTAGATGCAATTCCTATTCTTTACTACATTATATTTGTAATTGGATTTCTGGTCAATATTGTCGTGGTTACACTGTTTTGTTGTCAAAAGGGTCCTAAAAAGGTTTCTAGC
37	chrX	115303773	115303893	CAP_H_0X_01Nka	+	AGTR2	186	40	ATATACATCTTCAACCTCGCTGTGGCTGATTTACTCCTTTTGGCTACTCTTCCTCTATGGGCAACCTATTATTCTTATAGATATGACTGGCTCTTTGGACCTGTGATGTGCAAAGTTTTT
37	chrX	115303893	115304013	CAP_H_0X_01Nkb	+	AGTR2	186	40	GGTTCTTTTCTTACCCTGAACATGTTTGCAAGCATTTTTTTTATCACCTGCATGAGTGTTGATAGGTACCAATCTGTCATCTACCCCTTTCTGTCTCAAAGAAGAAATCCCTGGCAAGCA
37	chrX	115304013	115304133	CAP_H_0X_01Nkc	+	AGTR2	186	40	TCTTATATAGTTCCCCTTGTTTGGTGTATGGCCTGTTTGTCCTCATTGCCAACATTTTATTTTCGAGACGTCAGAACCATTGAATACTTAGGAGTGAATGCTTGCATTATGGCTTTCCCA
37	chrX	115304133	115304253	CAP_H_0X_01Nkd	+	AGTR2	186	34	CCTGAGAAATATGCCCAATGGTCAGCTGGGATTGCCTTAATGAAAAATATCCTTGGTTTTATTATCCCTTTAATATTCATAGCAACATGCTATTTTGGAATTAGAAAACACTTACTGAAG
37	chrX	115304253	115304373	CAP_H_0X_01Nke	+	AGTR2	186	50	ACGAATAGCTATGGGAAGAACAGGATAACCCGTGACCAAGTCCTGAAGATGGCAGCTGCTGTTGTTCTGGCCTTCATCATTTGCTGGCTTCCCTTCCATGTTCTGACCTTCCTGGATGCT
37	chrX	115304373	115304493	CAP_H_0X_01Nkf	+	AGTR2	186	45	CTGGCCTGGATGGGTGTCATTAATAGCTGCGAAGTTATAGCAGTCATTGACCTGGCACTTCCTTTTGCCATCCTCTTGGGATTCACCAACAGCTGCGTTAATCCGTTTCTGTATTGTTTT
37	chrX	115304493	115304613	CAP_H_0X_01Nkg	+	AGTR2	186	47	GTTGGAAACCGGTTCCAACAGAAGCTCCGCAGTGTGTTTAGGGTTCCAATTACTTGGCTCCAAGGGAAAAGAGAGAGTATGTCTTGCCGGAAAAGCAGTTCTCTTAGAGAAATGGAGACC
37	chr14	105235882	105236002	CAP_H_14_01SfU	-	AKT1	207	56	AGGTTAAGCGTCGAAAAGGTCAAGTGCTACCGTGGAGAGATCATCTGAGGGGGAGGCTCCCGGTGGGACAGTCACCAAGAACTGTGACACAGAAGGGGAAGGGGGAGGGCTTTCCTGTCA
37	chr14	105236657	105236777	CAP_H_14_01SfV	-	AKT1	207	65	CAGCGCAGTCCACCGCCGCCTCAGGCCGTGCCGCTGGCCGAGTAGGAGAACTGGGGGAAGTGGGGCCTGCGCTCGCTGTCCACACACTCCATGCTGTCATCTGTGGGTGTAGACAGCTCA
37	chr14	105237072	105237192	CAP_H_14_01SfW	-	AKT1	207	58	GCCCCTCACCTTGGTCAGGTGGTGTGATGGTGATCATCTGGGCCGTGAACTCCTCATCAAAATACCTGGTGTCAGTCTCCGACGTGACCTGGGGCTTGAAGGGTGGGCTGAGCTGCAGAG
37	chr14	105238701	105238821	CAP_H_14_01SfX	-	AKT1	207	60	CTTCTTCTCGTACACGTGCTGCCACACGATACCGGCAAAGAAGCGATGCTGCATGATCTCCTTGGCGTCCTCGGAGCCCCCGCCAAGCCTGCAGGCAGGAAACAAGGCCACAGTGTCGGT
37	chr14	105239201	105239321	CAP_H_14_01SfY	-	AKT1	207	60	GGGCGGCCCTCACCTCTGCTTGGGGTCCTTCTTGAGCAGCCCTGAAAGCAAGGACTTGGCCTCGGGACCAAGCGTGCGCGGGAAGCGGATCTCCTCCATGAGGATGAGCTCAAAAAGCTT
37	chr14	105239321	105239441	CAP_H_14_01SfZ	-	AKT1	207	62	CTCATGGTCCTGGTTGTAGAAGGGCAGGCGACCGCACATCATCTCGTACATGACCACGCCCAGCCCCCACCAGTCCACTGCACGGCCGTAGTCATTGTCCTCCAGCACCTGCACGGGTGG
37	chr14	105239587	105239707	CAP_H_14_01Sg0	-	AKT1	207	58	CTCGGGGGCCAGGTACTCAGGTGTGCCGCAAAAGGTCTTCATGGTGGCACCGTCCTTGATCCCCTCCTTGCACAGCCCGAAGTCTGTGATCTTAATGTGCCCGTCCTTGTCCAGCATGAG
37	chr14	105239791	105239911	CAP_H_14_01Sg1	-	AKT1	207	61	CTTGAGGTCCCGGTACACCACGTTCTTCTCCGAGTGCAGGTAGTCCAGGGCTGACACAATCTCAGCGCCATAGAAGCGGGCCCGGTCCTCGGAGAACACACGCTCCCGGGACAGGTGGAA
37	chr14	105240196	105240316	CAP_H_14_01Sg2	-	AKT1	207	66	CATGGGCGGCCCACAGGCCGCGAAGTCCATCCCCCGCAGCCCCAGCCCCTACCTCGCCCCCGTTGGCGTACTCCATGACAAAGCAGAGGCGGTCGTGGGTCTGGAAAGAGTACTTCAGGG
37	chr14	105241247	105241367	CAP_H_14_01Sg4	-	AKT1	207	63	TTCAGCCCCATCTGGGCTCCCACTCACTGTGAGGAAGGGGTGCCTGGAGTTCTGCAGGACGCGGTTCTCGGTGAGTGTGTGGGCCACCTCGTCCTGTAAAGCAGGGCTGGGTGAGCTGCC
37	chr14	105241412	105241532	CAP_H_14_01Sg5	-	AKT1	207	55	CTTGGCCACGATGACTTCCTTCTTGAGGATCTTCATGGCGTAGTAGCGGCCTGTGGCCTTCTCCTTCACCAGGATCACCTTGCCGAAAGTGCCCTTGCCCAGCAGCTTCAGGTACTCAAA
37	chr14	105241942	105242062	CAP_H_14_01Sg6	-	AKT1	207	65	GTCCAAGGCAGCCCCAGGCACAGGCAGAAGTGGGGACAGGCCTCACCACGCGGTGCTTGGGCTTGGCCAGGGACACCTCCATCTCTTCAGCCCCTGAGTTGTCACTGGGTGAGCCCGACC
37	chr14	105242062	105242182	CAP_H_14_01Sg7	-	AKT1	207	61	GGAAGTCCATCTCCTCCTCCTCCTGCTTCTTGAGGCCGTCAGCCACAGTCTGGATGGCGGTTGTCCACTCCTCCCTGCAGGAGGTCAGGTGAGGCTGCAGGCCTGTACCAGATCAGGAGC
37	chr14	105242991	105243111	CAP_H_14_01Sg8	-	AKT1	207	61	GTACCGCTCCTCAGGAGTCTCCACATGGAAGGTGCGTTCGATGACAGTGGTCCACTGCAGGCAGCGGATGATGAAGGTGTTGGGCCGGGGCCGCTCCGTCTTCATCAGCTGGCACTCTGC
37	chr14	105246424	105246544	CAP_H_14_01Sg9	-	AKT1	207	58	GCGCCACAGAGAAGTTGTTGAGGGGAGCCTCACGTTGGTCCACATCCTGCGGCCGCTCCTTGTAGCCAATGAAGGTGCCATCATTCTTGAGGAGGAAGTAGCGTGGCCGCCAGGTCTTGA
37	chr14	105258897	105259017	CAP_H_14_01Sga	-	AKT1	207	65	TCCCTCCCCAGGCCCAGCCCTGGCAGCGGGTACTAACCTCGTTTGTGCAGCCAACCCTCCTTCACAATAGCCACGTCGCTCATGGTGCCCGAGGCTCCCGCGACGCTCACGCGCTCCTCT
37	chr19	40739475	40739595	CAP_H_19_02at1	-	AKT2	208	59	TCACCCCTCACTGGGGCTTGTGTGGATTAAAACCTGAATCTCCAACCGCCCAACAGCCCAGGCCTGGGCGGGAGGTGGAGTCTTCCAAATGCGAGTCTGGGCACAAAGGTGAGGCTGGAG
37	chr19	40739758	40739878	CAP_H_19_02at3	-	AKT2	208	65	CCTCTGCGTGGGCAGACTGCTCACTCGCGGATGCTGGCCGAGTAGGAGAACTGGGGGAAGTGGGTCCGCTGGTCCAGCTCCAGTAAGCCCAGGCTGTCATCTGTGGGCGGCAGAGGTGGA
37	chr19	40740942	40741062	CAP_H_19_02at4	-	AKT2	208	56	GGCACTCACAGCGGTCAGGGGGTGTGATTGTGATGGACTGGGCGGTAAATTCATCATCGAAGTACCTTGTGTCGACCTCGGACGTGACCTGAGGTTTGAAGGGTGGCAGGAGCTACGGAG
37	chr19	40741153	40741273	CAP_H_19_02at5	-	AKT2	208	61	AAGCAGTGGGGCTCACCTTCTTCTGGACCACGTCCTGCCAGTTGATGCTGAGGAAGAACCTGTGCTCCATGACCTCCTTGGCATCGCTGGGCCCCCCACCAAGCCTGTGCAGAGACGGCC
37	chr19	40741846	40741966	CAP_H_19_02at6	-	AKT2	208	62	GGGGCTGAGCGTGCGCGGGAAGCGGATCTCTTCCATGAGGATGAGCTCGAAGAGGCGCTCGTGGTCCTGGTTGTAGAAGGGCAGGCGGCCGCACATCATCTCGTACATGACCACACCCAG
37	chr19	40742213	40742333	CAP_H_19_02at7	-	AKT2	208	50	CGTCACTGATGCCCTCTTTGCAGAGGCCAAAGTCAGTGATCTTGATGTGGCCATCTTTGTCCAGCATGAGGTTTTCCAGCTGTTGGAAAAGTCAACGGATCTCAGGTGCATGCTCCCAAG
37	chr19	40743925	40744045	CAP_H_19_02at8	-	AKT2	208	63	AGACAATCTCTGCACCATAAAACCGGGCCCGCTCCTCTGTGAAGACACGCTCCCGGGACAGGTGGAAGAACAGCTGCAGGAGGAAGGGGTGGGGAGAGGAGGTCAGGCCCCAGCCCACCC
37	chr19	40744785	40744905	CAP_H_19_02at9	-	AKT2	208	62	GCAAAGTCAAGGCAGCCGCGGCTCACCTCACCCCCGTTGGCATACTCCATCACAAAGCACAGGCGGTCGTGGGTCTGGAAGGCATACTTCAGCGCCTGGGGGATGAAGGCAGCAGGGTGG
37	chr19	40745773	40745893	CAP_H_19_02ata	-	AKT2	208	60	GCCTGCTCACCCCCACCACATGTCTTGGTTCGGATGACTTGGCAGGGCGCAGCAACACCTTGCCCTGCCCGCCTGGCCTACCCCAAGACTGTGCTTTGTACCAGAAGATTAGGGCTCTCT
37	chr19	40745893	40746013	CAP_H_19_02atb	-	AKT2	208	60	CTCTGAGCTCTGTCCAAAGGCTGGCCTCACACTGTCTGGGAAGGGGAGGGCAACTCACAGTGAGGAACGGGTGCCTGGTGTTCTGGAGGACCCGGCTCTCGGTGACTGTGTGAGCGACTT
37	chr19	40746124	40746244	CAP_H_19_02atc	-	AKT2	208	46	TAAATGCAGAAAATCACAGGAGTGAAAAGTGAAAGCCTGCAAACCCTCAGCAAATAGCAGACCCAGACGAGGATCATCAGTGGCTCTCAAAGCCACAGGTGAAAAGTCAGCAGGAATGTC
37	chr19	40747894	40748014	CAP_H_19_02atd	-	AKT2	208	57	CAGTGGCCTTCTCCCGCACCAGGATGACTTTGCCAAAGGTTCCCTTGCCAAGGAGTTTGAGATAGTCGAAGTCATTCATGGTCTGCCAGGGACAGGGAGAGTGGGGGCAGTCAGCGCCTG
37	chr19	40748490	40748610	CAP_H_19_02ate	-	AKT2	208	65	AGGAGTCACTGGGGGAGCCACACTTGTAGTCCATGGGGTCCTCGCCTGGGGCCCGCTGCTTGAGGCTGTTGGCGACCATCTGGATGGCCCGCATCCACTCCTCCCTGTGCAGGGACACAC
37	chr19	40761059	40761179	CAP_H_19_02atf	-	AKT2	208	57	CTGACCTCTCGTCTGGAGAATCCACGTGGAAGGTCCTCTCGATGACTGTGGTCCACTGCAGGCAGCGTATGACAAAGGTGTTGGGTCGCGGCCTCTCGGTCTTCATCAGCTGGCATTCTG
37	chr19	40762882	40763002	CAP_H_19_02atg	-	AKT2	208	55	GGCCTCTCCTTGTACCCAATGAAGGAGCCGTCGCTCTTCAGCAGGAAGTACCGTGGCCTCCAGGTCTTGATGTATTCACCTGAAATGAGGCAGGAAGGGAGGGAGAGAGGTTAGGACAAG
37	chr19	40771089	40771209	CAP_H_19_02ath	-	AKT2	208	56	GTGGGAGAAAGAATCTGGCGGGCAAAAGCGGCCTCTTACCACGCTTGTGGAGCCAGCCTTCTTTGATGACAGACACCTCATTCATGGTGGCAGCGTGGTACGCTGTCACCTAGCTCGGGA
37	chr1	243663006	243663126	CAP_H_01_02aqQ	-	AKT3	10000	34	AACATTGAAGAACATGAGCTATTGAAACTTACTTTTTATTATTTTTTCCAGTTACCCAGCATGCCACAATCTGATTGCTGACCTGGATGGAACAGAGTGAAATAAATGATTTACAAAGAG
37	chr1	243668533	243668653	CAP_H_01_02aqR	-	AKT3	10000	47	AGCAGAATGAAAGAGACTTATTCTCGTCCACTTGCAGAGTAGGAAAATTGAGGGAAATGCGGCCGCCTCTCATTGTCCATGCAGTCCATACCATCCTCATCATCTGTGGGCAGGAAACAT
37	chr1	243675616	243675736	CAP_H_01_02aqS	-	AKT3	10000	31	TTTACTTACATTTTTCAGGTGGTGTTATTGTAATAGTCTGAGCTGTAAATTCTTCATCAAAATATCTAGTATCTGTCTCAGATGTTACTTGAGGTTTAAAAGGAGGTACAAGCTGTAAAA
37	chr1	243708795	243708915	CAP_H_01_02aqT	-	AKT3	10000	35	CATAAAGAAATCTTACCTTTTTATCATATACATCTTGCCAGTTTACTCCAGAGAAGAAACTGTGTCTCATAATTTCTTTTGCATCATCTGGTCCTCCACCAAGGCTATGAGAACAGAAAT
37	chr1	243716080	243716200	CAP_H_01_02aqU	-	AKT3	10000	36	TGAAGAGAGTGTTCGAGGAAATTTAATGTCTTCCATTAATATTAATTCAAAAAGTTTCTCATGGTCCTGGTTGTAGAAAGGTAACCTCCCACACATCATTTCATACATGACAACCCCTAG
37	chr1	243727071	243727191	CAP_H_01_02aqV	-	AKT3	10000	33	CATCTGTGATCCCTTCTTTGCAAAGTCCAAAATCTGTAATTTTTATGTGGCCATCTTTGTCCAGCATTAGATTCTCCAACTGTGTATTAAGAAAAATGACATAATTTGTTCTATAGTCTT
37	chr1	243736277	243736397	CAP_H_01_02aqW	-	AKT3	10000	45	AGACAATTTCTGCACCATAGAAACGTGTGCGGTCCTCAGAGAACACCCGCTCTCTCGACAAATGGAAAAACAGCTGCAGGGTAAACAGCAGGGACAGGATTGTAATAATTACTGATTTAG
37	chr1	243776920	243777040	CAP_H_01_02aqX	-	AKT3	10000	35	TAAAATAATGAAAATACTACCATGCAAATACTGGATTTACTTCTTGACTCACCTCGCCCCCATTAACATATTCCATCACAAAACACAAACGGTCTTTTGTCTGGAAGGAATATTTCAAGG
37	chr1	243778370	243778490	CAP_H_01_02aqZ	-	AKT3	10000	35	TATAACATCTGTCCTCTAGTCACTTACTGTTAAAAAGGGATGTCTAGTGTTCTTTAATACTCTGCTTTCAGTTAGAGTGTGTGCCACTTCATCCTACAAAAGAAAAAAAGCAAACCTTCA
37	chr1	243800962	243801082	CAP_H_01_02ar0	-	AKT3	10000	28	CACTTGCCTTCTCTCGAACCAAAATAACTTTCCCAAAAGTGCCTTTACCTAGTAGTTTCAAATAGTCAAAATCATTCATTGTCTGAAAAATACAAATTAAAAAATATAATATGAAGTATT
37	chr1	243809244	243809364	CAP_H_01_02ar1	-	AKT3	10000	40	TATCAATTTGTGAAGTTGGACTACAATTCATTCTCTCCTCTTCTTGCCTCTGCAGTCTGTCTGCTACAGCCTGGATAGCTTCTGTCCATTCTTCCCTATAAAAATGAGTAAAATTTCCCA
37	chr1	243828069	243828189	CAP_H_01_02ar2	-	AKT3	10000	36	TTACCTTTCCTCTGGAGTATCTACATGAAATGTTCTCTCTATAACAGTAGTCCACTGGAGACATCTGATTATAAATGTGTTTGGCTTTGGTCGTTCTGTTTTCATTAACTGGCATTCTAA
37	chr1	243858942	243859062	CAP_H_01_02ar3	-	AKT3	10000	35	TTCTCTTTATATCCTATGAATGAGCCATCTGTCTTCAAAAGGAAGTATCTTGGCCTCCAGTTTTTTATATATTCTCCTACATGAGGAAAGCACGCATGTTAATGCTGAAAAAAATGAACA
37	chr1	244006389	244006509	CAP_H_01_02ar4	-	AKT3	10000	47	TACCAACCGTATTATTTTTGGTTTGCGGAGCACTTACCCCTCTTCTGAACCCAACCTTCTTTCACAATGGTAACATCGCTCATGATGACTCCCCTCTGAGCCCCCAACTTGGAGAAATGG
37	chr1	27022894	27023014	CAP_H_01_01NdL	+	ARID1A	8289	80	ATGGCCGCGCAGGTCGCCCCCGCCGCCGCCAGCAGCCTGGGCAACCCGCCGCCGCCGCCGCCCTCGGAGCTGAAGAAAGCCGAGCAGCAGCAGCGGGAGGAGGCGGGGGGCGAGGCGGCG
37	chr1	27023014	27023134	CAP_H_01_01NdM	+	ARID1A	8289	75	GCGGCGGCAGCGGCCGAGCGCGGGGAAATGAAGGCAGCCGCCGGGCAGGAAAGCGAGGGCCCCGCCGTGGGGCCGCCGCAGCCGCTGGGAAAGGAGCTGCAGGACGGGGCCGAGAGCAAT
37	chr1	27023184	27023304	CAP_H_01_02blg	+	ARID1A	8289	72	GCCGGACCTGAAGAACTCGAACGGGAACGCGGGCCCTAGGCCCGCCCTGAACAATAACCTCACGGAGCCGCCCGGCGGCGGCGGTGGCGGCAGCAGCGATGGGGTGGGGGCGCCTCCTCA
37	chr1	27023374	27023494	CAP_H_01_01NdN	+	ARID1A	8289	75	GTCGCCGCCGCCGCGGCCGCCGTCTTCCACCAACAACATGGCGGACAACAAAGCCCTGGCCTGGCAGCGCTGCAGAGCGGCGGCGGCGGGGGCCTGGAGCCCTACGCGGGGCCCCAGCAG
37	chr1	27023544	27023664	CAP_H_01_02blj	+	ARID1A	8289	80	CAACCGCAGCGCCTACCCCCCGCCCGCCCCGGCCTACGCGCTGAGCTCCCCGAGAGGTGGCACTCCGGGCTCCGGCGCGGCGGCGGCTGCCGGCTCCAAGCCGCCTCCCTCCTCCAGCGC
37	chr1	27023734	27023854	CAP_H_01_01NdQ	+	ARID1A	8289	76	GCGGCCGGCGGGGGAACTCCCCAGCCCACCGCCACCCCCACCCTCAACCAACTGCTCACGTCGCCCAGCTCGGCCCGGGGCTACCAGGGCTACCCCGGGGGCGACTACAGTGGCGGGCCC
37	chr1	27023904	27024024	CAP_H_01_02blm	+	ARID1A	8289	82	GGGGGCTGCGGCGGCGGCAGCTGCGGCGGCGGCCGCCTCGGGAGGGGCCCAACAAAGGAGCCACCACGCGCCCATGAGCCCCGGGAGCAGCGGCGGCGGGGGGCAGCCGCTCGCCCGGAC
37	chr1	27056191	27056311	CAP_H_01_02bln	+	ARID1A	8289	65	CGGGACTAACCCATACTCGCAGCAACAGGGACCTCCGTCAGGACCGCAGCAAGGACATGGGTACCCAGGGCAGCCATACGGGTCCCAGACCCCGCAGCGGTACCCGATGACCATGCAGGG
37	chr1	27057629	27057749	CAP_H_01_01NdU	+	ARID1A	8289	54	TCCTTTCCTACAGATTCCTCCTTATGGACAACAAGGCCCCAGCGGGTATGGTCAACAGGGCCAGACTCCATATTACAACCAGCAAAGTCCTCACCCTCAGCAGCAGCAGCCACCCTACTC
37	chr1	27057812	27057932	CAP_H_01_02blp	+	ARID1A	8289	64	ACCACCACAGCTCCAGTCCTCTCAGCCTCCATACTCCCAGCAGCCATCCCAGCCTCCACATCAGCAGTCCCCGGCTCCATACCCCTCCCAGCAGTCGACGACACAGCAGCACCCCCAGAG
37	chr1	27057989	27058109	CAP_H_01_01NdX	+	ARID1A	8289	62	GCAGCCAGCACCCTCGACGCTCTCCCAGCAGGCTGCGTATCCTCAGCCCCAGTCTCAGCAGTCCCAGCAAACTGCCTATTCCCAGCAGCGCTTCCCTCCACCGCAGGTAAGATATCCCTG
37	chr1	27059164	27059284	CAP_H_01_02blr	+	ARID1A	8289	52	AGGAGCTATCTCAAGATTCATTTGGGTCTCAGGCATCCTCAGCCCCCTCAATGACCTCCAGTAAGGGAGGGCAAGAAGATATGAACCTGAGCCTTCAGTCAAGACCCTCCAGCTTGCCTG
37	chr1	27087321	27087441	CAP_H_01_02bm2	+	ARID1A	8289	47	CCATGTTCTTATATATATGTTCTAGGATCTATCTGGTTCAATAGATGACCTCCCCATGGGGACAGAAGGAGCTCTGAGTCCTGGAGTGAGCACATCAGGGATTTCCAGCAGCCAAGGAGA
37	chr1	27087466	27087586	CAP_H_01_01Ne0	+	ARID1A	8289	64	TTCTCTCCTCATACCTCCCCTCACCTGCCTGGCATCCGAGGCCCTTCCCCGTCCCCTGTTGGCTCTCCCGCCAGTGTTGCTCAGTCTCGCTCAGGACCACTCTCGCCTGCTGCAGTGCCA
37	chr1	27087859	27087979	CAP_H_01_01Ne1	+	ARID1A	8289	57	CTTTGTCTGGAGCAGGCAACCAGATGCCACCTCGGCCACCCAGTGGCCAGTCGGACAGCATCATGCATCCTTCCATGAACCAATCAAGCATTGCCCAAGATCGAGGTGAGAGCCTGGGTG
37	chr1	27088692	27088812	CAP_H_01_02blt	+	ARID1A	8289	60	GGCTCAGCCTTATCTCCGCGTCAGCCTTCCGGAGGACAGATACACACAGGCATGGGCTCCTACCAGCAGAACTCCATGGGGAGCTATGGTCCCCAGGGGGGTCAGTATGGCCCACAAGGT
37	chr1	27089440	27089560	CAP_H_01_01Ne4	+	ARID1A	8289	60	GTCTTGTCTTCCTCCCCTCCCAGGTGGCTACCCCAGGCAGCCAAACTATAATGCCTTGCCCAATGCCAACTACCCCAGTGCAGGCATGGCTGGAGGCATAAACCCCATGGGTGCCGGAGG
37	chr1	27089633	27089753	CAP_H_01_02blv	+	ARID1A	8289	57	GGCAACCGGCCTTATGGCCCTAACATGGCCAATATGCCACCTCAGGTTGGGTCAGGGATGTGTCCCCCACCAGGGGGCATGAACCGGAAAACCCAAGAAACTGCTGTCGCCATGCATGTT
37	chr1	27092761	27092881	CAP_H_01_02blw	+	ARID1A	8289	48	CTCCTTATGGACAAGGGATTAATAGTATGGCTGGCATGATCAACCCTCAGGGACCCCCATATTCCATGGGTGGAACCATGGCCAACAATTCTGCAGGTAAGTGCTAGTCATTCTCACTAG
37	chr1	27092942	27093062	CAP_H_01_01Ne9	+	ARID1A	8289	50	TACAGGGATGGCAGCCAGCCCAGAGATGATGGGCCTTGGGGATGTAAAGTTAACTCCAGCCACCAAAATGAACAACAAGGCAGATGGGACACCCAAGACAGAATCCAAATCCAAGGTAGT
37	chr1	27094330	27094450	CAP_H_01_02blx	+	ARID1A	8289	56	GCTGGGTGGTGAGCCTGAGAGGAAGATGTGGGTGGACCGTTATCTGGCCTTCACTGAGGAGAAGGCCATGGGCATGACAAATCTGCCTGCTGTGGGTAGGAAACCTCTGGACCTCTATCG
37	chr1	27097659	27097779	CAP_H_01_02bly	+	ARID1A	8289	49	CACATCAAGCAGTGCTGCCAGCTCCTTGAAAAAGCAGTATATCCAGTGTCTCTATGCCTTTGAATGCAAGATTGAACGGGGAGAAGACCCTCCCCCAGACATCTTTGCAGCTGCTGATTC
37	chr1	27098990	27099110	CAP_H_01_01Nee	+	ARID1A	8289	57	CGGGATCAGGATCTATGCAGGGGCCCCAGACTCCCCAGTCAACCAGCAGTTCCATGGCAGAAGGAGGAGACTTAAAGCCACCAACTCCAGCATCCACACCACACAGTCAGATCCCCCCAT
37	chr1	27099352	27099472	CAP_H_01_02blA	+	ARID1A	8289	49	CCACATTCCAGAAGCGGAATTCCATGACTCCAAACCCTGGGTATCAGCCCAGTATGAATACCTCTGACATGATGGGGCGCATGTCCTATGAGCCAAATAAGGATCCTTATGGCAGCATGA
37	chr1	27099886	27100006	CAP_H_01_02blB	+	ARID1A	8289	58	ATGGGTGACCCCTACAGTCGTGCTGCCGGCCCTGGGCTAGGAAATGTGGCGATGGGACCACGACAGCACTATCCCTATGGAGGTCCTTATGACAGAGTGAGGTAAGCATGACCCCAGCTC
37	chr1	27100070	27100190	CAP_H_01_01Nej	+	ARID1A	8289	61	GACGGAGCCTGGAATAGGGCCTGAGGGAAACATGAGCACTGGGGCCCCACAGCCGAATCTCATGCCTTCCAACCCAGACTCGGGGATGTATTCTCCTAGCCGCTACCCCCCGCAGCAGCA
37	chr1	27100281	27100401	CAP_H_01_01Nek	+	ARID1A	8289	54	GCCTCCTATAGACATGATTCCTATGGCAATCAGTTCTCCACCCAAGGCACCCCTTCTGGCAGCCCCTTCCCCAGCCAGCAGACTACAATGTATCAACAGCAACAGCAGGTGAGGAGGGTA
37	chr1	27100869	27100989	CAP_H_01_02blE	+	ARID1A	8289	66	CGAAGGGGAGATGTACAGCGTGCCATACAGCACTGGGCAGGGGCAGCCTCAGCAGCAGCAGTTGCCCCCAGCCCAGCCCCAGCCTGCCAGCCAGCAACAAGCTGCCCAGCCTTCCCCTCA
37	chr1	27101025	27101145	CAP_H_01_01Nen	+	ARID1A	8289	60	TGCCACTGCCACAGCTGCTACTGAGCGCCGACCAGCAGGCGGCCCCCAGAACCAATTTCCATTCCAGTTTGGCCGAGACCGTGTCTCTGCACCCCCTGGCACCAATGCCCAGCAAAACAT
37	chr1	27101229	27101349	CAP_H_01_02blH	+	ARID1A	8289	58	GACCTATAATTATGCCAACAGGCAGAGCACGGGCTCTGCCCCCCAGGGCCCCGCCTATCATGGCGTGAACCGAACAGATGAAATGCTGCACACAGATCAGAGGGCCAACCACGAAGGCTC
37	chr1	27101385	27101505	CAP_H_01_01Neq	+	ARID1A	8289	62	TCCCTCTGCCCCTGTGCCCCCCATGACAAGGCCCCCTCCATCTAACTACCAGCCCCCACCAAGCATGCAGAATCACATTCCTCAGGTATCCAGCCCTGCTCCCCTGCCCCGGCCAATGGA
37	chr1	27101589	27101709	CAP_H_01_02blK	+	ARID1A	8289	57	CATAGCACCTGCCCCTGTGCAGCCCCCCATGATTCGGCGGGATATCACCTTCCCACCTGGCTCTGTTGAAGCCACACAGCCTGTGTTGAAGCAGAGGAGGCGGCTCACAATGAAAGACAT
37	chr1	27102067	27102187	CAP_H_01_01Net	+	ARID1A	8289	51	GAACCCCGGAGGCATGGCGGGTAATGATGTCCCTCAAGTCTGGTCTCCTGGCAGAGAGCACATGGGCATTAGATACCATCAACATCCTGCTGTATGATGACAACAGCATCATGACCTTCA
37	chr1	27102289	27102409	CAP_H_01_02blM	+	ARID1A	8289	40	TCTCTTTCTCTCTTGTAGATATCTTCCATGCCAGTACTTTGCTTCCTTTGCCTCTGGGCACGGGCCCAGGATTTTGACAGCAATAATAATTTGTTTACATGATAACCTTAACACAGGATT
37	chr1	27105563	27105683	CAP_H_01_02blN	+	ARID1A	8289	52	TGAGATCTTTGGCATTTTAAAGGAGTATGAGGTGGGTGACCCAGGACAGAGAACGCTACTGGATCCTGGGAGGTTCAGCAAGGTGTCTAGTCCAGCTCCCATGGAGGGTGGGGAAGAAGA
37	chr1	27105683	27105803	CAP_H_01_02blO	+	ARID1A	8289	42	AGAAGAACTTCTAGGTCCTAAACTAGAAGAGGAAGAAGAAGAGGAAGTAGTTGAAAATGATGAGGAGATAGCCTTTTCAGGCAAGGACAAGCCAGCTTCAGAGAATAGTGAGGAGAAGCT
37	chr1	27105803	27105923	CAP_H_01_02blP	+	ARID1A	8289	49	GATCAGTAAGTTTGACAAGCTTCCAGTAAAGATCGTACAGAAGAATGATCCATTTGTGGTGGACTGCTCAGATAAGCTTGGGCGTGTGCAGGAGTTTGACAGTGGCCTGCTGCACTGGCG
37	chr1	27105923	27106043	CAP_H_01_02blQ	+	ARID1A	8289	62	GATTGGTGGGGGGGACACCACTGAGCATATCCAGACCCACTTCGAGAGCAAGACAGAGCTGCTGCCTTCCCGGCCTCACGCACCCTGCCCACCAGCCCCTCGGAAGCATGTGACAACAGC
37	chr1	27106047	27106167	CAP_H_01_01Nez	+	ARID1A	8289	55	GGTACACCAGGGACAACAGACCAGGAGGGGCCCCCACCTGATGGACCTCCAGAAAAACGGATCACAGCCACTATGGATGACATGTTGTCTACTCGGTCTAGCACCTTGACCGAGGATGGA
37	chr1	27106167	27106287	CAP_H_01_01NeA	+	ARID1A	8289	52	GCTAAGAGTTCAGAGGCCATCAAGGAGAGCAGCAAGTTTCCATTTGGCATTAGCCCAGCACAGAGCCACCGGAACATCAAGATCCTAGAGGACGAACCCCACAGTAAGGATGAGACCCCA
37	chr1	27106287	27106407	CAP_H_01_01NeB	+	ARID1A	8289	52	CTGTGTACCCTTCTGGACTGGCAGGATTCTCTTGCCAAGCGCTGCGTCTGTGTGTCCAATACCATTCGAAGCCTGTCATTTGTGCCAGGCAATGACTTTGAGATGTCCAAACACCCAGGG
37	chr1	27106407	27106527	CAP_H_01_01NeC	+	ARID1A	8289	55	CTGCTGCTCATCCTGGGCAAGCTGATCCTGCTGCACCACAAGCACCCAGAACGGAAGCAGGCACCACTAACTTATGAAAAGGAGGAGGAACAGGACCAAGGGGTGAGCTGCAACAAAGTG
37	chr1	27106527	27106647	CAP_H_01_01NeD	+	ARID1A	8289	57	GAGTGGTGGTGGGACTGCTTGGAGATGCTCCGGGAAAACACCTTGGTTACACTCGCCAACATCTCGGGGCAGTTGGACCTATCTCCATACCCCGAGAGCATTTGCCTGCCTGTCCTGGAC
37	chr1	27106647	27106767	CAP_H_01_01NeE	+	ARID1A	8289	60	GGACTCCTACACTGGGCAGTTTGCCCTTCAGCTGAAGCCCAGGACCCCTTTTCCACCCTGGGCCCCAATGCCGTCCTTTCCCCGCAGAGACTGGTCTTGGAAACCCTCAGCAAACTCAGC
37	chr1	27106767	27106887	CAP_H_01_01NeF	+	ARID1A	8289	56	ATCCAGGACAACAATGTGGACCTGATTCTGGCCACACCCCCCTTCAGCCGCCTGGAGAAGTTGTATAGCACTATGGTGCGCTTCCTCAGTGACCGAAAGAACCCGGTGTGCCGGGAGATG
37	chr1	27106887	27107007	CAP_H_01_01NeG	+	ARID1A	8289	63	GCTGTGGTACTGCTGGCCAACCTGGCTCAGGGGGACAGCCTGGCAGCTCGTGCCATTGCAGTGCAGAAGGGCAGTATCGGCAACCTCCTGGGCTTCCTAGAGGACAGCCTTGCCGCCACA
37	chr1	27107007	27107127	CAP_H_01_01NeH	+	ARID1A	8289	64	CAGTTCCAGCAGAGCCAGGCCAGCCTCCTCCACATGCAGAACCCACCCTTTGAGCCAACTAGTGTGGACATGATGCGGCGGGCTGCCCGCGCGCTGCTTGCCTTGGCCAAGGTGGACGAG
37	chr1	27107127	27107247	CAP_H_01_01NeI	+	ARID1A	8289	42	AACCACTCAGAGTTTACTCTGTACGAATCACGGCTGTTGGACATCTCGGTATCACCGTTGATGAACTCATTGGTTTCACAAGTCATTTGTGATGTACTGTTTTTGATTGGCCAGTCATGA
37	chr6	157099054	157099174	CAP_H_06_02arC	+	ARID1B	57492	74	GAACTCAACATGGCCCATAACGCGGGCGCCGCGGCCGCCGCCGGCACCCACAGCGCCAAGAGCGGCGGCTCCGAGGCGGCTCTCAAGGAGGGTGGAAGCGCCGCCGCGCTGTCCTCCTCC
37	chr6	157099174	157099294	CAP_H_06_02arD	+	ARID1B	57492	70	TCCTCCTCCTCCGCGGCGGCAGCGGCGGCATCCTCTTCCTCCTCGTCGGGCCCGGGCTCGGCCATGGAGACGGGGCTGCTCCCCAACCACAAACTGAAAACCGTTGGCGAAGCCCCCGCC
37	chr6	157099294	157099414	CAP_H_06_02arE	+	ARID1B	57492	65	GCGCCGCCCCACCAGCAGCACCACCACCACCACCATGCCCACCACCACCACCACCATGCCCACCACCTCCACCACCACCACGCACTACAGCAGCAGCTAAACCAGTTCCAGCAGCAGCAG
37	chr6	157099414	157099534	CAP_H_06_02arF	+	ARID1B	57492	67	CAGCAGCAGCAACAGCAGCAGCAGCAGCAGCAGCAACAGCAACATCCCATTTCCAACAACAACAGCTTGGGCGGCGCGGGCGGCGGCGCGCCTCAGCCCGGCCCCGACATGGAGCAGCCG
37	chr6	157099534	157099654	CAP_H_06_02arG	+	ARID1B	57492	77	CAACATGGAGGCGCCAAGGACAGTGCTGCGGGCGGCCAGGCCGACCCCCCGGGCCCGCCGCTGCTGAGCAAGCCGGGCGACGAGGACGACGCGCCGCCCAAGATGGGGGAGCCGGCGGGC
37	chr6	157099654	157099774	CAP_H_06_02arH	+	ARID1B	57492	75	GGCCGCTACGAGCACCCGGGCTTGGGCGCCCTGGGCACGCAGCAGCCGCCGGTCGCCGTGCCCGGGGGCGGCGGCGGCCCGGCGGCCGTCCCGGAGTTTAATAATTACTATGGCAGCGCT
37	chr6	157099774	157099894	CAP_H_06_02arI	+	ARID1B	57492	75	GCCCCTGCGAGCGGCGGCCCCGGCGGCCGCGCTGGGCCTTGCTTTGATCAACATGGCGGACAACAAAGCCCCGGGATGGGGATGATGCACTCCGCCTCCGCCGCCGCCGCCGGGGCCCCC
37	chr6	157099894	157100014	CAP_H_06_02arJ	+	ARID1B	57492	73	GGCAGCATGGACCCCCTGCAGAACTCCCACGAAGGGTACCCCAACAGCCAGTGCAACCATTATCCGGGCTACAGCCGGCCCGGCGCGGGCGGCGGCGGCGGCGGCGGCGGCGGAGGAGGA
37	chr6	157100014	157100134	CAP_H_06_02arK	+	ARID1B	57492	80	GGAGGCAGCGGAGGAGGAGGAGGAGGAGGAGGAGCAGGAGCAGGAGGAGCAGGAGCGGGAGCTGTGGCGGCGGCGGCCGCGGCGGCGGCGGCAGCAGCAGGAGGCGGCGGCGGCGGCGGC
37	chr6	157100134	157100254	CAP_H_06_02arL	+	ARID1B	57492	79	TATGGGGGCTCGTCCGCGGGGTACGGGGTGCTGAGCTCCCCCCGGCAGCAGGGCGGCGGCATGATGATGGGCCCCGGGGGCGGCGGGGCCGCGAGCCTCAGCAAGGCGGCCGCCGGCTCG
37	chr6	157100254	157100374	CAP_H_06_02arM	+	ARID1B	57492	72	GCGGCGGGGGGCTTCCAGCGCTTCGCCGGCCAGAACCAGCACCCGTCGGGGGCCACCCCGACCCTCAATCAGCTGCTCACCTCGCCCAGCCCCATGATGCGGAGCTACGGCGGCAGCTAC
37	chr6	157100374	157100494	CAP_H_06_02arN	+	ARID1B	57492	84	CCCGAGTACAGCAGCCCCAGCGCGCCGCCGCCGCCGCCGTCGCAGCCCCAGTCCCAGGCGGCGGCGGCGGGGGCGGCGGCGGGCGGCCAGCAGGCGGCCGCGGGCATGGGCTTGGGCAAG
37	chr6	157100494	157100614	CAP_H_06_02arO	+	ARID1B	57492	72	GACATGGGCGCCCAGTACGCCGCTGCCAGCCCGGCCTGGGCGGCCGCGCAACAAAGGAGTCACCCGGCGATGAGCCCCGGCACCCCCGGACCGACCATGGGCAGATCCCAGGTAACCCTC
37	chr6	157150410	157150530	CAP_H_06_02arP	+	ARID1B	57492	63	GGGCAGTAACCCTCATTCTCAGCCTCAGCAGAGCAGTCCGTACCCAGGAGGTTCCTATGGCCCTCCAGGCCCACAGCGGTATCCAATTGGCATCCAGGGTCGGACTCCCGGGGCCATGGC
37	chr6	157192747	157192867	CAP_H_06_02arQ	+	ARID1B	57492	48	GACTCTGGAGATGCCACATGGAAAGAAACATTCTGGTTGGCAAGTATCTTCTTACATGCTCTTACTTGCTCCAAGTCTTTGGGACAGCATATGACAGTGGGGGCAGCTGGCACATCTGTG
37	chr6	157222556	157222676	CAP_H_06_02arR	+	ARID1B	57492	66	GGGCCAACAGCCATATTACAGCCAGCAGCCGCAGCCCCCGCACCTCCCACCCCAGGCGCAGTATCTGCCGTCCCAGTCCCAGCAGAGGTACCAGCCGCAGCAGGTGAGCACAGTGCACTG
37	chr6	157256599	157256719	CAP_H_06_02arS	+	ARID1B	57492	44	GACATGTCTCAGGAAGGCTATGGAACTAGATCTCAACCTCCTCTGGCCCCCGGAAAACCTAACCATGAAGACTTGAACTTAATACAGCAAGAAAGACCATCAAGTTTACCAGTAAGACAT
37	chr6	157357929	157358049	CAP_H_06_02arT	+	ARID1B	57492	42	TTGATAGTGCCTAAATTATGTTTTTCCTTATGATTTCAGGTTGAAGTCTTGGCCTCGGAGGATGCAGCCTTTGGACTCAAGGTGTGTAGTCTGGTGTAGTTCATTGTGGAGGTTTTTGTC
37	chr6	157405845	157405965	CAP_H_06_02arU	+	ARID1B	57492	65	GAGCTCAGCAGTCAGTGCATCCGGGTCCACGAGCAGCCAAGGGGATCAGAGCAACCCGGCGCAGTCGCCTTTCTCCCCACATGCGTCCCCTCATCTCTCCAGCATCCCGGGGGGCCCATC
37	chr6	157405965	157406085	CAP_H_06_02arV	+	ARID1B	57492	43	TCCCTCTCCTGTTGGCTCTCCTGTAGGAAGCAACCAGTCTCGATCTGGCCCAATCTCTCCTGCAAGTATCCCAGGTATTTACTTTCCTGACAATTATTATTTTACTTTGTGATAAAGAGA
37	chr6	157431590	157431710	CAP_H_06_02arW	+	ARID1B	57492	56	TCCTGTGTTTTACAGGTAGTCAGATGCCTCCGCAGCCACCCGGGAGCCAGTCAGAATCCAGTTCCCATCCCGCCTTGAGCCAGTCACCAATGCCACAGGAAAGAGGTTCGTCTCCAGTTC
37	chr6	157454211	157454331	CAP_H_06_02arX	+	ARID1B	57492	52	CAACAGACAGGACCATCCATGTCGCCTCATCCTTCTCCTGGGGGCCAGATGCATGCTGGAATCAGTAGCTTTCAGCAGAGTAACTCAAGTGGGACTTACGGTCCACAGATGAGCCAGTAT
37	chr6	157469807	157469927	CAP_H_06_02arY	+	ARID1B	57492	60	AGCGGCCCAGGGCCCGGTATGGGTATCAGTGCCAACAACCAGATGCATGGACAAGGGCCAAGCCAGCCATGTGGTGCTGTGCCCCTGGGACGAATGCCATCAGCTGGGATGCAGAACAGA
37	chr6	157469927	157470047	CAP_H_06_02arZ	+	ARID1B	57492	59	CCATTTCCTGGAAATATGAGCAGCATGACCCCCAGTTCTCCTGGCATGTCTCAGCAGGGAGGGCCAGGAATGGGGCCGCCAATGCCAACTGTGAACCGTAAGGCACAGGAGGCAGCCGCA
37	chr6	157488223	157488343	CAP_H_06_02as0	+	ARID1B	57492	63	CTCCCTACAGCCAGCCCATGAACAACAGCTCTAGCCTGATGAACACGCAGGCGCCGCCCTACAGCATGGCGCCCGCCATGGTGAACAGCTCGGCAGGTAACCTTGGCAGCTCTGCGCTCC
37	chr6	157495136	157495256	CAP_H_06_02as1	+	ARID1B	57492	50	ATTAGCATCTGTGGGTCTTGCAGATATGATGTCTCCTGGTGAATCCAAACTGCCCCTGCCTCTCAAAGCAGACGGCAAAGAAGAAGGCACTCCACAGCCCGAGAGCAAGTCAAAGGTACT
37	chr6	157496030	157496150	CAP_H_06_02as2	+	ARID1B	57492	54	GCCAGTCCCTTCCCCAATGTCCCCCAGCTCTGCTAGCATCTCCTCATTTCATGGAGATGAAAGTGATAGCATTAGCAGCCCAGGCTGGCCAAAGACTCCATCAAGCCCTGTAAGTGGCTC
37	chr6	157502152	157502272	CAP_H_06_02as3	+	ARID1B	57492	59	GCTGGGGAATGAGCCAGAGAGAAAGCTCTGGGTCGACCGATACCTCACCTTCATGGAAGAGAGAGGCTCTCCTGTCTCAAGTCTGCCTGCCGTGGGCAAGAAGCCCCTGGACCTGTTCCG
37	chr6	157505414	157505534	CAP_H_06_02as4	+	ARID1B	57492	56	CACCTCAAGCAGTGCAGCGAGCTCCCTGAAAAAGCAGTATATTCAGTACCTGTTTGCCTTTGAGTGCAAGATCGAACGTGGGGAGGAGCCCCCGCCGGAAGTCTTCAGCACCGGGGACAC
37	chr6	157505534	157505654	CAP_H_06_02as5	+	ARID1B	57492	64	CAAAAAGCAGCCCAAGCTCCAGCCGCCATCTCCTGGTAAGTGGCGGCGCTGCAGTCACTGGCCCAGGAAAGCCCAGGCGCCTGGCCTGGGAGGTTCCGGGAAGGTGGTTTCACAGTCAGG
37	chr6	157507538	157507658	CAP_H_06_02as6	+	ARID1B	57492	68	GCCTCCTGGTCTCGTCCAGCCCCGAGAGCGCGTGCAGGGGGCTCCAGGCACACACAGGCGTCTGGGGGTCGCAGGCAGAGGCACCCTGGTCTTCAGAAGCCTCTCGATTCACTGCCACCC
37	chr6	157507658	157507778	CAP_H_06_02as7	+	ARID1B	57492	39	ACACAGCAGGTGGCCTCTCCGATTCCAGTCCCATCATTAGGGAAAGTGTCTGGAAACATTTTTGTTGTTAAAGGAAAATAAAATTATTCCCAACTATTGGCCATGTTAGAGTCTCATTTA
37	chr6	157510825	157510945	CAP_H_06_02as8	+	ARID1B	57492	52	AATTCCATGGCAGAGGTTCCAGGTGACCTGAAGCCACCTACCCCAGCCTCCACCCCTCACGGCCAGATGACTCCAATGCAAGGTGGAAGGTATGTTCAAATAACTCTGTGAGGCATACAA
37	chr6	157511221	157511341	CAP_H_06_02as9	+	ARID1B	57492	58	CCTTCCCGAAACGGAACTCCATGACTCCAAACGCCCCCTACCAGCAGGGCATGAGCATGCCCGATGTGATGGGCAGGATGCCCTATGAGCCCAACAAGGACCCCTTTGGGGGAATGAGAA
37	chr6	157517348	157517468	CAP_H_06_02asa	+	ARID1B	57492	51	AGCATGCAGGACATGTACAACCAAAGTCCCTCCGGAGCAATGTCTAACCTGGGCATGGGGCAGCGCCAGCAGTTTCCCTATGGAGCCAGTTACGACCGAAGGTGAGTATTTTTTAAGATG
37	chr6	157519932	157520052	CAP_H_06_02asb	+	ARID1B	57492	65	GCCTCATTCCAGGCATGAACCTTATGGGCAGCAGTATCCAGGCCAAGGCCCTCCCTCGGGACAGCCGCCGTATGGAGGGCACCAGCCCGGCCTGTACCCACAGCAGCCGGTGAGTTGGCA
37	chr6	157521888	157522008	CAP_H_06_02asc	+	ARID1B	57492	60	CGAGGGCGACATGTACAACATGCAGTACAGCAGCCAGCAGCAGGAGATGTACAACCAGTATGGAGGCTCCTACTCGGGCCCGGACCGCAGGCCCATCCAGGGCCAGTACCCGTATCCCTA
37	chr6	157522008	157522128	CAP_H_06_02asd	+	ARID1B	57492	65	CAGCAGGGAGAGGATGCAGGGCCCGGGGCAGATCCAGACACACGGAATCCCGCCTCAGATGATGGGCGGCCCGCTGCAGTCGTCCTCCAGTGAGGGGCCTCAGCAGAATATGTGGGCAGC
37	chr6	157522128	157522248	CAP_H_06_02ase	+	ARID1B	57492	56	ACGCAATGATATGCCTTATCCCTACCAGAACAGGCAGGGCCCTGGCGGCCCTACACAGGCGCCCCCTTACCCAGGCATGAACCGCACAGACGATATGATGGTACCCGATCAGAGGATAAA
37	chr6	157522248	157522368	CAP_H_06_02asf	+	ARID1B	57492	61	TCATGAGAGCCAGTGGCCTTCTCACGTCAGCCAGCGTCAGCCTTATATGTCGTCCTCAGCCTCCATGCAGCCCATCACACGCCCACCACAGCCGTCCTACCAGACGCCACCGTCACTGCC
37	chr6	157522368	157522488	CAP_H_06_02asg	+	ARID1B	57492	57	AAATCACATCTCCAGGGCGCCCAGCCCAGCGTCCTTCCAGCGCTCCCTGGAGAACCGCATGTCTCCAAGCAAGTCTCCTTTTCTGCCGTCTATGAAGATGCAGAAGGTCATGCCCACGGT
37	chr6	157522488	157522608	CAP_H_06_02ash	+	ARID1B	57492	55	CCCCACATCCCAGGTCACCGGGCCACCACCCCAACCACCCCCAATCAGAAGGGAGATCACCTTTCCTCCTGGCTCAGTAGAAGCATCACAACCAGTCTTGAAACAAAGGCGAAAGATTAC
37	chr6	157525049	157525169	CAP_H_06_02asi	+	ARID1B	57492	41	GCTGAGAGTACGTGGGCTTTGGACACTATTAATATTCTTCTGTATGATGACAGCACTGTTGCTACTTTCAATCTCTCCCAGGTAAGCCAGCATAGTCCAACTAACAACCAAATTAGGATA
37	chr6	157527350	157527470	CAP_H_06_02asj	+	ARID1B	57492	46	TGACATTTTTGGAATTCTTATGGAATATGAAGTGGGAGACCCCAGCCAAAAAGCACTTGATCACAACGCAGCAAGGAAGGATGACAGCCAGTCCTTGGCAGACGATTCTGGGAAAGAGGA
37	chr6	157527470	157527590	CAP_H_06_02ask	+	ARID1B	57492	55	GGAAGATGCTGAATGTATTGATGACGACGAGGAAGACGAGGAGGATGAGGAGGAAGACAGCGAGAAGACAGAAAGCGATGAAAAGAGCAGCATCGCTCTGACTGCCCCGGACGCCGCTGC
37	chr6	157527590	157527710	CAP_H_06_02asl	+	ARID1B	57492	46	AGACCCAAAGGAGAAGCCCAAGCAAGCCAGTAAGTTCGACAAGCTGCCAATAAAGATAGTCAAAAAGAACAACCTGTTTGTTGTTGACCGATCTGACAAGTTGGGGCGTGTGCAGGAGTT
37	chr6	157527710	157527830	CAP_H_06_02asm	+	ARID1B	57492	59	CAATAGTGGCCTTCTGCACTGGCAGCTCGGCGGGGGTGACACCACCGAGCACATTCAGACTCACTTTGAGAGCAAGATGGAAATTCCTCCTCGCAGGCGCCCACCTCCCCCCTTAAGCTC
37	chr6	157527830	157527950	CAP_H_06_02asn	+	ARID1B	57492	53	CGCAGGTAGAAAGAAAGAGCAAGAAGGCAAAGGCGACTCTGAAGAGCAGCAAGAGAAAAGCATCATAGCAACCATCGATGACGTCCTCTCTGCTCGGCCAGGGGCATTGCCTGAAGACGC
37	chr6	157527950	157528070	CAP_H_06_02aso	+	ARID1B	57492	56	AAACCCTGGGCCCCAGACCGAAAGCAGTAAGTTTCCCTTTGGTATCCAGCAAGCCAAAAGTCACCGGAACATCAAGCTGCTGGAGGACGAGCCCAGGAGCCGAGACGAGACTCCTCTGTG
37	chr6	157528070	157528190	CAP_H_06_02asp	+	ARID1B	57492	53	TACCATCGCGCACTGGCAGGACTCGCTGGCTAAGCGATGCATCTGTGTGTCCAATATTGTCCGTAGCTTGTCATTCGTGCCTGGCAATGATGCCGAAATGTCCAAACATCCAGGCCTGGT
37	chr6	157528190	157528310	CAP_H_06_02asq	+	ARID1B	57492	55	GCTGATCCTGGGGAAGCTGATTCTTCTTCACCACGAGCATCCAGAGAGAAAGCGAGCACCGCAGACCTATGAGAAAGAGGAGGATGAGGACAAGGGGGTGGCCTGCAGCAAAGATGAGTG
37	chr6	157528310	157528430	CAP_H_06_02asr	+	ARID1B	57492	52	GTGGTGGGACTGCCTCGAGGTCTTGAGGGATAACACGTTGGTCACGTTGGCCAACATTTCCGGGCAGCTAGACTTGTCTGCTTACACGGAAAGCATCTGCTTGCCAATTTTGGATGGCTT
37	chr6	157528430	157528550	CAP_H_06_02ass	+	ARID1B	57492	56	GCTGCACTGGATGGTGTGCCCGTCTGCAGAGGCACAAGATCCCTTTCCAACTGTGGGACCCAACTCGGTCCTGTCGCCTCAGAGACTTGTGCTGGAGACCCTCTGTAAACTCAGTATCCA
37	chr6	157528550	157528670	CAP_H_06_02ast	+	ARID1B	57492	45	GGACAATAATGTGGACCTGATCTTGGCCACTCCTCCATTTAGTCGTCAGGAGAAATTCTATGCTACATTAGTTAGGTACGTTGGGGATCGCAAAAACCCAGTCTGTCGAGAAATGTCCAT
37	chr6	157528670	157528790	CAP_H_06_02asu	+	ARID1B	57492	53	GGCGCTTTTATCGAACCTTGCCCAAGGGGACGCACTAGCAGCAAGGGCCATAGCTGTGCAGAAAGGAAGCATTGGAAACTTGATAAGCTTCCTAGAGGATGGGGTCACGATGGCCCAGTA
37	chr6	157528790	157528910	CAP_H_06_02asv	+	ARID1B	57492	61	CCAGCAGAGCCAGCACAACCTCATGCACATGCAGCCCCCGCCCCTGGAACCACCTAGCGTAGACATGATGTGCAGGGCGGCCAAGGCTTTGCTAGCCATGGCCAGAGTGGACGAAAACCG
37	chr6	157528910	157529030	CAP_H_06_02asw	+	ARID1B	57492	46	CTCGGAATTCCTTTTGCACGAGGGCCGGTTGCTGGATATCTCGATATCAGCTGTCCTGAACTCTCTGGTTGCATCTGTCATCTGTGATGTACTGTTTCAGATTGGGCAGTTATGACATAA
37	chr11	108098351	108098471	CAP_H_11_02bgM	+	ATM	472	33	ATGAGTCTAGTACTTAATGATCTGCTTATCTGCTGCCGTCAACTAGAACATGATAGAGCTACAGAACGAAAGGTAGTAAATTACTTAAATTCAATTTTTCCTTGAAATAAGTGTGATTAG
37	chr11	108098498	108098618	CAP_H_11_02bgN	+	ATM	472	35	TCAGAAAGAAGTTGAGAAATTTAAGCGCCTGATTCGAGATCCTGAAACAATTAAACATCTAGATCGGCATTCAGATTCCAAACAAGGAAAATATTTGAATTGGGATGCTGTTTTTAGGTA
37	chr11	108099954	108100074	CAP_H_11_02bgO	+	ATM	472	35	AACCAAATGTATCAGCCTCAACACAAGCCTCCAGGCAGAAAAAGATGCAGGAAATCAGTAGTTTGGTCAAATACTTCATCAAATGTGCAAACAGAAGTAAGTGATGTTATAAATTATAAA
37	chr11	108106446	108106566	CAP_H_11_02bgP	+	ATM	472	37	GTGAAAGATTCATCTAATGGTGCTATTTACGGAGCTGATTGTAGCAACATACTACTCAAAGACATTCTTTCTGTGAGAAAATACTGGTGTGAAATATCTCAGCAACAGTGGTTAGGTATG
37	chr11	108114729	108114849	CAP_H_11_02bgQ	+	ATM	472	37	CATAGAGTTTTAGTGGCTAGAATAATTCATGCTGTTACCAAAGGATGCTGTTCTCAGACTGACGGATTAAATTCCAAATTTTTGGACTTTTTTTCCAAGGCTATTCAGTGTGCGAGGTAA
37	chr11	108115513	108115633	CAP_H_11_02bgR	+	ATM	472	39	GACAAGAAAAGAGCTCTTCAGGTCTAAATCATATCTTAGCAGCTCTTACTATCTTCCTCAAGACTTTGGCTGTCAACTTTCGAATTCGAGTGTGTGAATTAGGAGATGAAATTCTTCCCA
37	chr11	108115633	108115753	CAP_H_11_02bgS	+	ATM	472	30	CTTTGCTTTATATTTGGACTCAACATAGGCTTAATGATTCTTTAAAAGAAGTCATTATTGAATTATTTCAACTGCAAATTTATATCCATCATCCGAAAGGAGCCAAAACCCAAGAAAAAG
37	chr11	108117740	108117860	CAP_H_11_02bgT	+	ATM	472	36	CTGCTAGTGAATGAGATAAGTCATATAGGAAGTAGAGGAAAGTATTCTTCAGGATTTCGTAATATTGCCGTCAAAGAAAATTTGATTGAATTGATGGCAGATATCTGTCACCAGGTACAG
37	chr11	108119709	108119829	CAP_H_11_02bgU	+	ATM	472	37	TACACAAAGAGAATCTAGTGATTACAGTGTCCCTTGCAAAAGGAAGAAAATAGAACTAGGCTGGGAAGTAATAAAAGATCACCTTCAGAAGTCACAGAATGATTTTGATCTTGTGCCTTG
37	chr11	108121477	108121597	CAP_H_11_02bgV	+	ATM	472	45	ACTGTGAGCTGTCTCCATTACTGATGATACTATCTCAGCTTCTACCCCAACAGCGACATGGGGAACGTACACCATATGTGTTACGATGCCTTACGGAAGTTGCATTGTGTCAAGACAAGA
37	chr11	108121597	108121717	CAP_H_11_02bgW	+	ATM	472	34	GGTCAAACCTAGAAAGCTCACAAAAGTCAGATTTATTAAAACTCTGGAATAAAATTTGGTGTATTACCTTTCGTGGTATAAGTTCTGAGCAAATACAAGCTGAAAACTTTGGCTTACTTG
37	chr11	108121717	108121837	CAP_H_11_02bgX	+	ATM	472	40	GAGCCATAATTCAGGGTAGTTTAGTTGAGGTTGACAGAGAATTCTGGAAGTTATTTACTGGGTCAGCCTGCAGACCTTCATGGTAAGTTCAGCATGCATTATGTCTGACTTACAGATAAA
37	chr11	108122613	108122733	CAP_H_11_02bgY	+	ATM	472	31	GAACGGTAAAAATGGGAATAGAGCAAAATATGTGTGAAGTAAATAGAAGCTTTTCTTTAAAGGAATCAATAATGAAATGGCTCTTATTCTATCAGTTAGAGGGTGACTTAGAAAATAGCA
37	chr11	108123531	108123651	CAP_H_11_02bgZ	+	ATM	472	33	TTTTCTTTGTAGTAATTTTCCTCATCTTGTACTGGAGAAAATTCTTGTGAGTCTCACTATGAAAAACTGTAAAGCTGCAATGAATTTTTTCCAAAGCGTGCCAGAATGGTATGTTATCTA
37	chr11	108124533	108124653	CAP_H_11_02bh0	+	ATM	472	34	CTTGAAGTGAACACCACCAAAAAGATAAAGAAGAACTTTCATTCTCAGAAGTAGAAGAACTATTTCTTCAGACAACTTTTGACAAGATGGACTTTTTAACCATTGTGAGAGAATGTGGTA
37	chr11	108124653	108124773	CAP_H_11_02bh1	+	ATM	472	43	TAGAAAAGCACCAGTCCAGTATTGGCTTCTCTGTCCACCAGAATCTCAAGGAATCACTGGATCGCTGTCTTCTGGGATTATCAGAACAGCTTCTGAATAATTACTCATCTGAGGTGAGAT
37	chr11	108126991	108127111	CAP_H_11_02bh2	+	ATM	472	35	CCTTGGCTGCTACTGTTACATGGGTGTAATAGCTGAAGAGGAAGCATATAAGTCAGAATTATTCCAGAAAGCCAAGGTAGGAGAATTTATACTAATAAAGTTTCGGATAAATTTGAATGA
37	chr11	108128257	108128377	CAP_H_11_02bh3	+	ATM	472	35	AAATGAGGAATTCAGAATTGGTTCCTTGAGAAATATGATGCAGCTATGTACACGTTGCTTGAGCAACTGTACCAAGGTAAGATTTTCTTCTTCTTGTTTTGTTTTTTGAGATAGGATCTT
37	chr11	108129697	108129817	CAP_H_11_02bh4	+	ATM	472	33	TTGTCTTAATTGCAGAAGAGTCCAAATAAGATTGCATCTGGCTTTTTCCTGCGATTGTTAACATCAAAGCTAATGAATGACATTGCAGATATTTGTAAAAGTTTAGTAAGTATGCTTCCT
37	chr11	108137947	108138067	CAP_H_11_02bh5	+	ATM	472	40	AGATGATACTAATGGAAATCTAATGGAGGTGGAGGATCAGTCATCCATGAATCTATTTAACGATTACCCTGATAGTAGTGTTAGTGATGCAAACGAACCTGGAGAGAGCCAAAGTACCAT
37	chr11	108139186	108139306	CAP_H_11_02bh6	+	ATM	472	39	TTCTTAGACATGCTCAAGTTCTTGTGTTTGTGTGTAACTACTGCTCAGACCAATACTGTGTCCTTTAGGGCAGCTGATATTCGGAGGAAATTGTTAATGTTAATTGATTCTAGCACGCTA
37	chr11	108141771	108141891	CAP_H_11_02bh7	+	ATM	472	39	TTCCCTCCTACCATCTTAGTATCTAATGCTTTTAAAGGAGCTTCCTGGAGAAGAGTACCCCTTGCCAATGGAAGATGTTCTTGAACTTCTGAAACCACTATCGTAAGAAATTAAAACCTT
37	chr11	108142027	108142147	CAP_H_11_02bh8	+	ATM	472	40	TAAACCATGTCCTTCATGTAGTGAAAAACCTAGGTCAAAGCAATATGGACTCTGAGAACACAAGGGATGCTCAAGGACAGTTTCTTACAGTAATTGGAGCATTTTGGTAGGTACAGTCTA
37	chr11	108143236	108143356	CAP_H_11_02bh9	+	ATM	472	33	TGGAAAACTTACTTGATTTCAGGCATCTAACAAAGGAGAGGAAATATATATTCTCTGTAAGAATGGCCCTAGTAAATTGCCTTAAAACTTTGCTTGAGGTGAGTTTTTGCATTTTTTTAG
37	chr11	108143498	108143618	CAP_H_11_02bha	+	ATM	472	37	TCCTGTAAATGAAGTATTTACACAATTTCTTGCTGACAATCATCACCAAGTTCGCATGTTGGCTGCAGAGTCAATCAATAGGTAATGGGTCAAATATTCATGAAGTATTTGGAATGCTGC
37	chr11	108150216	108150336	CAP_H_11_02bhb	+	ATM	472	42	GATTGTTCCAGGACACGAAGGGAGATTCTTCCAGGTTACTGAAAGCACTTCCTTTGAAGCTTCAGCAAACAGCTTTTGAAAATGCATACTTGAAAGCTCAGGAAGGAATGAGAGAAATGG
37	chr11	108151771	108151891	CAP_H_11_02bhc	+	ATM	472	40	ATCTGTTTTACTGACGTTGATAGCTGTGGTTTTATCCTGTAGCCCTATCTGCGAAAAACAGGCTTTGTTTGCCCTGTGTAAATCTGTGAAAGAGAATGGATTAGAACCTCACCTTGTGAA
37	chr11	108153486	108153606	CAP_H_11_02bhd	+	ATM	472	27	TATGGCATCTCATTTAGATTATCTGGTTTTGGAATGGCTAAATCTTCAAGATACTGAATACAACTTATCTTCTTTTCCTTTTATTTTATTAAACTACACAAATATTGAGGATTTCTATAG
37	chr11	108155003	108155123	CAP_H_11_02bhe	+	ATM	472	38	ATGAGGTGAAGTCCATTGCTAATCAGATTCAAGAGGACTGGAAAAGTCTTCTAACAGACTGCTTTCCAAAGATTCTTGTAAATATTCTTCCTTATTTTGCCTATGAGGGTACCAGAGACA
37	chr11	108155123	108155243	CAP_H_11_02bhf	+	ATM	472	37	GTGGGATGGCACAGCAAAGAGAGACTGCTACCAAGGTCTATGATATGCTTAAAAGTGAAAACTTATTGGGAAAACAGGTATGGCTTCAATTTTTATGTACTTTTCATTCCCTGAATGATA
37	chr11	108158324	108158444	CAP_H_11_02bhg	+	ATM	472	40	AGATTGATCACTTATTCATTAGTAATTTACCAGAGATTGTGGTGGAGTTATTGATGACGTTACATGAGCCAGCAAATTCTAGTGCCAGTCAGAGCACTGACCTCTGTGACTTTTCAGGGT
37	chr11	108159753	108159873	CAP_H_11_02bhh	+	ATM	472	29	AAGCAACATTTGCCTATATCAGCAATTGTCATAAAACCAAGTTAAAAAGCATTTTAGAAATTCTTTCCAAAAGCCCTGTAAGTATACATGATGAGTTTAATAATAGAACATTCCTTCTTT
37	chr11	108160378	108160498	CAP_H_11_02bhi	+	ATM	472	31	AAATAATGTTTATAAGAAGCACAGAATTCTTAAAATATATCACCTGTTTGTTAGTTTATTACTGAAAGATATAAAAAGTGGCTTAGGAGGAGCTTGGGCCTTTGTTCTTCGAGACGTTAT
37	chr11	108163395	108163515	CAP_H_11_02bhj	+	ATM	472	42	ACTTATTAAGTCAGGTTTGCCAGACAGCCGTGACTTACTGTAAGGATGCTCTAGAAAACCATCTTCATGTTATTGTTGGTACACTTATACCCCTTGTGTATGAGCAGGTGGAGGTTCAGA
37	chr11	108164089	108164209	CAP_H_11_02bhk	+	ATM	472	35	CCTCTATATCACGATTAAGCTTTTAGATCCTTTTCCTGACCATGTTGTTTTTAAGGATTTGCGTATTACTCAGCAAAAAATCAAATACAGTAGAGGACCCTTTTCACTCTTGGAGGTAAT
37	chr11	108165703	108165823	CAP_H_11_02bhl	+	ATM	472	39	AAGACTTGAAGGACTAAAGGATCTTCGAAGACAACTGGAACTACATAAAGATCAGATGGTGGACATTATGAGAGCTTCTCAGGGTGCTAATTTTAAATGACATGGGCTATTTCTACCTGT
37	chr11	108167988	108168108	CAP_H_11_02bhm	+	ATM	472	31	CTAATTTTTAAAAAATTATTTCTAGATAATCCGCAAGATGGGATTATGGTGAAACTAGTTGTCAATTTGTTGCAGTTATCCAAGATGGCAATAAACCACACTGGTGAAAAAGAAGTTCTA
37	chr11	108170490	108170610	CAP_H_11_02bho	+	ATM	472	35	ATAGCTATACAACATAGTAAAGATGCATCTTATACCAAGGCCCTTAAGTTATTTGAAGATAAAGAACTTCAGTGGACCTTCATAATGCTGACCTACCTGAATAACACACTGGTAGAAGAT
37	chr11	108172424	108172544	CAP_H_11_02bhp	+	ATM	472	34	CAAAGACTGGACATAGTTTCTGGGAGATTTATAAGATGACAACAGATCCAATGCTGGCCTATCTACAGCCTTTTAGAACATCAAGAAAAAAGGTCTCTTAAGTAATAAATGTTTATTGAA
37	chr11	108173629	108173749	CAP_H_11_02bhq	+	ATM	472	33	TGATATAAATCTGTGGATTCCTCTAAGTGAAAATCATGACATTTGGATAAAGACACTGACTTGTGCTTTTTTGGACAGTGGAGGCACAAAATGTGAAATTCTTCAATTATTAAAGCCAAT
37	chr11	108175451	108175571	CAP_H_11_02bhr	+	ATM	472	43	TTTACTCCAAGATACAAATGAATCATGGAGAAATCTGCTTTCTACACATGTTCAGGGATTTTTCACCAGCTGTCTTCGACACTTCTCGCAAACGAGCCGATCCACAACCCCTGCAAACTT
37	chr11	108178607	108178727	CAP_H_11_02bhs	+	ATM	472	35	TATTTTTGTTTGTCAGAGTCAGAGCACTTTTTCCGATGCTGTTTGGATAAAAAATCACAAAGAACAATGCTTGCTGTTGTGGACTACATGAGAAGACAAAAGAGGTAATGTAATGAGTGT
37	chr11	108180936	108181056	CAP_H_11_02bht	+	ATM	472	37	ATCTAGAAGTTGCCAAGGTAGCTCAGTCTTGTGCTGCTCACTTTACAGCTTTACTCTATGCAGAAATCTATGCAGATAAGAAAAGTATGGATGATCAAGAGAAAAGGTAATGGAATTTAG
37	chr11	108183121	108183241	CAP_H_11_02bhu	+	ATM	472	33	TTCTTGTGACAAACAGAAGTCTTGCATTTGAAGAAGGAAGCCAGAATACAACTATTTCTAGCTTGAGTGAAAAAAGTAAAGAAGAAACTGGAATAAGTTTACAGGTAAATATTAGAGGCT
37	chr11	108186549	108186669	CAP_H_11_02bhv	+	ATM	472	39	GATCTTCTCTTAGAAATCTACAGAAGTATAGGGGAGCCAGATAGTTTGTATGGCTGTGGTGGAGGGAAGATGTTACAACCCATTACTAGGTAAATTGCATTTTTCTAAACAACGGTATAG
37	chr11	108186728	108186848	CAP_H_11_02bhw	+	ATM	472	44	TTCTTATAGACTACGAACATATGAACACGAAGCAATGTGGGGCAAAGCCCTAGTAACATATGACCTCGAAACAGCAATCCCCTCATCAACACGCCAGGCAGGAATCATTCAGGTACATTT
37	chr11	108188149	108188269	CAP_H_11_02bhx	+	ATM	472	39	ATTGGATTATGAAAATAAAGACTGGTGTCCTGAACTAGAAGAACTTCATTACCAAGCAGCATGGAGGAATATGCAGTGGGACCATTGCACTTCCGTCAGGTAAGAAATTTGACTTGATTT
37	chr11	108190672	108190792	CAP_H_11_02bhy	+	ATM	472	35	TCTCACAGCAAAGAAGTAGAAGGAACCAGTTACCATGAATCATTGTACAATGCTCTACAATCTCTAAGAGACAGAGAATTCTCTACATTTTATGAAAGTCTCAAATATGCCAGGTATTAT
37	chr11	108192027	108192147	CAP_H_11_02bhz	+	ATM	472	48	AGTAAAAGAAGTGGAAGAGATGTGTAAGCGCAGCCTTGAGTCTGTGTATTCGCTCTATCCCACACTTAGCAGGTTGCAGGCCATTGGAGAGCTGGAAAGCATTGGGGAGCTTTTCTCAAG
37	chr11	108196033	108196153	CAP_H_11_02bhA	+	ATM	472	42	CAGATCAGTCACACATAGACAACTCTCTGAAGTATATATTAAGTGGCAGAAACACTCCCAGCTTCTCAAGGACAGTGATTTTAGTTTTCAGGAGCCTATCATGGCTCTACGCACAGTCAT
37	chr11	108196153	108196273	CAP_H_11_02bhB	+	ATM	472	40	TTTGGAGATCCTGATGGAAAAGGAAATGGACAACTCACAAAGAGAATGTATTAAGGACATTCTCACCAAACACCTTGTAGAACTCTCTATACTGGCCAGAACTTTCAAGAACACTCAGGT
37	chr11	108196834	108196954	CAP_H_11_02bhC	+	ATM	472	49	TGGAGTCTCTGAGTGGCAGCTGGAAGAAGCACAAGTATTCTGGGCAAAAAAGGAGCAGAGTCTTGCCCTGAGTATTCTCAAGCAAATGATCAAGAAGTTGGATGCCAGCTGTGCAGCGGT
37	chr11	108198368	108198488	CAP_H_11_02bhD	+	ATM	472	43	CAGAACAATCCCAGCCTAAAACTTACATACACAGAATGTCTGAGGGTTTGTGGCAACTGGTTAGCAGAAACGTGCTTAGAAAATCCTGCGGTCATCATGCAGACCTATCTAGAAAAGGTA
37	chr11	108199797	108199917	CAP_H_11_02bhE	+	ATM	472	35	AAATGGAAAAATGAAGGCATTTCTCTCATTAGCCCGGTTTTCAGATACTCAATACCAAAGAATTGAAAACTACATGAAATCATCGGAATTTGAAAACAAGCAAGCTCTCCTGAAAAGAGC
37	chr11	108200990	108201110	CAP_H_11_02bhF	+	ATM	472	39	GTGCACTGAAAGAGGATCGTAAACGCTTCTTATGTAAAGCAGTTGAAAATTATATCAACTGCTTATTAAGTGGAGAAGAACATGATATGTGGGTATTCCGACTTTGTTCCCTCTGGCTTG
37	chr11	108202167	108202287	CAP_H_11_02bhG	+	ATM	472	40	TAGAGAGACGGAATGAAGATTCCAACATATAAATTTTTGCCTCTTATGTACCAATTGGCTGCTAGAATGGGGACCAAGATGATGGGAGGCCTAGGATTTCATGAAGTCCTCAATAATGTA
37	chr11	108202655	108202775	CAP_H_11_02bhH	+	ATM	472	39	ACTGGCCTTAGCAAATGCAAACAGAGATGAATTTCTGACTAAACCAGAGGTAGCCAGAAGAAGCAGAATAACTAAAAATGTGCCTAAACAAAGCTCTCAGCTTGATGAGGTATTTGGATT
37	chr11	108203538	108203658	CAP_H_11_02bhI	+	ATM	472	35	ACCTCAGATGGTCAGAAGTGTTGAGGCACTTTGTGATGCTTATATTATATTAGCAAACTTAGATGCCACTCAGTGGAAGACTCAGAGAAGTATGTTTTTTTTAAAGAAGAAACGTTACTT
37	chr11	108204574	108204694	CAP_H_11_02bhJ	+	ATM	472	30	TCAGTTTGTCACTAAAATCTCTTCATTTTTAAATACAGAAGGCATAAATATTCCAGCAGACCAGCCAATTACTAAACTTAAGAATTTAGAAGATGTTGTTGTCCCTACTATGGAAATTAA
37	chr11	108205745	108205865	CAP_H_11_02bhL	+	ATM	472	45	AGCAGAATTTCGCTTAGCAGGAGGTGTAAATTTACCAAAAATAATAGATTGTGTAGGTTCCGATGGCAAGGAGAGGAGACAGCTTGTTAAGGTGAGCCTTCCCTTCTCTGGCTTAGCCCT
37	chr11	108206569	108206689	CAP_H_11_02bhM	+	ATM	472	42	AGGGCCGTGATGACCTGAGACAAGATGCTGTCATGCAACAGGTCTTCCAGATGTGTAATACATTACTGCAGAGAAACACGGAAACTAGGAAGAGGAAATTAACTATCTGTACTTATAAGG
37	chr11	108213998	108214118	CAP_H_11_02bhN	+	ATM	472	38	TGTCCCCATTGGTGAATTTCTTGTTAACAATGAAGATGGTGCTCATAAAAGATACAGGCCAAATGATTTCAGTGCCTTTCAGTGCCAAAAGAAAATGATGGTGAGTGACACCCAAAATTA
37	chr11	108216519	108216639	CAP_H_11_02bhO	+	ATM	472	39	TTGCCAAAATTTTCAACCAGTTTTCCGTTACTTCTGCATGGAAAAATTCTTGGATCCAGCTATTTGGTTTGAGAAGCGATTGGCTTATACGCGCAGTGTAGCTACTTCTTCTATTGGTAA
37	chr11	108217988	108218108	CAP_H_11_02bhP	+	ATM	472	33	GTTTCTTTTTTCTCCAGTTGGTTACATACTTGGACTTGGTGATAGACATGTACAGAATATCTTGATAAATGAGCAGTCAGCAGAACTTGTACATATAGATCTAGGTAAGTAATAAAATCT
37	chr11	108224489	108224609	CAP_H_11_02bhQ	+	ATM	472	45	TAGGTGTTGCTTTTGAACAGGGCAAAATCCTTCCTACTCCTGAGACAGTTCCTTTTAGACTCACCAGAGATATTGTGGATGGCATGGGCATTACGGGTGTTGAAGGTGTCTTCAGAAGGT
37	chr11	108225480	108225600	CAP_H_11_02bhR	+	ATM	472	36	TACGTTGACAACATTGGTGTGTAACAAAATCCGTATTTATAATGTGTTTGACTCTAGATGCTGTGAGAAAACCATGGAAGTGATGAGAAACTCTCAGGAAACTCTGTTAACCATTGTAGA
37	chr11	108235858	108235978	CAP_H_11_02bhT	+	ATM	472	43	TTTGTATTTACAGCAGAGGCCGGAAGATGAAACTGAGCTTCACCCTACTCTGAATGCAGATGACCAAGAATGCAAACGAAATCTCAGGTGAGCAGTATTTTAAGAAGGTCCTGTTGTCAG
37	chr11	108236101	108236221	CAP_H_11_02bhU	+	ATM	472	47	TACAAGAGAAACTGAAAGGAGTGGAAGAAGGCACTGTGCTCAGTGTTGGTGGACAAGTGAATTTGCTCATACAGCAGGCCATAGACCCCAAAAATCTCAGCCGACTTTTCCCAGGATGGA
37	chr3	142168237	142168357	CAP_H_03_01Nhh	-	ATR	545	32	GATTATTAACATATTCTTTTACATAATTTCATTTCACATATATGGAGTCCAACCAAGATACATCTGGCATAGTAAGTTTTCATCAGTAGCTTCCTGTATAAGGTAATGCACATGTCCTTC
37	chr3	142168357	142168477	CAP_H_03_01Nhi	-	ATR	545	39	AATAGATAACGGCAGTCCTGTCACTCTATTTCGAGTCTTGATTACACCTTGTAGTCGCTGCTCAATGTCAAGAACATGGGTCTTGGCCTAAAAAGAAGAAACATAAAACCAAAAACAGAT
37	chr3	142169349	142169469	CAP_H_03_01NsC	-	ATR	545	37	GAGGCTATTTCTCATATCCAGAAAATCAGATCAAGGGAAGTACCCTTTGAAGCACAAACTTCACGTTACTTAAATGAATTTGAAGAACTTGCCATCTTAGGAAAAGGTGGATATGGAAGA
37	chr3	142171866	142171986	CAP_H_03_01Njy	-	ATR	545	38	TCCAAGCAGTTCTCATGCATAGAGATGAGAACTATAGCTGCATATCAAGTTCATTTGTAGAGATGAGGACTACAGCCCATATCAAGCTATACCTTCTACTAACCTTTTCATTGACAACTT
37	chr3	142171986	142172106	CAP_H_03_01Njz	-	ATR	545	37	CTCCAGTTTCATTCAGTGGCGCTTTGGAATGCCCTTTCACTGGTTTACTCCATTCCACAAGAGGATCATGTAGAAAAGTCTTTAAGACACTAAAATTGAAACAAATATTATGGTATGATG
37	chr3	142176401	142176521	CAP_H_03_01Nom	-	ATR	545	39	ATTCGAGGTTACTGTTAAATTATTTACAAAGTATAGGTGATTACCTCATTAAAGGCTCTCGCTGATCACGCATCAGCCTCATTGTAACTTCACATGCTCTTCGAAAAAGACCCTCTGTTC
37	chr3	142176521	142176641	CAP_H_03_01Non	-	ATR	545	34	CCATAGGACCCATTCCATTAACCATATTATGAGTCAGGCGAAATGGCACAATTTCTGGAACTTCAAAGGTTTCTCCCTTAGAAACAATACATTTTATTACAAACTAACAATGTTAGAATT
37	chr3	142177713	142177833	CAP_H_03_01Nue	-	ATR	545	31	TAACAGGTATGTCAAGGAAGATACAGTTGTTGAGAAAAGGAAATTGAGAGAAAACACAATTAGTAAGAGTAACTCATATCACATACCTTATTGAAAAGACAATTGAAATCTACATGTACG
37	chr3	142177833	142177953	CAP_H_03_01Nuf	-	ATR	545	42	CATTCACCAGTCAAAGAATCAAAGAGAATATTTTCACCATGACGGTCTCCAAGCCCCAGAATATAACCAACCATTGACATTACTGCAGTGGAACGGCAGTAAGCTGATCTACTACTGTAC
37	chr3	142178068	142178188	CAP_H_03_01Nt9	-	ATR	545	42	CATGATGTAGGATCAGGGAATGTTCTCAGAAACCACTCATGAAAAATAGGAGGATGCCTGGGCAGGAGAAATTCTCGGAATACTTTGAGTTTTTCAGATAAAGCTGCTGACTTTGGTAGC
37	chr3	142178188	142178308	CAP_H_03_01Nta	-	ATR	545	35	ATACACTGGCGAAGTTCTTTTCCTGTCATATACACTCCTGCAAGGAAGAGTGATATCCATTAATCACATCAGCCAAATGAAAAAAGGGGCAAAGTTTTTTTTGTTAAAATTGGACAAGAA
37	chr3	142180737	142180857	CAP_H_03_01Nkn	-	ATR	545	34	ACTTAGTACCCACACTGTATATGTATAAGAATTAATTTTAGTACCCTTTTCTTTATATAGTTTGGTCAGAATAGGTCTCAAACCAGCAGTGTTGTTCACCCATTCAATAATCCCACATTC
37	chr3	142180857	142180977	CAP_H_03_01Nko	-	ATR	545	29	ATCATTTAGTGGAATAACTGCATATGTTCGAATATGAAGTTCTCTTCTACGAGACTCTGCATCTTTTCTTAAGCACTGTTAAAAAATACACATAAATTTAAAAACAAGATAGAACTCAAA
37	chr3	142183938	142184058	CAP_H_03_01NoZ	-	ATR	545	33	CTTATTAATCAAGGAATTGAATTCCATTAGTCTACAATCCTTTCTCAGGTCATCTTTTGGCTTACACATCATGATGTAGAACTTTCCATCTGAGCCTTTTAAAGAAATCTTCTTTGGTTT
37	chr3	142185150	142185270	CAP_H_03_01NiF	-	ATR	545	42	AAAACTGAAGTTTACCATATCATCAAACCCTGCAATATAGGCCCAATGTCCAGGAAATGGTTCATGGCTAGCATGGTTAGCATGGGTACCCAGAATTGATGGAAGTGTAGGTATCATGAC
37	chr3	142185270	142185390	CAP_H_03_01NiG	-	ATR	545	32	TGATTGTAGAGGAATGAGGATTTCACTAAATGTTGCTTCTTCTACCAGCTTTTTAAGCATTTTAAAATGAGTGCTCATGCTTAATGTGGAACTACTTCCATCAACCTGAAAAAATAAATA
37	chr3	142186775	142186895	CAP_H_03_01Nhj	-	ATR	545	37	CGGTTTATTGCACAATTCTAGAAGCTTATCTGTTAGGCGAGTTGCATCTCCAACAAACTTCTCTAAGGATTTTTTCATATGAATAGCTTTATTGAGGATTTCCTTGCATCTGTTCACACG
37	chr3	142188178	142188298	CAP_H_03_01NtG	-	ATR	545	37	CTTTGACACAGCTGTCATCATCCACATTGCTTGTTGAGGATAGGCTAGAAATACTTTGGCTATTATTTCCATCAAGACAACAAAAACTTCATCGTGAGAATGACAAATTCGAGAGATCAA
37	chr3	142188298	142188418	CAP_H_03_01NtH	-	ATR	545	40	TTGTGAAAAAGCAGTCAAAAATTGATATGGAGCTAAATAGTTTGTATGCTCTGTGATAACCTTGTTTATTTTACCCAAATCATTCCTCATTTGTACACGATCGGAGCGGCCAGCTGGGGG
37	chr3	142188916	142189036	CAP_H_03_01Nt6	-	ATR	545	33	AAGAGTTATACCTTTTTCCCATTCATATGCCTTTGTACCATAATCAAGCCATAGAGTTAACATTCGTGGCATTGACTGATATATGAACTGATTTCCATATTGTAGAGATCTGCAATTATA
37	chr3	142203981	142204101	CAP_H_03_01Ni6	-	ATR	545	41	CTGCCAAAATGAAGAACTATATACCGGATGAGATCACCTTGCTTTTCCATTTTGTTGTCTGTGACCATGGGCATCAATTTGTCATAGTACTTGGCAAGGTAAAAATGCCCATCCTCCCAT
37	chr3	142211943	142212063	CAP_H_03_01NtC	-	ATR	545	34	TAACTGAAACTGCATTATACATATACTTGCCTTATATTTTTTCATAATTGCATTGCTTTCAAAGTTAGCTGTTTCTTCCATAAATCGGCCCACTAGTAGCATAGCTCGACCATGGATTAA
37	chr3	142212063	142212183	CAP_H_03_01NtD	-	ATR	545	37	CATGTTCTTACCCTCAGGTGGGGTTTCATTTTCAGGAAAACATAATTCAACACCTTTTTGAAGAACAATTAGTGCCTGGTGAACATCACCCTAAAAGAAAAAAGGCAACAATAAGCCTTT
37	chr3	142215202	142215322	CAP_H_03_01NqJ	-	ATR	545	54	CTTGGACCAGAGCCACTTTGCCCTTTCCACGTACAGTTCAGCGAGTCGTGATTCCCCTGCATTAAGGAGAGCATTGTAGGCTGTCTGGTGGTGACCAGCCTTTCTAGCTACCCTGGCACT
37	chr3	142215322	142215442	CAP_H_03_01NqK	-	ATR	545	36	CTGCAGCCAGCATTCTCCAACCATTTCATTGTAATCTGGTCTAAAGGAAGTAACAACACATTGGTGAGAGAGACCATTGGTAAGTGTACACAACAACTTAACTTAAAACAATTTAAATCT
37	chr3	142215824	142215944	CAP_H_03_01Nty	-	ATR	545	45	GACATTTTTAAAAAAAGTAGTGTGAGAAACCTTTTGTTGAGGCTTAGTAAAGCCCTCCGGAGAGCCAGGATAGGCTCCTTGGCTCTGTAGGAATTCTGGGTCATTTCTAGTCGAGCTACC
37	chr3	142215944	142216064	CAP_H_03_01Ntz	-	ATR	545	39	CAGTTTAGAGAATCTTCTTGAGAACTGTCACCTGGAGAATGCTGGAAAAGTGGTTTGATGCTATGCTCCAACTCACATAACATGTGCAATCTGAAGATAGATAGAGCCTATGTTAAAATG
37	chr3	142217407	142217527	CAP_H_03_01Ntg	-	ATR	545	35	CAGAAATATAAAAATGGAAATTCCAAAATACCTCACAATATATTCATATCCTCGTTGGTAGGAGCCTCTTTCAAAGCTTGCAGCTGAAAGAGGTACAATTTGTTCTGCTCTCACTAGTTT
37	chr3	142217527	142217647	CAP_H_03_01Nth	-	ATR	545	35	CAGTGAGTCATAAAAAGCTGTGATATCTCTTTTTTTGGCTGATAATAATAGCTGTCCCAGTCTGACACTCCATGTTGTAGATTTTCCATCTGAAAAACAAATGAAGAGTCAAGAAATGTC
37	chr3	142217943	142218063	CAP_H_03_01Niq	-	ATR	545	47	AGCTCTTGGCTTCAAGCAATCCTCCCACCTTGGCCTCCCAAAACACTGAGATTACAGGTGTGAGCCACCATGCCCAGCCTGGTTTCATTCTACTTTGAACAACTAAACAAGGCAATCATA
37	chr3	142218454	142218574	CAP_H_03_01Nhm	-	ATR	545	40	AGAAGTAATTTTACCTGCTGCCAAATAGTTTTCCACCAAATCCCACTGTGACAATTTCCAAGCTGCTTCCACTCTGTACGTGTTTAATTCATCTGTCCACTCGGACCTATTAAAAGAAAC
37	chr3	142222175	142222295	CAP_H_03_01Nq1	-	ATR	545	34	AAAAGAAAATCATTTTATAAAATATTACCTGTTAGCATGCACTCCATTCACCTGAGTGATAACAGTAGACAGCTGACCAAGACCTAACATGGACTTTACTACACCATGATAATGAATGAT
37	chr3	142223980	142224100	CAP_H_03_01Nnb	-	ATR	545	45	CTGGTCTGGTTCTAGCTGAATAGCCCTGTCATAACAAGCAGTGGCATCCCTCAGCAAGCCAAGGCTTTCATGTTCAAGGATCTGTTCTTTTAGAGATGGTTCTGCCTTTCTAATTGCACT
37	chr3	142224100	142224220	CAP_H_03_01Nnc	-	ATR	545	34	GACTCCGGCCACTCCATCAGGTTCATGCATAGCAGCATACAATTTCTTTGTTCAATGATTAAAAAACAATCAAAAACAAGAAAAAAACACAACTGGAAATAAAACTATAAAACCACCTGT
37	chr3	142226742	142226862	CAP_H_03_01Nhq	-	ATR	545	30	ATTATTAAATTCACTATATTAACTTCAGACCTGTAAAAATCCAAGATGTTCCTGAATATTTTGCTTCTTTTCTGTAATAAATGATTCAAAGTGCATTACAGCTCGTGTGTATGCTTTGGA
37	chr3	142226862	142226982	CAP_H_03_01Nhr	-	ATR	545	39	GCGAAAGGAAGCTACTGCCAGAGTATCCTGGGGTATGAGGTCTAGAAAACGGGTTACACTCTGATAGTCTTCATAATCCACAGTAGATACTAGATCATAAAAAAAGTTGAGTAATTAAAG
37	chr3	142231101	142231221	CAP_H_03_01NsH	-	ATR	545	45	CCATTGAGTCTACCTTATTTCTGTTTGATTTGCTGTGTGGACATTTCTCAGCTTTCAGTGCCTGAAATTTGTGCCTTGCCCACTGTGTGAGATGGTCAAGCATGGAGAACACAGTCTGTG
37	chr3	142231221	142231341	CAP_H_03_01NsI	-	ATR	545	32	TACTGAGTTGACACAGATCAGATGCAATGTCTTGGGTATTTATGGTATGCTGATCGTCATGCTTTAGAACTGCCATAATTTCTGCATAAACCTATGAGAATCATTTATAATTAATAATAA
37	chr3	142232342	142232462	CAP_H_03_01NlZ	-	ATR	545	37	CTCCTGCTGATCTTCTTGATTACAACCCAGTAAGACATACACCAGAATATGTGGAAGAAGATAGATGGTCACTTTGAAATCATGCTTCATCATAATGCTACAGCAGGTGAAAATTTTACT
37	chr3	142234236	142234356	CAP_H_03_01Nib	-	ATR	545	38	CTTTGTAATAAGATAACCTGCCCAAGATGCTGACCATTCTGCAAAGTTACTACCCAATTTACTTAAGTAAATTGGCTTCTTTACTCCAGACCAATCGGTTGACTTCTGAGAACTCTTGTA
37	chr3	142238508	142238628	CAP_H_03_01Nm1	-	ATR	545	45	ACCTGGTATTTAGATGAGGTTCTAGTATTTCCCGAACATGCTCAGGAAATCTCCTCCACAATTGGTGACCTGGGCCGTTGGTCTCCATCTCTCTACAGTCATAAATAGAAAGCAACTCCT
37	chr3	142241566	142241686	CAP_H_03_01NmF	-	ATR	545	44	TACCTGAATGGCATAGGCAGCTGAATCTTGAGCTCGGCTATTATCAGCATACGCAAGGTAAGCTCTTGTTAGCTCCATCAATAATCCATAGGCAAAGCTTGAATCTTCTACTCCAGTCTC
37	chr3	142242818	142242938	CAP_H_03_01Nq2	-	ATR	545	41	AATTTCCACTACTTACCACAAATGTAAAATCTTTTCCTTGAGTTTCAGTTGTTGAGAAATCTAATCGACCTGGATCTATCGCCCCCAATTCCCCTAAACATTCCCCACAGAGCAACCGAG
37	chr3	142242938	142243058	CAP_H_03_01Nq3	-	ATR	545	35	CTTGAGAGTTTGCATCTTGGCAACCTTTCAAAAGCACTGTCACCAACTGTGAGATAATAGGTTCTACTGTTTCACTGTCTGTTGCATACTTTATCAGTTTTTCCTAAAATAAAAGTAGAA
37	chr3	142253921	142254041	CAP_H_03_01Nnn	-	ATR	545	39	CTGATTTTTATACAAGGTTTCCTTCAAGCTTGTAAGAGCATGAATACGAACATCGACATTTTCATGTTGAATGGCCTTCATAGAGAGCTGAAGAGTTGTCTGAAGATCAGTGCTCTCAGA
37	chr3	142254936	142255056	CAP_H_03_01Njm	-	ATR	545	29	AAAAATTAAATACCTTTCTGTATTCCTGGAGAACGGCTTTTATCTTTTTTAATTCTGGATGATCAGGTAAAAAATATATTTCATGAAGAAAATCTTGCACAGCATCCCTAATAGTTAGTT
37	chr3	142257323	142257443	CAP_H_03_01Nrz	-	ATR	545	42	CTGTTTTCAATTATGAGGTAGTGGAAGATAGCTGCAGTTTCTTTAGGCTGGATGTGTATAAGAGGTAACAAAGCTACTATTACATGACTGAGAAGGGAGCCCAGACAAGCATGATCCAGG
37	chr3	142259745	142259865	CAP_H_03_01Nj8	-	ATR	545	42	CTGCAACACAATTCAGGAAAATCATCCTTGAATCGAAGGCCAGTTCTCAGTGTGGTCATCATCTTCACCCTCACAGAACTGACATGTTTGGGTCCCATTAACTTCATCAAAGACATCAAA
37	chr3	142261493	142261613	CAP_H_03_01Nry	-	ATR	545	33	TATCACCACTTACCATTTTCTTATCTTCAATGCCAACACTAGAGCTCAGTAACTGCATGTTAAAAAAAGCCAAAATGCCCAACAATTTGGGTTGTAAATAATCAGCCTAAGAAATAAAAA
37	chr3	142266566	142266686	CAP_H_03_01Ntw	-	ATR	545	41	CATCAGTTCAGGTGATATGATATCTCTCGGGCCCTGATATGGATCATCACTGGATGCAAATGAGGCAAGTATTGACAAACCATTAAAAACCTGTTGATAGTGTTCTCCAATACGCAGCAA
37	chr3	142266686	142266806	CAP_H_03_01Ntx	-	ATR	545	31	TAATTCATTATGCAATCCTTGGAAATCTTGTCTCAACAGGCTCCCCAGTTCAATTTCTGTTTCATTCTAACCCAAAGACATGTTAAAAAAAATTTTTTTCTTCATACTAATATCCTGGAA
37	chr3	142268320	142268440	CAP_H_03_01NhV	-	ATR	545	30	CTTCAGATAATGAAGGGCACGTTCTAATTCATCTTTGGAACAAGAACAGACCAAATGAGAAAAAATATATTTGAAGTTGTTTATTAAAATCTCTCTACGATTGACATTTAATTGTTTTCC
37	chr3	142268440	142268560	CAP_H_03_01NhW	-	ATR	545	40	TAAAGTTCGAATGAGAGCAGAAGCTGCAGGGCTTGCTTTGGCAGCAAGATCAGGTAGTAGAACTTGTAATGTCCTCTGAAAAAGAATGCAACAATTACCAAAAAGTACATTTGTCTGGGT
37	chr3	142268904	142269024	CAP_H_03_01Nox	-	ATR	545	33	CAAAATCTAGAATGGAATGAACAAAATACTGAATTGCAAACCTCAAGTGAACTATATGTTGCAACTTACAGTAAGAAAACGATTAAGATCAGGAAAGTCGAAAACGTTGGCAATTTCAGA
37	chr3	142269024	142269144	CAP_H_03_01Noy	-	ATR	545	44	CAACGTATTTAAAGCCATTTCTCTCTGGTGAGCCACATCTTGTTTTCGCACGTCAGCATTCTGGCATGGAGTATTCGGAAGTGCTGTCATCTGACTAGAGTGAAGGGATTCTACCAAAAA
37	chr3	142272000	142272120	CAP_H_03_01NkF	-	ATR	545	36	TTCTTCTTTTTTGTAACTCTTAAAAAGTACTGCTGTTGCCTATAGTCCAGACAAACGCTGACTCTTACCTGACAGATGGGTTTCTTATACTGGCTGAAAAAACTTTGCAGTTTAACACTT
37	chr3	142272120	142272240	CAP_H_03_01NkG	-	ATR	545	43	TTAGCTGCAACCAGAGCTCTAATTTCTGTGTATGCTGCTCCAGAGACAGATGCTGACTTGGATAACAAACAATGCAATAAGTGTAAGAGTGCAAATGGTACCAAATCTCCTTTTGCGGCC
37	chr3	142272472	142272592	CAP_H_03_01Ni3	-	ATR	545	35	CAAGTATACCTTCCAATATCCCCTGTTGTAAGAATCAAGGTATCCTTCAGCTCATTATTTCTTGATATTTGGGCATGTGTATATGCTTCCTTCATTCTTAAGACAAAAAGCTAGAACAAT
37	chr3	142272642	142272762	CAP_H_03_01Nod	-	ATR	545	33	ATGTTAAAAACAAAAATTATCAACCTCCTTTATAAATCCATCTTCAGAGTCCAAGGATTCCAATATGTGCTTGATATTTCCACTAAAAGCCACTCTAACATCTTTGTCTGGATCTTCCAT
37	chr3	142272762	142272882	CAP_H_03_01Noe	-	ATR	545	30	TAAATTTAATAAAGTTCCAAGAACTGCTTTTACATCTGTTTCATCTTCTCTAAAATCAAGATGCTTACAAAGATGATGTAGATTATCTATGAAAGCTGAAGGACAAGAGTATACAATACC
37	chr3	142274718	142274838	CAP_H_03_01NlR	-	ATR	545	36	CAAGTTTTACTGGACTAGGTATTTTTTTTTTCAGTAGGAAAAGGAATGGCTTGCAGACAGAAGCTTTTAGTTGAGAAGATGAACATTCATGTTGAGAAGTGGCTTTCAAGTTCCTACAGA
37	chr3	142274838	142274958	CAP_H_03_01NlS	-	ATR	545	39	AGAGGTCCACATGTCCGTGTTCAGAGAAAGGTTCTGTTAAAGAACTTGTCAGATAAAACATGCCGTGAAGAGTACAGACAAGTTGACCAAGTATAGAAGCAAATTCTTTCTTGACAATGT
37	chr3	142275201	142275321	CAP_H_03_01NnO	-	ATR	545	35	CAAATTAAAATCTTAGTACATACATAAGAATCTTGGGAACTCTGTTACAAGAATTCTGCTGCTGCAATAAGATAAAAAATCCACTAACACAACTAGCCCGGATTACTTCATGGGAGCTCT
37	chr3	142275321	142275441	CAP_H_03_01NnP	-	ATR	545	41	GCAGGGCCCAGTTGTAAACTGCTGTTCTCCACTCAAGGAATATTCTTCTTGGAAACAGAGTCAGAAGAAACACACATCGTGATTGTGCCTGTGGTGCTGAAAAAATTAAGTCTATTAAAC
37	chr3	142277465	142277585	CAP_H_03_01NpG	-	ATR	545	36	AATAGCTATCTGAAATCCTACAGCTTAATGTTAGAAGATTAGCGGCAAATGTGGTCAACTTTAAACAGCCATCATCAGAATGGGAATAAATCCATGGAAGTGAGAGCATACCACATAAAT
37	chr3	142277585	142277705	CAP_H_03_01NpH	-	ATR	545	24	CTTCCAGGATATGATCTTCAAATGAACTGTTTACTACAGAAGCACAAAATAAGTCATTAATTATAACTTTTCCTTAATCATATCTCTTTTAAATAAAAATAAAGACATTTGAAATACTAT
37	chr3	142278068	142278188	CAP_H_03_01NrE	-	ATR	545	37	GATCTGTTGCTAATTTGTACTCACCTTGCATATAAATCAAAGCATCATAAATTTTCACCACCTTATCAATGGTTGCCTCCAGGTCCAGTTTCTGAACAGATTCTAACAAACTTCTACAGC
37	chr3	142278188	142278308	CAP_H_03_01NrF	-	ATR	545	34	TCTTAAGCACTTTTGTGTAAAAATCCAATGACATCCAAGTTATCACTACAGAAGGTTTCTTCTTGGATTTATGTTGACAGTCCTTGAAAGTACGGCTGCAGTAAGTACATTTTGTTAAAA
37	chr3	142279080	142279200	CAP_H_03_01Nr2	-	ATR	545	35	CAAGAAACAAGAAGTTTGTTTTACCAGTTCATGTTTTGATGAGAACAATGAACAGTACACAGAGCAGTCAGTTGTAAGACAACAGCAATTCCTTCTAACATCTCAATAACAGGATTCTTT
37	chr3	142279200	142279320	CAP_H_03_01Nr3	-	ATR	545	35	AGGCCACTGTATTCAAGGGAAATCTGAAGGGATTCAGCTTTCTGTTTCAGTGCACTCCATAATATGCTCTTTTGGTTCATGTCCACATGTTTAATTCTATAATTATGAATATAGTAGAGA
37	chr3	142280054	142280174	CAP_H_03_01Nix	-	ATR	545	41	TAAATACAAACTGAATGAAGGTCATCATACTCCTCAGTCTGTTTTGGTGCTCTTTTAGAAGGGTTTAGAGACGAGCTGAGACGACGCCTTTTGGGTGATATTCCATCACTATTACTGCTG
37	chr3	142280174	142280294	CAP_H_03_01Niy	-	ATR	545	34	AGGTTTTCCTGTTGAGTTTGGCATTGAATCTCCTCAATGATTTCCATACTTTCCATTTTCAAAGCTGCATAAAGTGGGCCCAACAAGTACTGAGAAAATAAAAAATAATTTCCAGAAATA
37	chr3	142281072	142281192	CAP_H_03_01Nm4	-	ATR	545	39	CCTCTGCATCTACCTCAATTCCAAGCACATCCAAAAGAGCTTTACAAATATTTCTCACATAGACCTTCCTGACTTGTAAAGCAGATTCATACCCAGCTGGCACAAATTTAAGGAAATACT
37	chr3	142284962	142285082	CAP_H_03_01Niv	-	ATR	545	44	CAATACAACTGCCTTTGGCCTCATGGCTTCCACTCACATTTACAAACATAAGTGGGGAGGATTTCATGATATGCTGGATGAAATCAAGCAACATCACGGAGGTTGGCTGAGAGTCAGTTT
37	chr3	142286890	142287010	CAP_H_03_01NpF	-	ATR	545	34	AATTGGTTTCTTACCAACATTTACATCTGTAAGTATCCGGTCAATGAATTGACACAGAATTTGTCTTGGCTTCTGTACAACTGTATTATATTCCTCTGGTGTGGCACTAAAATACAAATT
37	chr3	142297457	142297577	CAP_H_03_01NtI	-	ATR	545	66	ATGCAGGACCCAGGCTGGGCCTAGCCCTACCTGCCCAGCTCCCGCAGGGCGGGGATCATGGAAGCCAGCTCCAGGCCATGTTCCCCCATGCTGAGGCTGCGAGGCACTAGTCAACCACGC
37	chr20	54945263	54945383	CAP_H_20_02anu	-	AURKA	6790	48	ATGAATTTGCTGTGATCCAGGGGTGTTCAAGTACTTCTCTGAGCATTGGCCTCTGGCTGGGATTATGCTTCAACAGTCTTGAAATGAGGTCCCTGGCTCCCTCTGTTACAAAGTCAGGGA
37	chr20	54945575	54945695	CAP_H_20_02anv	-	AURKA	6790	48	TTGCCTCAAAAGGAGGCTTCCCAACTAAAAATTCATAGCAAAGAACTCCAAGGCTCCAGAGATCCACCTTCTCATCATGCATCCGACCTTCAATCATTTCAGGGGGCAGGTAGTCCAGGG
37	chr20	54948513	54948633	CAP_H_20_02anw	-	AURKA	6790	35	TCCAGCTGATCCAAGAAGTAAGTTCTCTGGCTTAATGTCTCTATGAATAACTCTCTTCGAATGACAGTAAGACAGGGCATTTGCCAATTCTGTTATATACTGTTAAAACAATATTGAAAG
37	chr20	54956538	54956658	CAP_H_20_02anx	-	AURKA	6790	37	AAACTGTTCCAAGTGGTGCATATTCCAGAATTAGGTAGACTCTGGTAGCATCATGGAAATAACCATACAGTCTAAGAATATTAGGATGCCTGCAACAAAGGATAAACATTCTAACACTTG
37	chr20	54958090	54958210	CAP_H_20_02any	-	AURKA	6790	38	GGCTTTCTCCAGCTGAGCTTTAAATAACACTTTAAGAGCCAGAATAAACTTGCTTTGCTTTTCTCTTGCCAAATAAACATTACCAAACTTTCCTTTACCCAGAGGGCGACCAATTTCAAA
37	chr20	54959292	54959412	CAP_H_20_02anz	-	AURKA	6790	29	ACAGTACAGAACTTTGTAAATAAGAAAGCTTACTTTTTTGATTCTTCATTTTTCTGTTTTGATGCCAGTTCCTCCTCAGGATTATTTTCTATATGGAATAAGTTAAAAACCTGTTTTTAG
37	chr20	54961362	54961482	CAP_H_20_02anA	-	AURKA	6790	48	CTGGAGACAGGATGAGGTACACTGGTTGCCTGCAATTGCTTCTGCTTCTGATTCTGAACCGGCTTGTGACTGGAGACAAGCTTTTGTGCTTGCAAAGGAATGCGCTGGGAAGAATTTGAA
37	chr20	54961482	54961602	CAP_H_20_02anB	-	AURKA	6790	49	GGACACAAGACCCGCTGAGCCTGGCCACTATTTACAGGTAATGGATTCTGACAAGGAAATTGCTGAGTCACGAGAACACGTTTTGGACCTCCAACTGGAGCTGTAGCCTAGAATGGAAGA
37	chr20	54963172	54963292	CAP_H_20_02anC	-	AURKA	6790	30	TTTATAAATGTGAATGAGATTACAGATTATTCAATTTACCTTAACAGGTCCTGAAATGCAGTTTTCTTTAGATCGGTCCATGATGCCTGAAAAGAAAAAGAAGAACCTTTAATTTGAACA
37	chr2	32582212	32582332	CAP_H_02_01NpC	+	BIRC6	57448	68	TTGCCCCCTGGCCCCGGATGGTGACTGGTGGTGGTGCTGCACCTCCCGGGACTGTCACTGAGCCGCTTCCCAGTGTGATTGTGCTGAGCGCAGGCCGGAAGATGGCGGCTGCGGCTGCGG
37	chr2	32582332	32582452	CAP_H_02_01NpD	+	BIRC6	57448	78	CGGCCTCGGGCCCCGGCTGCTCCTCGGCGGCGGGGGCGGGGGCGGCCGGGGTCTCAGAGTGGCTGGTGCTGCGGGACGGCTGCATGCACTGCGACGCCGACGGGCTGCACAGCCTGTCCT
37	chr2	32582452	32582572	CAP_H_02_01NpE	+	BIRC6	57448	67	ACCACCCTGCGCTCAACGCCATCCTGGCCGTCACTAGCCGCGGGACCATCAAAGTCATCGACGGCACCTCGGGGGCCACACTGCAGGCCTCCGCGCTCAGTGGTGAGTCTTCCGCACGCC
37	chr2	32602626	32602746	CAP_H_02_01NnJ	+	BIRC6	57448	36	TAAGTGTTGAATTTTTGTTCTTTTAACAGCTAAACCAGGTGGACAGGTGAAATGTCAGTATATCTCTGCTGTGGATAAAGTTATATTTGTGGATGATTATGCAGTAGGGTGTAGGAAGGA
37	chr2	32602746	32602866	CAP_H_02_01NnK	+	BIRC6	57448	40	CCTTAATGGAATCTTGTTGTTAGACACTGCTCTGCAAACTCCAGTTTCAAAGCAGGATGATGTGGTTCAGCTTGAATTACCCGTTACAGAGGTAAGTTGAAATAAGTATCAATGTGGTCC
37	chr2	32605220	32605340	CAP_H_02_01Nnk	+	BIRC6	57448	37	GCACAGCAGCTCTTATCAGCATGTTTAGAAAAGGTAGATATTTCTAGTACAGAGGGTTATGATTTGTTCATCACACAGCTCAAAGATGGTTTAAAAAATACATCTCATGAGACTGCAGCA
37	chr2	32613794	32613914	CAP_H_02_01Nnl	+	BIRC6	57448	37	CTTATACTCCCATTTTCTTTCAGTGGGCCACAGTTACATTTCATCTTCCTCATCATGTGTTGAAGTCCATTGCCAGTGCCATTGTAAATGAACTCAAGAAAATAAATCAAAATGTTGCTG
37	chr2	32613914	32614034	CAP_H_02_01Nnm	+	BIRC6	57448	52	CCTTACCTGTGGCGTCCTCAGTGATGGACAGATTGTCTTACCTCTTACCTAGTGCACGTCCAGAACTCGGAGTGGGGCCAGGCCGTTCTGTAGACAGGTATGAACCTTGCTAACAAAGGT
37	chr2	32617098	32617218	CAP_H_02_01Nno	+	BIRC6	57448	45	ACTTTTAGATCACTGATGTATAGTGAAGCTAACAGACGGGAGACATTTACCTCATGGCCTCATGTAGGCTATAGGTGGGCACAACCAGATCCCATGGCTCAAGCTGGATTTTATCATCAG
37	chr2	32620560	32620680	CAP_H_02_01NhX	+	BIRC6	57448	41	TTCTTTATAATTTTGCAGCCTGCCTCATCTGGAGATGATAGAGCCATGTGTTTTACTTGTAGTGTATGCCTCGTTTGTTGGGAACCTACTGATGAACCTTGGTGAGTCTTGATGTTTCTG
37	chr2	32626222	32626342	CAP_H_02_01Nh4	+	BIRC6	57448	46	ATGCAAAGGTCTGAACACGAAAGACATTCCCCAAACTGCCCATTTGTGAAAGGTGAGCACACACAGAATGTGCCATTGTCAGTCACTCTTGCAACAAGTCCTGCACAGTTTCCTTGTACG
37	chr2	32626342	32626462	CAP_H_02_01Nh5	+	BIRC6	57448	44	GATGGAACTGACAGAATATCTTGCTTTGGGTCGGGGAGCTGCCCTCATTTTCTAGCTGCTGCAACTAAACGAGGAAAGATCTGCATATGGGATGTTTCCAAACTTATGAAGGTATGTTTG
37	chr2	32626491	32626611	CAP_H_02_01Nob	+	BIRC6	57448	35	AAAAGATCAGTTGTAAACTTAGGCTTTTCATTTGTTTAGGTGCACTTAAAGTTTGAAATTAATGCCTATGATCCAGCAATTGTACAACAGCTTATTCTATCAGGAGACCCAAGCTCAGGA
37	chr2	32626611	32626731	CAP_H_02_01Noc	+	BIRC6	57448	39	GTTGATTCAAGGAGACCAACTTTGGCGTGGCTGGAGGACTCCTCTAGTTGCTCAGATATACCAAAATTGGAAGGAGATAGGTATGTGAGTTTGTTTTAGTAGTATTTAATAGATGTTACA
37	chr2	32631536	32631656	CAP_H_02_01Nn5	+	BIRC6	57448	30	CAAATTGTTTACTTTGTTTTTTGATTTAAGTGATGATTTACTGGAGGATTCAGACAGTGAAGAGCATTCCAGATCAGATTCTGTGACAGGTATGTAAAAAGTATTAGATAATGTATTTAA
37	chr2	32639814	32639934	CAP_H_02_01Npe	+	BIRC6	57448	40	TGAATATTGTTCCTTTTTAAAGGGCATACATCACAGAAGGAAGCCATGGAAGTAAGCCTTGATATAACAGCACTCAGCATTCTCCAACAGCCAGAAAAACTTCAGTGGGAGATTGTTGCA
37	chr2	32639934	32640054	CAP_H_02_01Npf	+	BIRC6	57448	38	AATGTGCTTGAAGATACTGTTAAGGATCTTGAAGAACTTGGGGCAAATCCTTGTTTAACAAACTCTAAGAGTGAAAAGACAAAGGAAAAGCACCAGGAGCAACACAACATTCCTTTTCCA
37	chr2	32640054	32640174	CAP_H_02_01Npg	+	BIRC6	57448	37	TGTTTATTAGCTGGAGGTTTATTAACATATAAATCTCCTGCTACCTCACCCATTAGTAGTAATTCTCACAGGTCACTGGATGGTTTAAGCAGAACTCAGGGTGAAAGTATATCAGAACAA
37	chr2	32640174	32640294	CAP_H_02_01Nph	+	BIRC6	57448	40	GGGTCAACTGACAATGAATCCTGCACTAATTCAGAACTAAATTCTCCTCTGGTAAGGAGGACTTTACCGGTTTTGCTTCTTTATAGCATCAAGGAATCTGATGAGAAAGCAGGAAAGATC
37	chr2	32640294	32640414	CAP_H_02_01Npi	+	BIRC6	57448	37	TTTTCACAGATGAACAATATTATGAGTAAAAGTTTGCATGATGATGGTTTTACTGTTCCACAGATTATTGAAATGGAGCTGGATAGTCAGGAGCAGTTGTTATTGCAGGATCCTCCTGTG
37	chr2	32640414	32640534	CAP_H_02_01Npj	+	BIRC6	57448	48	ACTTACATTCAGCAATTTGCAGATGCAGCAGCCAACCTTACCTCTCCGGATTCTGAGAAGTGGAACTCTGTGTTTCCCAAGCCTGGGACTTTGGTTCAGTGCTTGAGGCTGCCAAAGTTT
37	chr2	32640534	32640654	CAP_H_02_01Npk	+	BIRC6	57448	45	GCAGAGGAGGAGAATCTTTGTATAGACTCAATAACTCCTTGTGCTGACGGAATTCATTTGTTGGTAGGACTGCGGACATGCCCTGTTGAATCCTTGAGTGCAATAAATCAAGTAGAGGCC
37	chr2	32640654	32640774	CAP_H_02_01Npl	+	BIRC6	57448	33	TTGAATAATTTAAATAAATTAAACTCTGCACTATGTAATAGACGGAAAGGTGAGCTGGAATCAAATCTTGCTGTAGTGAATGGTGCAAATATTAGTGTAATCCAACATGAATCACCAGCA
37	chr2	32640774	32640894	CAP_H_02_01Npm	+	BIRC6	57448	36	GATGTACAGACTCCTTTAATAATTCAGCCTGAGCAGAGGAATGTTAGTGGTGGATATTTAGTGCTTTATAAAATGAATTATGCCACTCGGATAGTGACTTTAGAAGAGGAGCCAATAAAA
37	chr2	32640894	32641014	CAP_H_02_01Npn	+	BIRC6	57448	42	ATACAACATATCAAAGATCCCCAGGACACAATTACCTCGCTCATTTTGCTTCCACCCGATATATTGGATAATCGAGAGGATGACTGTGAGGAACCTATTGAGGACATGCAGTTAACCTCA
37	chr2	32641014	32641134	CAP_H_02_01Npo	+	BIRC6	57448	35	AAGAATGGTTTTGAGAGAGAAAAAACGTCTGACATTTCTACTCTTGGACACCTGGTAATAACCACTCAGGGAGGATATGTAAAAATACTAGATCTTTCAAACTTTGAAATTTTGGCCAAA
37	chr2	32641134	32641254	CAP_H_02_01Npp	+	BIRC6	57448	46	GTGGAGCCTCCCAAAAAGGAGGGCACTGAGGAACAGGACACATTTGTTTCTGTGATTTACTGTTCTGGCACAGACAGGCTGTGTGCATGCACCAAAGGTAAGTTGTCTGATTATGCTATA
37	chr2	32654123	32654243	CAP_H_02_01Nqk	+	BIRC6	57448	30	GACATTCAGTTGTTTCCTAAGTAGTATTACATTTGAATATTTGAATGTTTACCTATTTTTCATGTATCTATGAAATTTACTACACTGTAGGTGGTGAGCTTCATTTTCTCCAAATTGGAG
37	chr2	32654243	32654363	CAP_H_02_01Nql	+	BIRC6	57448	38	GAACCTGTGATGATATTGATGAAGCTGATATACTAGTGGATGGATCTCTTTCTAAAGGAATAGAACCATCTTCAGAAGGTTCCAAACCTTTATCAAATCCTTCAAGTCCTGGCATTTCAG
37	chr2	32655925	32656045	CAP_H_02_01Nof	+	BIRC6	57448	46	TGTTAAGGAGTTGATTTATTGGTGGACCAGCCATTCACCCTTGAAATCTTGACATCCCTAGTGGAGCTAACCCGCTTTGAGACTTTGACTCCAAGGTTTTCAGCGACTGTTCCTCCATGC
37	chr2	32656045	32656165	CAP_H_02_01Nog	+	BIRC6	57448	46	TGGGTAGAAGTTCAACAAGAACAGCAGCAAAGGAGGCATCCTCAACATTTGCATCAGCAACACCATGGTGATGCTGCTCAGCATACTCGAACTTGGAAACTACAGACCGACAGGTAAAAG
37	chr2	32658672	32658792	CAP_H_02_01Nhd	+	BIRC6	57448	34	ATTTTTGCTTTATTTAGCATTTTTCCCCTTATTTGACAGCAACAGCTGGGATGAACATGTATTTGAATTAGTACTACCTAAAGCTTGTATGGTTGGACATGTGGACTTCAAATTCGTTTT
37	chr2	32658792	32658912	CAP_H_02_01Nhe	+	BIRC6	57448	31	GAACTCAAACATCACCAATATTCCACAGATACAAGTGACACTGCTGAAAAATAAAGCTCCAGGATTAGGGAAAGTCAATGGTAAGAATGTATCAAAATTTATCTTTGAAGATTTTATTTT
37	chr2	32660548	32660668	CAP_H_02_01NqI	+	BIRC6	57448	39	TTCCTTTGTCTCCAGCTCTTAACATTGAAGTGGAACAAAATGGGAAACCGTCCCTGGTTGATTTGAATGAAGAAATGCAGCACATGGATGTAGAGGAATCACAGTGTGAGTTAAATTATA
37	chr2	32661120	32661240	CAP_H_02_01NqF	+	BIRC6	57448	44	GTCTTAGATTATGTCCATTTTTGGAGGATCATAAAGAAGACATTCTATGTGGGCCAGTATGGCTTGCTAGTGGCCTTGATCTATCAGGGCATGCTGGAATGTTGACGTTAACAAGCCCCA
37	chr2	32664545	32664665	CAP_H_02_01NqG	+	BIRC6	57448	40	TATTTTCCCCATTCTACTCCACTTCTCTAGGTATGGCAGGAGGAAAATATCGTTCGTTTTTAATCCATGTCAAGGCAGTGAATGAAAGAGGAACAGAAGAGATTTGTAATGGTGGTATGC
37	chr2	32664665	32664785	CAP_H_02_01NqH	+	BIRC6	57448	40	GTCCTGTAGTAAGGCTTCCATCCCTAAAACACCAGAGTAACAAGGGTTATTCACTTGCTTCACTTTTGGCTAAAGTTGCAGCAGGCAAGGTATGAAACTGTCATTTTGAACAATAACAAT
37	chr2	32666396	32666516	CAP_H_02_01Npx	+	BIRC6	57448	38	GAAAAATCATCTAATGTTAAGAATGAAAATACAAGTGGCACCCGTAAATCTGAAAACCTCCGGGGCTGTGATTTACTTCAAGAGGTCTCAGTCACCATTCGAAGATTTAAGAAAACCTCA
37	chr2	32667093	32667213	CAP_H_02_01NoU	+	BIRC6	57448	31	TTTTGTTTGGTAATGTGTTTATATTTTCTTTTTTTGTAGAGTGCAACGATGTGCCATGTTACAGTTTTCAGAATTTCATGAGAAGCTTGTTAATACTCTTTGCAGAAAAACAGATGATGG
37	chr2	32667213	32667333	CAP_H_02_01NoV	+	BIRC6	57448	42	CCAGATCACAGAACATGCCCAGAGCCTTGTGTTGGATACTCTCTGTTGGTTAGCTGGAGTTCATTCAAATGGACCCGGAAGGTTAATAATTAAAATTTTGCTTACCACTGTTGATTGCCT
37	chr2	32667391	32667511	CAP_H_02_01Noh	+	BIRC6	57448	42	CTCAAAGGAAGGAAATGAGAACCTACTTTCAAAAACACGAAAATTTCTGTCAGACATCGTACGTGTTTGCTTCTTTGAGGCAGGACGAAGTATAGCCCATAAGTGTGCCCGATTTCTAGC
37	chr2	32668547	32668667	CAP_H_02_01Ni7	+	BIRC6	57448	36	AAATTTTTCAGTAATGGCAAATGTGACCCATGTCAACCAGCATTTGGACCTGTTCTGTTGAAGGCTTTACTTGATAATATGTCATTTTTACCTGCAGCAACAACTGGTGGTATGTAAAAT
37	chr2	32670588	32670708	CAP_H_02_01Ni1	+	BIRC6	57448	41	GTTCTGTCTATTGGTATTTTGTCTTACTGAATTATGTGAAAGATGAAGATCTGGCTGGATGCAGTACAGCTTGTGCATCTTTGCTTACTGCAGTGTCCAGACAGTTACAGGACAGGCTAA
37	chr2	32670708	32670828	CAP_H_02_01Ni2	+	BIRC6	57448	33	CACCAATGGAGGCTTTACTTCAGACAAGGTATTTTAGTATATCTAATGACTAATAATAGGCGTCTCTGAGTATGATCACGCTTTTGCAGAGAACTGTTATTTAATATATATATGCTGATA
37	chr2	32673862	32673982	CAP_H_02_01Nms	+	BIRC6	57448	35	ATATGGATTATATAGCTCACCATTTGATCCAGTCCTCTTTGATTTGGAGATGAGTGGCTCTTCTTGTAAAAATGTTTATAACAGCAGCATTGGTGTCCAGTCAGATGAAATTGATTTATC
37	chr2	32678875	32678995	CAP_H_02_01Nk4	+	BIRC6	57448	44	GAAATGGAAAGGTCAGTAGTTGCACAGCTGCTGAGGGTAGTTTCACATCTCTCACTGGACTTTTGGAAGTTGAACCTCTGCACTTTACTTGTGTGTCAACTAGTGATGGAACCAGAATAG
37	chr2	32688261	32688381	CAP_H_02_01Njg	+	BIRC6	57448	55	TGAGTTCCTTCGGGGTTACTCCTGCAGTAGGTGGACTATCATCTGGGACAGTTGGGGAAGCCTCGACAGCCCTGAGTTCAGCAGCCCAGGTAGCTTTGCAGTCTCTCTCTCATGCAATGG
37	chr2	32688381	32688501	CAP_H_02_01Njh	+	BIRC6	57448	46	CTTCAGCCGAGCAACAGCTACAGGTGCTGCAAGAGAAACAGCAGCAGCTTTTGAAGCTTCAGCAACAGGTTGGAGACTATTTGGCTCTTTGTTCATGCTGTCTCTAAACTTCAAAAGCTG
37	chr2	32689554	32689674	CAP_H_02_01Nm9	+	BIRC6	57448	49	GTTGCTTTTACTTCTTTTGCAGAAAGCAAAGCTGGAAGCCAAGTTACATCAGACAACAGCTGCAGCAGCTGCAGCAGCATCAGCAGTAGGTCCTGTTCACAACTCTGTGCCTTCCAACCC
37	chr2	32689674	32689794	CAP_H_02_01Nma	+	BIRC6	57448	45	AGTGGCTGCCCCTGGATTCTTCATTCATCCATCTGATGTTATTCCACCCACTCCAAAAACAACACCTCTTTTTATGACTCCACCACTCACTCCACCCAATGAAGCAGTTTCCGTTGTGAT
37	chr2	32689794	32689914	CAP_H_02_01Nmb	+	BIRC6	57448	40	TAATGCCGAACTTGCACAGCTTTTCCCAGGCTCAGTCATTGATCCCCCAGCAGTCAATCTTGCTGCACATAACAAAAATTCCAACAAGTCCAGAATGGTAAATTATGTTTTAAATAGGTG
37	chr2	32690132	32690252	CAP_H_02_01Nng	+	BIRC6	57448	40	AATCCACTTGGTTCTGGTCTAGCCCTTGCAATTTCTCATGCTTCACATTTTCTTCAACCTCCGCCTCACCAGTCCATTATTATAGAGCGAATGCATTCAGGTAATCTTTTACTTTCTTAA
37	chr2	32692580	32692700	CAP_H_02_01NlT	+	BIRC6	57448	40	TTTCTCTCATAGGAGCAAGAAGATTTGTGACCTTGGATTTTGGGAGGCCTATATTGTTGACTGATGTATTGATTCCCACTTGTGGAGACTTGGCCTCTTTGTCAATTGACATTTGGACAT
37	chr2	32692700	32692820	CAP_H_02_01NlU	+	BIRC6	57448	42	TAGGAGAAGAGGTGGATGGAAGGCGGTTGGTAGTGGCAACTGATATAAGCACTCATTCACTAATTCTTCATGACTTAATACCACCTCCCGTGTGCAGATTCATGAAGGTAAAGAACTTTA
37	chr2	32692955	32693075	CAP_H_02_01Nrw	+	BIRC6	57448	39	AATTTTTCATTTCAGATCACTGTTATTGGACGTTACGGGAGTACAAATGCCAGAGCCAAAATCCCATTAGGATTTTACTATGGTCATACCTACATCTTGCCTTGGGAAAGTGAACTGAAG
37	chr2	32693075	32693195	CAP_H_02_01Nrx	+	BIRC6	57448	44	TTAATGCATGATCCTCTAAAGGGAGAGGGAGAATCTGCAAACCAGCCAGAAATTGACCAGCATTTAGCAATGATGGTTGCTTTGCAGGAGGATATACAGTGCAGGTTAGTACAGAGTGCA
37	chr2	32693498	32693618	CAP_H_02_01Nla	+	BIRC6	57448	39	CTTTAGGTATAACTTGGCTTGTCATCGTCTGGAAACCCTTTTGCAAAGTATTGATCTTCCTCCTCTAAACAGTGCTAACAATGCACAGTACTTTTTACGAAAACCAGATAAGGCAGTTGA
37	chr2	32693618	32693738	CAP_H_02_01Nlb	+	BIRC6	57448	44	GGAAGACAGTAGGGTTTTTTCTGCTTATCAAGATTGTATTCAGCTACAGCTTCAACTAAATTTGGCTCATAATGCAGTGCAGAGGCTCAAAGTGGCGCTAGGTGCAAGCCGGAAGATGTT
37	chr2	32693738	32693858	CAP_H_02_01Nlc	+	BIRC6	57448	38	GAGTGAAACATCAAATCCAGAAGATTTAATTCAGACATCTTCCACAGAGCAGTTACGTACTATCATCAGATATTTACTGGACACTTTGCTCAGCCTGCTTCATGCTTCTAATGGTTTGTA
37	chr2	32694452	32694572	CAP_H_02_01NjD	+	BIRC6	57448	45	CTTGTAATAGGACACTCTGTTCCTGCAGTTTTGCAGAGCACATTTCATGCCCAGGCCTGTGAAGAGCTCTTTAAACACTTGTGCATCAGTGGAACCCCAAAGATACGGTTACATACTGGT
37	chr2	32694572	32694692	CAP_H_02_01NjE	+	BIRC6	57448	43	CTTCTTCTTGTTCAACTGTGTGGTGGTGAAAGGTGGTGGGGTCAATTTCTTTCTAATGTCCTTCAGGAATTGTACAATTCGGAACAGCTTCTCATCTTTCCACAGGATAGGTAGGTCAGA
37	chr2	32695235	32695355	CAP_H_02_01Nrc	+	BIRC6	57448	37	GGTCTTCATGTTACTTTCCTGCATTGGTCAAAGATCACTTAGTAATAGTGGAGTATTAGAAAGCTTACTTAATCTCTTGGATAATTTATTGTCACCTCTTCAGCCACAGTTACCCATGCA
37	chr2	32696077	32696197	CAP_H_02_01NjC	+	BIRC6	57448	44	CCAGGAGTACTAGATATTCCCATGATCAGTTGGGTTGTTATGCTGGTGTCCAGGTTGCTGGATTATGTGGCAACTGTTGAAGATGAAGCAGCAGCTGCAAAGAAACCTTTGAATGGTAAA
37	chr2	32698179	32698299	CAP_H_02_01NpI	+	BIRC6	57448	34	GTAATCAGTGGAGTTTTATTAACAATAATCTACACACTCAGAGCTTAAATAGATCTTCTAAAGGCAGCAGTAGCCTTGATAGATTATATTCCAGAAAAATCAGAAAGCAGCTTGTTCATC
37	chr2	32701280	32701400	CAP_H_02_01Nn4	+	BIRC6	57448	34	CAACTTAACCTACTAAAAGCAAAGCAGAAGGCATTGGTAGAACAGATGGAAAAAGAAAAAATACAAAGTAACAAAGGATCATCATATAAACTCCTGGTAGAACAAGCAAAACTAAAGCAG
37	chr2	32702423	32702543	CAP_H_02_01Nq7	+	BIRC6	57448	40	TTTTGTGTGCAGCACTTTAAGGATTTAATTCGTTTACGTCGGACAGCAGAATGGTCCCGTTCTAATTTAGACACAGAAGTTACAACAGCAAAAGAAAGTCCTGAGATAGAACCACTTCCA
37	chr2	32702543	32702663	CAP_H_02_01Nq8	+	BIRC6	57448	38	TTTACTCTGGCCCATGAGCGTTGTATCTCAGTAGTCCAGAAACTTGTTCTGTTTCTTCTCTCCATGGACTTTACATGTCATGCAGATCTCTTATTGTTTGTTTGTAAGGTATGTAAACTA
37	chr2	32703674	32703794	CAP_H_02_01No0	+	BIRC6	57448	40	GTGTATGATTTTATAAAATGTATTACAGGTTCTTGCACGCATTGCAAATGCCACGAGGCCAACTATTCATCTGTGTGAGATTGTGAACGAACCCCAGCTGGAAAGACTGCTGTTACTTTT
37	chr2	32703794	32703914	CAP_H_02_01No1	+	BIRC6	57448	40	GGTTGGAACTGACTTCAATAGAGGAGATATATCTTGGGGTGGTGCTTGGGCTCAGTATTCCTTAACTTGCATGCTACAAGATATTTTAGCAGGTGTGTTAGGATTTTTCTTCATAGAGTA
37	chr2	32704487	32704607	CAP_H_02_01NoF	+	BIRC6	57448	46	TCTGTATAAATTATTAAAACAGGACTATCCCCTTACATACAGGAGAATTACTGGCTCCAGTAGCCGCAGAAGCCATGGAGGAAGGAACAGTGGGTGATGATGTAGGTGCGACAGCTGGTG
37	chr2	32704607	32704727	CAP_H_02_01NoG	+	BIRC6	57448	35	ACTCTGATGACTCCCTTCAACAGTCCTCAGTTCAGTTGCTGGAAACTATAGATGAACCTTTGACACATGACATAACAGGTAAAGTTTTACATTATGTTTCTTCTTTATTCTATTAAATGG
37	chr2	32706387	32706507	CAP_H_02_01NtT	+	BIRC6	57448	39	GTGCACCTCCTCTGTCCTCTTTGGAAAAAGATAAAGAAATTGACCTTGAGTTACTTCAGGATCTAATGGAAGTTGACATTGATCCTTTAGATATTGATTTGGAAAAGGACCCTCTTGCAG
37	chr2	32707496	32707616	CAP_H_02_01Nit	+	BIRC6	57448	45	CCAATAAGCAGTACATGGTATGATTATTGGGGTGCTGATTATGGGACCTACAATTACAACCCTTACATTGGAGGTCTGGGAATTCCTGTAGCAAAGCCACCAGCAAACACGGAGAAGAAC
37	chr2	32707616	32707736	CAP_H_02_01Niu	+	BIRC6	57448	35	GGATCACAGACAGTTAGCGTTTCAGTCTCTCAGGGTAAGTGTATGTTTATATTTTAAGACATATGCTATTCTTAAAACAAGTCTGTCATTTATGTATACTTTGTCCCTTGAGAAGTTGAG
37	chr2	32710708	32710828	CAP_H_02_01Nmt	+	BIRC6	57448	43	GCCCTGGATGCTCGCCTAGAAGTTGGACTTGAACAGCAAGCAGAACTGATGTTGAAAATGATGTCTACTCTGGAGGCAGATTCCATTTTACAGGCATTAACAAATACATCTCCTACATGT
37	chr2	32712671	32712791	CAP_H_02_01Nni	+	BIRC6	57448	35	TGATACTTTATGTATAAAATTATACTTGTGTTTAATTTTCAGTATCACAGTCTCCCACTGGAACAGATGATTCACTTCTAGGGGGTTTACAAGCAGCAAACCAAACCAGCCAGCTTATTA
37	chr2	32712791	32712911	CAP_H_02_01Nnj	+	BIRC6	57448	30	TACAGTTATCATCTGTCCCAATGTTAAATGTTTGTTTCAACAAACTTTTTTCCATGCTTCAAGTCCATCATGTTCAGGTATGAATTCAGGAGAAATGGTGTATTTTTACATATTATTGTT
37	chr2	32713654	32713774	CAP_H_02_01NmW	+	BIRC6	57448	35	TTGGAGTCACTTCTCCAATTGTGGCTCACACTGAGCCTGAATTCTAGTTCAACTGGAAACAAAGAAAATGGAGCAGACATATTTTTATATAATGCTAATAGGATACCTGTTATTTCATTA
37	chr2	32715103	32715223	CAP_H_02_01Nsl	+	BIRC6	57448	41	ATAGCATCAATAACTAGCTTTCTCACAGTGTTAGCTTGGTATCCCAATACTTTGCTCCGGACATGGTGCCTTGTGCTTCATAGCCTAACACTCATGACAAACATGCAGCTTAATTGTAAG
37	chr2	32716491	32716611	CAP_H_02_01NkU	+	BIRC6	57448	42	CTGGTTCCAGCAGTGCCATTGGAACTCAGGAGAGTACTGCTCATTTGTTGGTTTCAGATCCAAACCTAATTCATGTATTAGTGAAATTTCTTTCTGGCACCAGTCCACATGGAACAAATC
37	chr2	32718606	32718726	CAP_H_02_01Nm0	+	BIRC6	57448	35	GTTGGTCCTACAGCTACACAAGCTATGCAAGAATTTCTTACTCGATTACAAGTGCATCTTTCTTCAACATGTCCTCAGATATTCAGTGAATTTTTGCTCAAGCTAATTCATATACTTTCA
37	chr2	32724613	32724733	CAP_H_02_01Nic	+	BIRC6	57448	46	GGGTGCTTTCCAGACAGGCCAAGGACCTCTCGATGCCCAAGTGAAGCTCTTAGAATTCACTCTGGAGCAGAATTTTGAAGTCGTTTCAGTTAGTACTATTTCTGCCGTGATAGAATCGGT
37	chr2	32724733	32724853	CAP_H_02_01Nid	+	BIRC6	57448	45	TACATTTTTAGTGCACCACTATATCACTTGCTCAGACAAAGTAATGTCAAGAAGTGGATCAGATAGCTCCGTGGGTGCTCGAGCATGCTTTGGGGGACTCTTTGCCAATCTTATTCGTCC
37	chr2	32724853	32724973	CAP_H_02_01Nie	+	BIRC6	57448	40	GGGTGATGCAAAAGCAGTTTGTGGCGAAATGACAAGAGATCAACTCATGTTTGATTTGTTAAAACTTGTTAACATTTTAGTGCAGCTGCCTCTTTCAGGCAATAGGGAATACAGTGCAAG
37	chr2	32724973	32725093	CAP_H_02_01Nif	+	BIRC6	57448	43	AGTGTCTGTGACCACAAATACAACAGATAGTGTTTCAGATGAAGAAAAAGTCTCAGGAGGCAAAGATGGCAATGGAAGCAGTACCAGTGTTCAAGGATCGCCTGCATATGTTGCTGACTT
37	chr2	32725093	32725213	CAP_H_02_01Nig	+	BIRC6	57448	39	AGTCTTAGCCAACCAACAAATTATGAGCCAGATTTTGTCTGCTCTGGGCCTGTGTAATAGCAGTGCCATGGCAATGATAATTGGTATGTATTGAGAATATTAATCTTACCATTGTCTCTG
37	chr2	32726779	32726899	CAP_H_02_01NpU	+	BIRC6	57448	40	GAGCAAGTGGATTACATCTCACTAAACATGAAAACTTTCATGGTGGGTTGGATGCCATATCAGTTGGGGATGGATTATTTACCATACTGACAACCCTTAGTAAAAAAGCTTCTACAGTCC
37	chr2	32726899	32727019	CAP_H_02_01NpV	+	BIRC6	57448	37	ACATGATGCTGCAGCCAATTTTAACATACATGGCCTGTGGATATATGGGCAGACAAGTAAGTTCAAGCCAACAACAGTTGCAGTGATTCAAATAAATTTATTGCGATGTAAGTGGAAAAT
37	chr2	32727850	32727970	CAP_H_02_01Nkl	+	BIRC6	57448	35	TCATTTTTTAGGGCTCTCTTGCTACTTGCCAGTTATCTGAGCCATTATTGTGGTTCATTTTGAGAGTATTGGATACTAGTGATGCCTTGAAAGCATTTCATGATATGGGTAAGATAATAT
37	chr2	32728086	32728206	CAP_H_02_01NpR	+	BIRC6	57448	31	TTCATATTCTTTATAAATTTAGGTGGTGTTCAGCTCATATGCAATAATATGGTTACTAGTACAAGGGCTATTGTGAACACTGCAAGAAGTATGGTATCAACTATTATGAAATTTCTTGAC
37	chr2	32728206	32728326	CAP_H_02_01NpS	+	BIRC6	57448	40	TCTGGTCCAAATAAAGCTGTTGACAGCACATTGAAAACAAGAATACTAGCTTCTGAGCCTGACAATGCTGAAGGGATTCATAACTTTGCACCCCTCGGTAAGAAAAGTGTTACTAAATCT
37	chr2	32730052	32730172	CAP_H_02_01NsF	+	BIRC6	57448	49	TGTAAAATATCTTCTCTAGGTACAATCACATCTAGCAGTCCTACTGCCCAACCAGCTGAAGTGCTATTGCAGGCCACACCTCCTCACAGAAGAGCTCGCTCTGCTGCTTGGTCCTACATC
37	chr2	32730172	32730292	CAP_H_02_01NsG	+	BIRC6	57448	43	TTTCTTCCAGAGGAGGCTTGGTGTGACCTTACCATTCACCTTCCTGCAGCAGTGCTGCTTAAGGAGATACATATCCAGCCTCATCTTGCATCTCTTGCAAGTGAGTAATATTTTATAAAG
37	chr2	32732966	32733086	CAP_H_02_01Ntp	+	BIRC6	57448	35	CTATTTTACTGGGATTTTAATAAACTGTTCAATCTAGTATACTTTGTCTTTTGTGATGATTCAGTTTTCTCTTTTTATAGCCTGCCCTTCCTCAGTGTCTGTTGAAGTAAGTGCAGATGG
37	chr2	32733086	32733206	CAP_H_02_01Ntq	+	BIRC6	57448	45	GGTAAATATGCTACCTTTGTCCACTCCTGTTGTCACAAGTGGCCTCACCTACATAAAAATTCAGCTTGTAAAAGCCGAAGTAGCTTCTGCTGTCTGCCTTAGACTACATCGTCCACGGGA
37	chr2	32733206	32733326	CAP_H_02_01Ntr	+	BIRC6	57448	40	TGCCAGCACATTAGGCCTTTCACAAATTAAATTATTGGGGCTCACTGCTTTTGGTACCACCTCTTCTGCAACAGTTAATAATCCATTCCTTCCATCTGAAGATCAGGTATCCAAAACAAG
37	chr2	32734804	32734924	CAP_H_02_01NhS	+	BIRC6	57448	43	TATTGGATGGTTACGGTTATTACATCATTGCCTTACTCACATAAGTGATCTAGAAGGAATGATGGCAAGTGCAGCTGCACCTACTGCTAATCTGCTGCAGACTTGTGCGGCCTTATTGAT
37	chr2	32734924	32735044	CAP_H_02_01NhT	+	BIRC6	57448	45	GTCACCTTACTGTGGAATGCATTCACCCAACATCGAGGTTGTGCTTGTAAAGATAGGACTGCAGTCTACTAGAATTGGCCTGAAGCTCATAGACATTCTCCTGAGAAATTGTGCAGCATC
37	chr2	32735587	32735707	CAP_H_02_01Nl4	+	BIRC6	57448	39	GCAAGATTTGAATAGTCCTTTACTTTTTGGAAGACTAAATGGACTCTCTTCTGACTCTACGATAGATATTCTTTACCAGCTTGGAACAACTCAGGATCCTGGTACAAAAGACAGGTACGA
37	chr2	32737990	32738110	CAP_H_02_01Nly	+	BIRC6	57448	42	TCGTTTAAGAATTCAGGCCTTGTTAAAATGGGTTAGTGATTCTGCAAGAGTGGCTGCTATGAAGAGAAGTGGCAGGATGAACTACATGTGTCCTAACTCCTCAACAGTAGAGTATGGTCT
37	chr2	32738110	32738230	CAP_H_02_01Nlz	+	BIRC6	57448	45	TCTGATGCCATCTCCTTCTCATTTGCACTGTGTAGCAGCCATTCTGTGGCATAGTTATGAGCTGCTTGTAGAATATGACTTACCAGCACTCCTGGACCAAGAGCTCTTTGAGTAAGTATG
37	chr2	32740027	32740147	CAP_H_02_01NmH	+	BIRC6	57448	33	TCATTAATATGATATCTTTTATTTTTTAGGTTACTTTTTAATTGGTCCATGTCTCTTCCCTGCAATATGGTTTTGAAGAAAGCTGTTGACAGTCTACTTTGCTCAATGTGTCACGTACAC
37	chr2	32740147	32740267	CAP_H_02_01NmI	+	BIRC6	57448	41	CCAAACTATTTTTCTTTGCTCATGGGCTGGATGGGAATTACCCCTCCTCCAGTGCAATGTCATCATAGACTGTCCATGACAGATGATAGCAAAAAGCAGGATCTTAGTTCATCTTTAACA
37	chr2	32740267	32740387	CAP_H_02_01NmJ	+	BIRC6	57448	40	GATGACTCTAAAAATGCACAAGCACCTCTCGCATTAACTGAATCACATTTGGCTACCCTTGCTTCCTCTTCTCAATCTCCTGAAGCTATTAAACAATTACTAGACTCAGGTTTGCCTTCT
37	chr2	32740387	32740507	CAP_H_02_01NmK	+	BIRC6	57448	45	CTTCTTGTGAGGAGTCTGGCTAGTTTCTGCTTTAGCCACATTTCTAGCTCAGAAAGCATTGCCCAGTCAATAGATATTTCCCAGGACAAACTCAGGCGCCATCATGTCCCACAACAATGT
37	chr2	32740507	32740627	CAP_H_02_01NmL	+	BIRC6	57448	40	AATAAGATGCCTATCACAGCCGACCTAGTTGCTCCTATTCTTAGGTTTTTGACAGAAGTTGGCAATAGCCATATTATGAAAGATTGGCTTGGTGGTTCTGAAGTCAATCCACTATGGACA
37	chr2	32740627	32740747	CAP_H_02_01NmM	+	BIRC6	57448	45	GCACTTCTGTTTTTATTGTGTCACTCTGGGTCCACTTCTGGAAGCCATAATTTAGGTGCACAACAGACCAGTGCAAGATCAGCTTCTCTTTCTTCAGCTGCTACAACAGGACTGACTACT
37	chr2	32740747	32740867	CAP_H_02_01NmN	+	BIRC6	57448	37	CAACAGCGCACAGCAATTGAGAATGCAACTGTTGCGTTCTTTCTACAGTGCATTTCATGCCATCCTAATAATCAAAAGCTGATGGCACAGGTAAGACAAAAAAATAACTTACATTTTAGT
37	chr2	32743320	32743440	CAP_H_02_01Nik	+	BIRC6	57448	38	GTTCTTTGTGAACTATTTCAGACATCTCCTCAAAGAGGGAACCTTCCAACATCTGGGAACATTTCAGGGTTTATACGAAGATTATTTTTACAGTTGATGCTGGAAGATGAGAAAGTGACA
37	chr2	32743883	32744003	CAP_H_02_01Nq4	+	BIRC6	57448	42	CTGTACAAAGGTAGAATTAATGCTACTAGCCACGTCATCCAGCATCCAATGTATGGAGCAGGCCACAAATTCCGTACTCTTCATTTGCCAGTCTCAACAACATTATCAGATGTTCTTGAC
37	chr2	32749954	32750074	CAP_H_02_01NmT	+	BIRC6	57448	30	ATACTCCAAGTATCACAGCTAAATTAATTAGTGAACAAAAAGATGACAAAGAAAAGAAAAACCATGAAGAGAAAGAAAAAGTTAAAGCGGAAAATGGATTTCAAGACAATTACAGTGTTG
37	chr2	32750493	32750613	CAP_H_02_01Nmc	+	BIRC6	57448	45	TTGACTATGTAGAATCTTACTGATCCTTTTCTTTTAGGGCTGAAGTCTCAATCTAAACGTGCTGTGTCAGCTACACCACCTCGCCCACCATCCAGGAGGGGGAGGACAATACCTGATAAA
37	chr2	32750613	32750733	CAP_H_02_01Nmd	+	BIRC6	57448	37	ATAGGAAGTACTTCAGGAGCAGAGGCTGCCAACAAAATAATTACTGTCCCAGTGTTTCACCTGTTTCACAAACTCTTGGCAGGTAATATTCCTCAATGAATAAACGTCAAAGAAATTTTA
37	chr2	32754684	32754804	CAP_H_02_01Npr	+	BIRC6	57448	41	GTTTCCAGATTTAACTTAGTTATATCATTTTAGGCCAGCCATTGCCAGCTGAAATGACACTTGCCCAGCTTTTAACTCTCCTATATGACCGAAAACTTCCTCAGGGTTACCGCTCAATAG
37	chr2	32754804	32754924	CAP_H_02_01Nps	+	BIRC6	57448	31	ATCTGACTGTTAAATTGGGATCAAGAGTTATAACAGACCCCAGTCTATCAAAAACAGATTCTTATAAAAGACTACACCCTGAAAAAGGTATGTGCATAATACTACTTTAAAAATTACAGA
37	chr2	32756400	32756520	CAP_H_02_01Nt4	+	BIRC6	57448	40	TATTTGTAATTTATTGTCTAGATCATGGAGACTTACTTGCTAGCTGTCCAGAAGATGAGGCTCTCACTCCAGGTGATGAATGCATGGATGGGATACTGGATGAATCTTTGCTTGAAACCT
37	chr2	32756520	32756640	CAP_H_02_01Nt5	+	BIRC6	57448	40	GTCCAATTCAGTCACCATTACAAGTTTTTGCAGGAATGGGTGGACTGGCTCTTATTGCTGAAAGACTACCCATGCTATATCCAGAAGTAATTCAACAGGTAAGATAAGATTTCCTAATCG
37	chr2	32768278	32768398	CAP_H_02_01NlL	+	BIRC6	57448	45	GCCAAGCCAACACTTTTCTTTTTCTTTAGGTGAGTGCTCCAGTTGTAACATCTACCACTCAGGAAAAGCCGAAGGATAGCGATCAGTTTGAATGGGTGACCATTGAACAGTCAGGGGAGT
37	chr2	32768398	32768518	CAP_H_02_01NlM	+	BIRC6	57448	45	TAGTTTATGAAGCACCAGAAACTGTTGCGGCTGAACCTCCACCTATCAAGTCAGCAGTACAGACCATGTCTCCCATACCTGCCCATTCTTTGGCTGCTTTTGGATTATTTCTTCGTCTTC
37	chr2	32768518	32768638	CAP_H_02_01NlN	+	BIRC6	57448	42	CGGGCTATGCGGAAGTGCTACTGAAAGAGAGAAAACATGCCCAGTGCCTTCTTCGATTGGTATTGGGAGTGACAGATGATGGAGAAGGAAGTAAGTGTTTAGTATTAAATTTATCAACAC
37	chr2	32770698	32770818	CAP_H_02_01Nki	+	BIRC6	57448	43	CTTCAATCTAGGTCATATTCTTCAATCTCCATCAGCCAATGTGCTTCCAACCCTTCCTTTCCACGTCCTTCGTAGCTTGTTTAGCACTACACCTTTGACAACTGATGATGGTGTACTTCT
37	chr2	32770818	32770938	CAP_H_02_01Nkj	+	BIRC6	57448	48	AAGGCGGATGGCATTGGAAATTGGAGCCTTACACCTCATTCTTGTCTGTCTCTCTGCTTTGAGCCACCATTCCCCACGAGTTCCAAACTCTAGCGTGAATCAAACTGAGGTAGGTTCACT
37	chr2	32772916	32773036	CAP_H_02_01Njv	+	BIRC6	57448	48	CCACAGGTGTCAAGCTCTCATAACCCTACATCAACAGAAGAACAACAGTTATATTGGGCCAAAGGGACTGGCTTTGGAACAGGCTCTACAGCTTCTGGGTGGGATGTGGAACAAGCCTTA
37	chr2	32773036	32773156	CAP_H_02_01Njw	+	BIRC6	57448	29	ACTAAGCAAAGGCTGGAAGAGGAACATGTTACCTGCCTTCTGCAGGTATATTTGTAAACTTGATATTGTTCATGATAATGGCTTTTTTTTTGTATTTATTATTTTAAAATATTGATAACT
37	chr2	32774344	32774464	CAP_H_02_01NtQ	+	BIRC6	57448	38	AAACTGAAATCCAAATTAATTTCAACAATTTTTAGGTTCTTGCCAGTTACATAAATCCCGTCAGTAGTGCGGTAAATGGAGAAGCTCAGTCATCTCATGAGACTAGAGGGCAGAACAGTA
37	chr2	32774464	32774584	CAP_H_02_01NtR	+	BIRC6	57448	43	ATGCCCTTCCTTCTGTACTTCTCGAGCTTCTCAGTCAGTCCTGCCTCATCCCAGCCATGTCATCTTATCTACGAAATGATTCAGGTAAATAATCCCTGTAAATGTGTCTGTGGATGAATA
37	chr2	32800208	32800328	CAP_H_02_01Nuj	+	BIRC6	57448	51	TCTTCTCCTTATAGTTCTGGACATGGCAAGACATGTGCCACTCTATCGGGCACTGCTGGAATTGCTTCGGGCCATTGCTTCTTGTGCTGCCATGGTGCCCCTATTGTTGCCCCTTTCTAC
37	chr2	32800328	32800448	CAP_H_02_01Nuk	+	BIRC6	57448	38	AGAGAACGGTGAAGAGGAAGAAGAACAGTCAGAATGTCAAACTTCTGTTGGTACATTGTTAGCCAAAATGAAGACCTGTGTTGATACCTATACCAACCGTTTAAGGTACTATATACAATG
37	chr2	32818934	32819054	CAP_H_02_01Nme	+	BIRC6	57448	30	AAAATCTTAATTTTCCTTGCTTTTCTTTCCATATTAAAAAAATTCAGATCTAAAAGGGAAAATGTTAAAACAGGAGTAAAACCAGATGCGTCTGATCAAGAACCAGAAGGACTTACTCTT
37	chr2	32819054	32819174	CAP_H_02_01Nmf	+	BIRC6	57448	40	TTGGTACCAGACATCCAAAAGACTGCTGAGATAGTTTATGCAGCCACCACCAGTTTGCGGCAAGCAAATCAGGGTACAAAACTTTTCCTATTATGCCACTTTTCATTTGATGTAAAGATG
37	chr2	32820100	32820220	CAP_H_02_01NiN	+	BIRC6	57448	35	AAAAAAAACTGGGTGAATACTCCAAGAAGGCGGCTATGAAACCCAAACCTTTGTCAGTATTAAAGTCACTTGAAGAAAAATATGTGGCTGTTATGAAGAAATTACAGTTTGGTAAGATGA
37	chr2	32822806	32822926	CAP_H_02_01Nu7	+	BIRC6	57448	37	TCTCCTTTTAGATACGTTTGAAATGGTTTCTGAAGATGAAGATGGGAAATTGGGATTTAAAGTAAATTACCACTACATGTCTCAGGTGAAAAATGCTAATGATGCGAACAGTGCTGCCAG
37	chr2	32822926	32823046	CAP_H_02_01Nu8	+	BIRC6	57448	48	AGCTCGCCGCCTTGCCCAGGAAGCTGTGACGCTTTCAACCTCACTGCCTCTGTCTTCATCCTCTAGTGTGTTTGTACGCTGTGATGAGGAGCGACTTGATATCATGAAGGTAAAAAATAA
37	chr2	32824766	32824886	CAP_H_02_01NlP	+	BIRC6	57448	36	AATGTTAACATAGACTTTTGTATGTTTATATATATCCAGGTTCTAATAACTGGTCCAGCGGACACCCCTTATGCAAATGGCTGCTTTGAGTTTGATGTGTATTTTCCTCAAGATTATCCC
37	chr2	32824886	32825006	CAP_H_02_01NlQ	+	BIRC6	57448	37	AGTTCACCCCCTCTTGTGAATCTAGAGACAACTGGTGGTCATAGCGTGCGATTCAATCCAAACCTTTATAATGATGGCAAGGTAAATTAATTGCAATTTTTTGTTTCAAATGCCAATGAT
37	chr2	32828051	32828171	CAP_H_02_01NoJ	+	BIRC6	57448	39	TATGCTTTTTTCGTTCGTCAGGTTTGTTTAAGCATCTTAAACACGTGGCATGGAAGACCAGAAGAGAAGTGGAATCCTCAGACCTCAAGCTTTTTGCAAGTAAACAAAATTTCTCTGACA
37	chr2	32832496	32832616	CAP_H_02_01NpL	+	BIRC6	57448	44	GCTGTTCTTTTCCTTTATTCTTTAGGTGTTGGTGTCTGTCCAGTCCCTTATATTAGTAGCTGAGCCTTATTTTAATGAACCGGGATATGAACGGTCTAGAGGCACTCCCAGTGGCACACA
37	chr2	32832616	32832736	CAP_H_02_01NpM	+	BIRC6	57448	35	GAGTTCTCGAGAATATGATGGAAACATTCGACAAGCAACAGTTAAGTGGGCAATGCTAGAACAAATCAGAAACCCTTCACCATGTTTTAAAGAGGTATGTTCAATAAAATTAGTGAAATA
37	chr2	32836514	32836634	CAP_H_02_01NoW	+	BIRC6	57448	43	GTAATACACAAACATTTTTACTTGAAAAGAGTTGAGATAATGGCCCAATGTGAGGAGTGGATTGCGGATATCCAGCAGTACAGCAGTGATAAGCGGGTAGGCAGGACTATGTCTCACCAT
37	chr2	32842761	32842881	CAP_H_02_01Nus	+	BIRC6	57448	53	TTCTAACATTAGTCCTTTTCTCCTGCATAGCGTCACACTGCTCAGCTCCGCGAAGAGTTGCTGAAACTTCCCTGCCCTGAAGGCTTGGATCCTGACACTGACGATGCCCCAGAGGTGTGC
37	chr2	32842881	32843001	CAP_H_02_01Nut	+	BIRC6	57448	47	AGAGCCACAACAGGTGCTGAGGAGACTCTAATGCATGATCAGGTTAAACCCAGCAGCAGCAAAGAACTCCCCAGTGACTTCCAGTTATGAGCTGCATTGATGTGGACTTCATAGACACAA
37	chr7	140426244	140426364	CAP_H_07_01PRw	-	BRAF	673	39	TACGAACACAAGACTTAAGAAATAAGAGCAGATGCTGCCATGATGGTGGCTACTTGAAGGCTGCAAATTCTCCTGTAGAGGGAGGACAAGAGCTAATTTTAAAAAAGTCATCTCAAATAA
37	chr7	140434329	140434449	CAP_H_07_01PRx	-	BRAF	673	42	TAAGCAAACATATGTTCATTTATTTTCCTTTTGTTGCTACTCTCCTGAACTCTCTCACTCATTTGTTTCAGTGGACAGGAAACGCACCATATCCCCCTGCCTGGATGGGTGTTTTTGGAG
37	chr7	140434449	140434569	CAP_H_07_01PRy	-	BRAF	673	48	AAGCACAAGCATATAGACTAAAATCCTCTGTTTGGAAACCAGCCCGATTCAAGGAGGGTTCTGATGCACTGCGGTGAATTTTTGGCAATGAGCGGGCCAGCAGCTCAATAGAGGCGAGAA
37	chr7	140439611	140439731	CAP_H_07_01PRA	-	BRAF	673	45	TTGGGGAAAGAGTGGTCTCTCATCTCTTTTCTTTTTGAGGCACTCTGCCATTAATCTCTTCATGGCTTTTGGACAGTTACTCCGTACCTTACTGAGATCTGGAGACAGGTATCCTCGTCC
37	chr7	140447170	140447290	CAP_H_07_01PRB	-	BRAF	673	45	TGTTGGTCACACATTCCTCTCATGGAGAGTAAGCCCTTGCCACATCATTTATTATACTCCCATGGAGGACAAAGCACCTAAAATGCCAAGAAGTGGATGAGAGAAGAACTCTGGGATGCT
37	chr7	140449086	140449206	CAP_H_07_01PRC	-	BRAF	673	35	CTGGTCCCTGTTGTTGATGTTTGAATAAGGTAACTGTCCAGTCATCAATTCATACAGAACAATTCCAAATGCATATACATCTGACTGAAAGCTGTATGGATTTTTATCTTGCATTCTGAT
37	chr7	140453073	140453193	CAP_H_07_01PRD	-	BRAF	673	40	CCATCCACAAAATGGATCCAGACAACTGTTCAAACTGATGGGACCCACTCCATCGAGATTTCACTGTAGCTAGACCAAAATCACCTATTTTTACTGTGAGGTCTTCATGAAGAAATATAT
37	chr7	140453949	140454069	CAP_H_07_01PRE	-	BRAF	673	38	GTTTTCAAACTTCGCAGACAAATTTCAGGAAGGATACTATTACTCTTGAGGTCTCTGTGGATGATTGACTTGGCGTGTAAGTAACTGAAAAACAAAACATCATTTTAACCTGAGTAGGGC
37	chr7	140476679	140476799	CAP_H_07_01PRF	-	BRAF	673	37	AATTTACAAGACATTTAACGAATGGAACTTACTCCATGCCCTGTGCAGTCTGTCGTGCAATATCTATAAGTTTGATCATCTCAAATTTGGTCTCAATGATATGGAGATGGTGATACAAGC
37	chr7	140476799	140476919	CAP_H_07_01PRG	-	BRAF	673	42	TGGAGCCCTCACACCACTGGGTAACAATAGCCAGTTGTGGCTTTGTGGAATAGCCCATGAAGAGTAGGATATTCACATGTCGTGTTTTCCTGTACAAAGAAATGTGACAGTAAACATTAA
37	chr7	140477772	140477892	CAP_H_07_01PRH	-	BRAF	673	40	TAATTCACACAAGCTCACCTGAGTACTCCTACTTCATTTTTGAAGGCTTGTAACTGCTGAGGTGTAGGTGCTGTCACATTCAACATTTTCACTGCCACATCACCTAAAAGGCAATTGTTA
37	chr7	140481374	140481494	CAP_H_07_01PRI	-	BRAF	673	46	CCATGCCACTTTCCCTTGTAGACTGTTCCAAATGATCCAGATCCAATTCTTTGTCCCACTGTAATCTGCCCATCAGGAATCTCCCAATCATCACTCGAGTCCCGTCTACCAAGTGTTTTC
37	chr7	140482820	140482940	CAP_H_07_01PRJ	-	BRAF	673	49	CATTCGATTCCTGTCTTCTGAGGATGAAGATGACTTCCTTTCTCGCTGAGGTCCTGGAGATTTCTGTAAGGCTTTCACGTTAGTTAGTGAGCCAGGTAATGAGGCAGGGGGGGTAGCAGA
37	chr7	140487305	140487425	CAP_H_07_01PRK	-	BRAF	673	32	AGTTTCCTTGAGTTTTTAAAAAAACCTGAAATCACTACTTACCTCCATCACCACGAAATCCTTGGTCTCTAATCAAGTCCTACAAATAAATAGTAATGTATATTTATTCCAAGCAAGCAT
37	chr7	140494107	140494227	CAP_H_07_01PRL	-	BRAF	673	44	ATCAATATTGACAGGTTCTATTGTGTTTATATGCACATTGGGAGCTGATGAGGATCGGTCTCGTTGCCCAAATTGATTTCGATGATCTTCATCTGCTGGTCGGAAGGGCTGTGGAATTGG
37	chr7	140494227	140494347	CAP_H_07_01PRM	-	BRAF	673	34	AATGGATTTTGAAGGAGACGGACTGGTGAGAATTTGGGGCCTGGAAAAATGAAGTCATTGGAAGATAAGATTCAGAGTAACGATATAAAGGTAATAATATTTAAAAAGGAAGATAAAAGG
37	chr7	140500161	140500281	CAP_H_07_01PRN	-	BRAF	673	52	CCAATAGAGTCCGAGGCGGGTGCGGAAGGGGATGATCCAGATGTTAGGGCAGTCTCTGCTAAGGACGCCTCTTCCTGTGGTATTGGGTGGTGTTCAAAGAACTTGGAGACAAACAGCAAA
37	chr7	140501165	140501285	CAP_H_07_01PRO	-	BRAF	673	33	AAGTGTAAAATGGTAGGTAGAAAAGAGATATTTTTGGATTACTTACTCAAGTTGGTCATAATTAACACACATCAGTGGAACTTCTGTACTACAACGCTGGTGAAATTTATAACCACATGT
37	chr7	140501285	140501405	CAP_H_07_01PRP	-	BRAF	673	36	TTGACAGCGGAAACCCTGGAAAAGCAGCTTTCGACAAAAGTCACAAAATGCTAAGGTGAAAAACGTTTTTCGTACCTGCAAAGTAAAAAATCACAGAGATTTCAAAAACTCACAAGAAAA
37	chr7	140507759	140507879	CAP_H_07_01PRQ	-	BRAF	673	40	AAAGTTGTGTGTTGTAAGTGGAACATTCTCCAACACTTCCACATGCAATTCTTCTCCAGTAAGCCAGGAAATATCAGTGTCCCAACCAATTGGTTTCTTCTCTCTGAAAAATGTAGACAC
37	chr7	140508044	140508151	CAP_H_07_01QML	-	BRAF	673	42	AATGTATCACTCTTGGACAAACAGCAGGGTAAAGAGATGTACTCTTTTCTTCAAGTCAGCTCCAGAAAAGACCTACAACAGCAGAAAATGGATTGTTCCTGGGGTCC
37	chr7	140508683	140508803	CAP_H_07_01PRT	-	BRAF	673	45	AACCATACCCATCCTGAATTCTGTAAACAGCACAGCACTCTGGGATTAGACCTCTCATCATCAGTGCTTTCTTTAGACTGTCTCGGACTGTAACTCCACACCTTGCAGGTACCTATGGTA
37	chr7	140534408	140534528	CAP_H_07_01PRU	-	BRAF	673	46	CACTGTCCTCTGTTTGTTGGGCAGGAAGACTCTAACGATAGGTTTTTGTGGTGACTTGGGGTTGCTCCGTGCCACATCTGTGGGATTTTGAAAAACTGAAAGAGATGAAGGTAGCACTGA
37	chr7	140534528	140534648	CAP_H_07_01PRV	-	BRAF	673	41	AAGGCTAGAAGAGGAAGAAGATGTAACGGTATCCATTGATGCAGAGCTAGAAACAGAAAAATCAGTTCCGTTCCCCAGAGATTCCAATAACTGTTGTTCTCTTTGTTGGAGTGCATCTAG
37	chr7	140549901	140550021	CAP_H_07_01PRW	-	BRAF	673	36	AAAGCTTACCTCCAGATATATTGATGGTGGATTATGCTCCCCACCAAATTTGTCCAATAGGGCCTCTATATGTTCCTGTGTCAACTTAATCATTTGTTTGATATTCCACACCTAAAAAAT
37	chr7	140624426	140624546	CAP_H_07_01QMM	-	BRAF	673	74	TCGGGCTCCATGTCCCCGTTGAACAGAGCCTGGCCCGGCTCCGCGCCGCCACCACCGCCACCGCTCAGCGCCGCCATCTTATAACCGAGAGCCGGGGCCCGAGCGGCCGCTGTCGGGCGG
37	chr17	41197744	41197864	CAP_H_17_02bfT	-	BRCA1	672	51	GGCACTGGTAGAGTGCTACACTGTCCAACACCCACTCTCGGGTCACCACAGGTGCCTCACACATCTGCCCAATTGCTGGAGACAGAGAACACAAGCAGAGATTAGTGTCAATTCATTCTC
37	chr17	41199599	41199719	CAP_H_17_02bfU	-	BRCA1	672	50	TGATAAACCAAACCCATGCAAAAGGACCCCATATAGCACAGGTACATGCAGGCACCTTACCATGGAAGCCATTGTCCTCTGTCCAGGCATCTGGCTGCACAACCACAATTGGGTGGACAC
37	chr17	41201114	41201234	CAP_H_17_02bfW	-	BRCA1	672	45	CTGACAGGGCACCCAATACTTACTGTGCCAAGGGTGAATGATGAAAGCTCCTTCACCACAGAAGCACCACACAGCTGTACCATCCATTCCAGTTGATCTAAAATGGACATTTAGATGTAA
37	chr17	41203046	41203166	CAP_H_17_02bfX	-	BRCA1	672	55	TGCTGGAACTCTGGGGTTCTCCCAGGCTCTTACCTGTGGGCATGTTGGTGAAGGGCCCATAGCAACAGATTTCTAGCCCCCTGAAGATCTGGAAGAAGAGAGGAAGAGAGAGGGACAGGG
37	chr17	41209050	41209170	CAP_H_17_02bfY	-	BRCA1	672	46	TGAGGGAGGGAGCTTTACCTTTCTGTCCTGGGATTCTCTTGCTCGCTTTGGACCTTGGTGGTTTCTTCCATTGACCACATCTCCTCTGACTTCAAAATCATGCTGAAAGAAACCAAACAC
37	chr17	41215309	41215429	CAP_H_17_02bfZ	-	BRCA1	672	35	AATGAATATCTCTGGTTAGTTTGTAACATCAAGTACTTACCTCATTCAGCATTTTTCTTTCTTTAATAGACTGGGTCACCCCTAAAGAGATCATAGAAAAGACAGGTTACATACAGCAGA
37	chr17	41215869	41215989	CAP_H_17_02bg0	-	BRCA1	672	36	GAGAAATAGTATTATACTTACAGAAATAGCTAACTACCCATTTTCCTCCCGCAATTCCTAGAAAATATTTCAGTGTCCGTTCACACACAAACTCAGCATCTGCAGAATGAAAAACACTCA
37	chr17	41219608	41219728	CAP_H_17_02bg1	-	BRCA1	672	33	AAGGTTCTTGGTATACCTGTTTTCATAACAACATGAGTAGTCTCTTCAGTAATTAGATTAGTTAAAGTGATGTGGTGTTTTCTGGCAAACTTGTACACGAGCATCTGAAATTAAATCAAA
37	chr17	41222994	41223114	CAP_H_17_02bg2	-	BRCA1	672	47	CCCTTTCTGTTGAAGCTGTCAATTCTGGCTTCTCCCTGCTCACACTTTCTTCCATTGCATTATACCCAGCAGTATCAGTAGTATGAGCAGCAGCTGGACTCTGGGCAGATTCTGCAACTT
37	chr17	41223114	41223234	CAP_H_17_02bg3	-	BRCA1	672	48	TCAATTGGGGAACTTTCAATGCAGAGGTTGAAGATGGTATGTTGCCAACACGAGCTGACTCTGGGGCTCTGTCTTCAGAAGGATCAGATTCAGGGTCATCAGAGAAGAGGCTGATTCCAG
37	chr17	41226397	41226517	CAP_H_17_02bg4	-	BRCA1	672	45	GACTCTTCCAGCTGTTGCTCCTCCACATCAACAACCTTAATGAGCTCCTCTTGAGATGGGTAGTTTCTATTCTGAAGACTCCCAGAGCAACTGTGCATGTACCACCTATCATCTAATGAT
37	chr17	41228554	41228674	CAP_H_17_02bg5	-	BRCA1	672	35	CTCAAACTTGTCAGCAGAAAGGCCTTCTGGATTCTGGCTTATAGGGTATTCACTACTTTTCTGTGAAGTTAATACTGCTTTAAATGGAATGAGAAAACAAATCTACTTTACTGCTTTGTT
37	chr17	41231323	41231443	CAP_H_17_02bg6	-	BRCA1	672	40	GAACACAAAGGGAAAGAGGAGAGGCACCTGATATATGTTCTCTAGGCCTTTTAGAAAACATGGAGTTGTTCCTTTGGCCATGTATATGCGAATCTGTAAGAAAGGTGAAATTGTAGACAT
37	chr17	41234470	41234590	CAP_H_17_02bg7	-	BRCA1	672	47	GAGTCACTTATGATGGAAGGGTAGCTGTTAGAAGGCTGGCTCCCATGCTGTTCTAACACAGCTTCTAGTTCAGCCATTTCCTGCTGGAGCTTTATCAGGTTATGTTGCATGGTATCCCTC
37	chr17	41242960	41243080	CAP_H_17_02bg8	-	BRCA1	672	44	CTGAGTGGTTAAAATGTCACTCTGAGAGGATAGCCCTGAGCAGTCTTCAGAGACGCTTGTTTCACTCTCACACCCAGATGCTGCTTCACCTTAAATAACAAAAACAGAGGTTCAGATGTA
37	chr17	41243501	41243621	CAP_H_17_02bg9	-	BRCA1	672	43	GTTCCTCTTTCTTCATCATCTGAAACCAATTCCTTGTCACTCAGACCAACTCCCTGGCTTTCAGACTGATGCCTCATTTGTTTGGAAGAACCAATCAAGAAAGGATCCTGGGTGTTTGTA
37	chr17	41243621	41243741	CAP_H_17_02bga	-	BRCA1	672	41	TTTGCAGTCAAGTCTTCCAATTCACTGCACTGTGAAGAAAACAAGCTAGCAGAACATTTTGTTTCCTCACTAAGGTGATGTTCCTGAGATGCCTTTGCCAATATTACCTGGTTACTGCAG
37	chr17	41243741	41243861	CAP_H_17_02bgb	-	BRCA1	672	35	TCATTTAAGCTATTCTTCAATGATAATAAATTCTCCTCTGTGTTCTTAGACAGACACTCGGTAGCAACGGTGCTATGCCTAGTAGACTGAGAAGGTATATTGTTTACTTTACCAAATAAC
37	chr17	41243861	41243981	CAP_H_17_02bgc	-	BRCA1	672	47	AAGTGTTGGAAGCAGGGAAGCTCTTCATCCTCACTAGATAAGTTCTCTTCTGAGGACTCTAATTTCTTGGCCCCTCTTCGGTAACCCTGAGCCAAATGTGTATGGGTGAAAGGGCTAGGA
37	chr17	41243981	41244101	CAP_H_17_02bgd	-	BRCA1	672	39	CTCCTGCTAAGCTCTCCTTTCTGGACGCTTTTGCTAAAAACAGCAGAACTTTCCTTAATGTCATTTTCAGCAAAACTAGTATCTTCCTTTATTTCACCATCATCTAACAGGTCATCAGGT
37	chr17	41244101	41244221	CAP_H_17_02bge	-	BRCA1	672	36	GTCTCAGAACAAACCTGAGATGCATGACTACTTCCCATAGGCTGTTCTAAGTTATCTGAAATCAGATATGGAGAGAAATCTGTATTAACAGTCTGAACTACTTCTTCATATTCTTGCTTT
37	chr17	41244221	41244341	CAP_H_17_02bgf	-	BRCA1	672	38	TTTATTTCAGGATGCTTACAATTACTTCCAGGAAGACTTTGTTTATAGACCTCAGGTTGCAAAACCCCTAATCTAAGCATAGCATTCAATTTTGGCCCTCTGTTTCTACCTAGTTCTGCT
37	chr17	41244341	41244461	CAP_H_17_02bgg	-	BRCA1	672	33	TGAATGTTTTCATCACTGGAACCTATTTCATTAATACTGGAGCCCACTTCATTAGTACTGGAACCTACTTCATTAATATTGCTTGAGCTGGCTTCTTTAAAAACATTTTCTCTAATGTTA
37	chr17	41244461	41244581	CAP_H_17_02bgh	-	BRCA1	672	35	TTACGGCTAATTGTGCTCACTGTACTTGGAATGTTCTCATTTCCCATTTCTCTTTCAGGTGACATTGAATGTTCCTCAAAGTTTTCCTCTAGCAGATTTTTCTTACATTTAGTTTTAACA
37	chr17	41244581	41244701	CAP_H_17_02bgi	-	BRCA1	672	38	AATGACTTGATGGGAAAAAGTGGTGGTATACGATATGGGTTTTGTAAAAGTCCATGTTTATTTGGAGTAATGAGTCCAGTTTCGTTGCCTCTGAACTGAGATGATAGACAAAACCTAGAG
37	chr17	41244701	41244821	CAP_H_17_02bgj	-	BRCA1	672	40	CCTCCTTTGATACTACATTTGGCATTATCAACTGGCTTATCTTTCTGACCAACCACAGGAAAGCCTGCAGTGATATTAACTGTCTGTACAGGCTTGATATTAGACTCATTCTTTCCTTGA
37	chr17	41244821	41244941	CAP_H_17_02bgk	-	BRCA1	672	40	TTTTCTTCCTTTTGTTCACATTCAAAAGTGACTTTTGGACTTTGTTTCTTTAAGGACCCAGAGTGGGCAGAGAATGTTGCACATTCCTCTTCTGCATTTCCTGGATTTGAAAACGGAGCA
37	chr17	41244941	41245061	CAP_H_17_02bgl	-	BRCA1	672	39	AATGACTGGCGCTTTGAAACCTTGAATGTATTCTGCAAATACTGAGCATCAAGTTCACTTTCTTCCATTTCTATGCTTGTTTCCCGACTGTGGTTAACTTCATGTCCCAATGGATACTTA
37	chr17	41245061	41245181	CAP_H_17_02bgm	-	BRCA1	672	40	AAGCCTTCTGTGTCATTTCTATTATCTTTGGAACAACCATGAATTAGTCCCTTGGGGTTTTCAAATGCTGCACACTGACTCACACATTTATTTGGTTCTGTTTTTGCCTTCCCTAGAGTG
37	chr17	41245181	41245301	CAP_H_17_02bgn	-	BRCA1	672	40	CTAACTTCCAGTAACGAGATACTTTCCTGAGTGCCATAATCAGTACCAGGTACCAATGAAATACTGCTACTCTCTACAGATCTTTCAGTTTGCAAAACCCTTTCTCCACTTAACATGAGA
37	chr17	41245301	41245421	CAP_H_17_02bgo	-	BRCA1	672	34	TCTTTGGGGTCTTCAGCATTATTAGACACTTTAACTGTTTCTAGTTTCTCTTCTTTTTCTTCTCTTGGAAGGCTAGGATTGACAAATTCTTTAAGTTCACTGGTATTTGAACACTTAGTA
37	chr17	41245421	41245541	CAP_H_17_02bgp	-	BRCA1	672	42	AAAGAACCAGGTGCATTTGTTAACTTCAGCTCTGGGAAAGTATCGCTGTCATGTCTTTTACTTGTCTGTTCATTTGGCTTGTTACTCTTCTTGGCTCCAGTTGCAGGTTCTTTACCTTCC
37	chr17	41245541	41245661	CAP_H_17_02bgq	-	BRCA1	672	36	ATGAGTTGTAGGTTTCTGCTGTGCCTGACTGGCATTTGGTTGTACTTTTTTTTCTTTATCTCTTCACTGCTAGAACAACTATCAATTTGCAATTCAGTACAATTAGGTGGGCTTAGATTT
37	chr17	41245661	41245781	CAP_H_17_02bgr	-	BRCA1	672	38	CTACTGACTACTAGTTCAAGCGCATGAATATGCCTGGTAGAAGACTTCCTCCTCAGCCTATTCTTTTTAGGTGCTTTTGAATTGTGGATATTTAATTCGAGTTCCATATTGCTTATACTG
37	chr17	41245781	41245901	CAP_H_17_02bgs	-	BRCA1	672	33	CTGCTTATAGGTTCAGCTTTCGTTTTGAAAGCAGATTCTTTTTCGAGTGATTCTATTGGGTTAGGATTTTTCTCATTCTGAATAGAATCACCTTTTGTTTTATTCTCATGACCACTATTA
37	chr17	41245901	41246021	CAP_H_17_02bgt	-	BRCA1	672	39	GTAATATTCATCACTTGACCATTCTGCTCCGTTTGGTTAGTTCCCTGATTTATCATTTCAGGAGTCTTTTGAACTGCCAAATCTGCTTTCTTGATAAAATCCTCAGGATGAAGGCCTGAT
37	chr17	41246021	41246141	CAP_H_17_02bgu	-	BRCA1	672	39	GTAGGTCTCCTTTTACGCTTTAATTTATTTGTGAGGGGACGCTCTTGTATTATCTGTGGCTCAGTAACAAATGCTCCTATAATTAGATTTTCAGTTACATGGCTTAAGTTGGGGAGGCTT
37	chr17	41246141	41246261	CAP_H_17_02bgv	-	BRCA1	672	37	GCCTTCTTCCGATAGGTTTTCCCAAATATTTTGTCTTCAATATTACTCTCTACTGATTTGGAGTGAACTCTTTCACTTTTACATATTAAAGCCTCATGAGGATCACTGGCCAGTAAGTCT
37	chr17	41246261	41246381	CAP_H_17_02bgw	-	BRCA1	672	38	ATTTTCTCTGAAGAACCAGAATATTCATCTACCTCATTTAGAACGTCCAATACATCAGCTACTTTGGCATTTGATTCAGACTCCCCATCATGTGAGTCATCAGAACCTAACAGTTCATCA
37	chr17	41246381	41246501	CAP_H_17_02bgx	-	BRCA1	672	38	CTTCTGGAAAACCACTCATTAACTTTCTGAATGCTGCTATTTAGTGTTATCCAAGGAACATCTTCAGTATCTCTAGGATTCTCTGAGCATGGCAGTTTCTGCTTATTCCATTCTTTTCTC
37	chr17	41246501	41246621	CAP_H_17_02bgy	-	BRCA1	672	47	TCACACAGGGGATCAGCATTCAGATCTACCTTTTTTTCTGTGCTGGGAGTCCGCCTATCATTACATGTTTCCTTACTTCCAGCCCATCTGTTATGTTGGCTCCTTGCTAAGCCAGGCTGT
37	chr17	41246621	41246741	CAP_H_17_02bgz	-	BRCA1	672	39	TTGCTTTTATTACAGAATTCAGCCTTTTCTACATTCATTCTGTCTTTAGTGAGTAATAAACTGCTGTTCTCATGCTGTAATGAGCTGGCATGAGTATTTGTGCCACATGGCTCCACATGC
37	chr17	41246741	41246861	CAP_H_17_02bgA	-	BRCA1	672	40	AAGTTTGAAACAGAACTACCCTGATACTTTTCTGGATGCCTCTCAGCTGCACGCTTCTCAGTGGTGTTCAAATCATTATTACTGGGTTGATGATGTTCAGTATTTGTTACATCCGTCTCA
37	chr17	41247840	41247960	CAP_H_17_02bgB	-	BRCA1	672	41	AGTTGGCAAACTTTGCCATTACCCTTTTTTGCAGAATCCAAACTGATTTCATCCCTGGTTCCTTGAGGGGTGATTTGTAACAATTCTTGATCTCCCACACTATAGGGAAAAGACAGAGTC
37	chr17	41249185	41249305	CAP_H_17_02bgC	-	BRCA1	672	33	AGAGAAACATCAATCCTTAATATTAACTAAATAGGAAAATACCAGCTTCATAGACAAAGGTTCTCTTTGACTCACCTGCAATAAGTTGCCTTATTAACGGTATCTTCAGAAGAATCAGAT
37	chr17	41251784	41251904	CAP_H_17_02bgE	-	BRCA1	672	45	CCCTTACCCAATTCAATGTAGACAGACGTCTTTTGAGGTTGTATCCGCTGCTTTGTCCTCAGAGTTCTCACAGTTCCAAGGTTAGAGAGTTGGACACTGAGACTGGTTTCCTGCTAAACA
37	chr17	41256188	41256308	CAP_H_17_02bgF	-	BRCA1	672	30	TGTAGCCCATACTTTGGATGATAGAAACTTCATCTTTTAGATGTTCAGGAGAGTTATTTTCCTTTTTTGCAAAATTATAGCTGTTTGCATCTGTAAAATACAAGGGAAAACATTATGTTT
37	chr17	41256868	41256988	CAP_H_17_02bgG	-	BRCA1	672	35	GATATTCAACACTTACACTCCAAACCTGTGTCAAGCTGAAAAGCACAAATGATTTTCAATAGCTCTTCAACAAGTTGACTAAATCTCGTACTTTCTTGTAGGCTCCTGAAATTAAATTGT
37	chr17	41258451	41258571	CAP_H_17_02bgH	-	BRCA1	672	30	CATCATTACCAAATTATATACCTTTTGGTTATATCATTCTTACATAAAGGACACTGTGAAGGCCCTTTCTTCTGGTTGAGAAGTTTCAGCATGCAAAATCTATAAATTATAAAGAAAGAA
37	chr17	41262596	41262716	CAP_H_17_02bgJ	-	BRCA1	672	30	CCTGTCTCAAAAAAAAAAAAAAAAAGTAGCTGTTGAAAAATTTAAGTTACATTTATTGCTCACATTCTATCTCTTTGAACAATGTGGTTCTAGATCTTCAAAAAAGTATTACAGGCTGGG
37	chr17	41267709	41267829	CAP_H_17_02bgK	-	BRCA1	672	40	AATAATGGAGCCACATAACACATTCAAACTTACTTGCAAAATATGTGGTCACACTTTGTGGAGACAGGTTCCTTGATCAACTCCAGACTAGCAGGGTAGGGGGGGAGAAAAAGAAAATAA
37	chr17	41276013	41276133	CAP_H_17_02bgL	-	BRCA1	672	38	ACACTCTTGTGCTGACTTACCAGATGGGACACTCTAAGATTTTCTGCATAGCATTAATGACATTTTGTACTTCTTCAACGCGAAGAGCAGATAAATCCATTTCTTTCTGTTCCAATGAAC
37	chr13	32890570	32890690	CAP_H_13_02bcs	+	BRCA2	675	33	AGCATTGGAGGAATATCGTAGGTAAAAATGCCTATTGGATCCAAAGAGAGGCCAACATTTTTTGAAATTTTTAAGACACGCTGCAACAAAGCAGGTATTGACAAATTTTATATAACTTTA
37	chr13	32893263	32893383	CAP_H_13_02bct	+	BRCA2	675	35	CCACCCTATAATTCTGAACCTGCAGAAGAATCTGAACATAAAAACAACAATTACGAACCAAACCTATTTAAAACTCCACAAAGGAAACCATCTTATAATCAGCTGGCTTCAACTCCAATA
37	chr13	32893383	32893503	CAP_H_13_02bcu	+	BRCA2	675	37	ATATTCAAAGAGCAAGGGCTGACTCTGCCGCTGTACCAATCTCCTGTAAAAGAATTAGATAAATTCAAATTAGACTTAGGTAAGTAATGCAATATGGTAGACTGGGGAGAACTACAAACT
37	chr13	32899206	32899326	CAP_H_13_02bcv	+	BRCA2	675	36	TTTCAGGAAGGAATGTTCCCAATAGTAGACATAAAAGTCTTCGCACAGTGAAAACTAAAATGGATCAAGCAGATGATGTTTCCTGTCCACTTCTAAATTCTTGTCTTAGTGAAAGGTATG
37	chr13	32900202	32900322	CAP_H_13_02bcw	+	BRCA2	675	29	AAATAACCTAAGGGATTTGCTTTGTTTTATTTTAGTCCTGTTGTTCTACAATGTACACATGTAACACCACAAAGAGATAAGTCAGGTATGATTAAAAACAATGCTTTTTATTCTTAGAAT
37	chr13	32900338	32900458	CAP_H_13_02bcx	+	BRCA2	675	30	AAAATAAAACTTAACAATTTTCCCCTTTTTTTACCCCCAGTGGTATGTGGGAGTTTGTTTCATACACCAAAGTTTGTGAAGGTAAATATTCTACCTGGTTTATTTTTATGACTTAGTAAT
37	chr13	32900632	32900752	CAP_H_13_02bcy	+	BRCA2	675	45	CAGGGTCGTCAGACACCAAAACATATTTCTGAAAGTCTAGGAGCTGAGGTGGATCCTGATATGTCTTGGTCAAGTTCTTTAGCTACACCACCCACCCTTAGTTCTACTGTGCTCATAGGT
37	chr13	32903544	32903664	CAP_H_13_02bcz	+	BRCA2	675	27	ATAATATACAATACACATAAATTTTTATCTTACAGTCAGAAATGAAGAAGCATCTGAAACTGTATTTCCTCATGATACTACTGCTGTAAGTAAATATGACATTGATTAGACTGTTGAAAT
37	chr13	32905051	32905171	CAP_H_13_02bcA	+	BRCA2	675	35	GCAGAATGTGAAAAGCTATTTTTCCAATCATGATGAAAGTCTGAAGAAAAATGATAGATTTATCGCTTCTGTGACAGACAGTGAAAACACAAATCAAAGAGAAGCTGCAAGTCATGGTAA
37	chr13	32906458	32906578	CAP_H_13_02bcB	+	BRCA2	675	30	CACATTGGAAAGTCAATGCCAAATGTCCTAGAAGATGAAGTATATGAAACAGTTGTAGATACCTCTGAAGAAGATAGTTTTTCATTATGTTTTTCTAAATGTAGAACAAAAAATCTACAA
37	chr13	32906578	32906698	CAP_H_13_02bcC	+	BRCA2	675	30	AAAGTAAGAACTAGCAAGACTAGGAAAAAAATTTTCCATGAAGCAAACGCTGATGAATGTGAAAAATCTAAAAACCAAGTGAAAGAAAAATACTCATTTGTATCTGAAGTGGAACCAAAT
37	chr13	32906698	32906818	CAP_H_13_02bcD	+	BRCA2	675	41	GATACTGATCCATTAGATTCAAATGTAGCAAATCAGAAGCCCTTTGAGAGTGGAAGTGACAAAATCTCCAAGGAAGTTGTACCGTCTTTGGCCTGTGAATGGTCTCAACTAACCCTTTCA
37	chr13	32906818	32906938	CAP_H_13_02bcE	+	BRCA2	675	34	GGTCTAAATGGAGCCCAGATGGAGAAAATACCCCTATTGCATATTTCTTCATGTGACCAAAATATTTCAGAAAAAGACCTATTAGACACAGAGAACAAAAGAAAGAAAGATTTTCTTACT
37	chr13	32906938	32907058	CAP_H_13_02bcF	+	BRCA2	675	38	TCAGAGAATTCTTTGCCACGTATTTCTAGCCTACCAAAATCAGAGAAGCCATTAAATGAGGAAACAGTGGTAAATAAGAGAGATGAAGAGCAGCATCTTGAATCTCATACAGACTGCATT
37	chr13	32907058	32907178	CAP_H_13_02bcG	+	BRCA2	675	36	CTTGCAGTAAAGCAGGCAATATCTGGAACTTCTCCAGTGGCTTCTTCATTTCAGGGTATCAAAAAGTCTATATTCAGAATAAGAGAATCACCTAAAGAGACTTTCAATGCAAGTTTTTCA
37	chr13	32907178	32907298	CAP_H_13_02bcH	+	BRCA2	675	36	GGTCATATGACTGATCCAAACTTTAAAAAAGAAACTGAAGCCTCTGAAAGTGGACTGGAAATACATACTGTTTGCTCACAGAAGGAGGACTCCTTATGTCCAAATTTAATTGATAATGGA
37	chr13	32907298	32907418	CAP_H_13_02bcI	+	BRCA2	675	33	AGCTGGCCAGCCACCACCACACAGAATTCTGTAGCTTTGAAGAATGCAGGTTTAATATCCACTTTGAAAAAGAAAACAAATAAGTTTATTTATGCTATACATGATGAAACATCTTATAAA
37	chr13	32907418	32907538	CAP_H_13_02bcJ	+	BRCA2	675	36	GGAAAAAAAATACCGAAAGACCAAAAATCAGAACTAATTAACTGTTCAGCCCAGTTTGAAGCAAATGCTTTTGAAGCACCACTTACATTTGCAAATGCTGATTCAGGTACCTCTGTCTTT
37	chr13	32910451	32910571	CAP_H_13_02bcK	+	BRCA2	675	32	GAACCAACTTTGTCCTTAACTAGCTCTTTTGGGACAATTCTGAGGAAATGTTCTAGAAATGAAACATGTTCTAATAATACAGTAATCTCTCAGGATCTTGATTATAAAGAAGCAAAATGT
37	chr13	32910571	32910691	CAP_H_13_02bcL	+	BRCA2	675	35	AATAAGGAAAAACTACAGTTATTTATTACCCCAGAAGCTGATTCTCTGTCATGCCTGCAGGAAGGACAGTGTGAAAATGATCCAAAAAGCAAAAAAGTTTCAGATATAAAAGAAGAGGTC
37	chr13	32910691	32910811	CAP_H_13_02bcM	+	BRCA2	675	37	TTGGCTGCAGCATGTCACCCAGTACAACATTCAAAAGTGGAATACAGTGATACTGACTTTCAATCCCAGAAAAGTCTTTTATATGATCATGAAAATGCCAGCACTCTTATTTTAACTCCT
37	chr13	32910811	32910931	CAP_H_13_02bcN	+	BRCA2	675	32	ACTTCCAAGGATGTTCTGTCAAACCTAGTCATGATTTCTAGAGGCAAAGAATCATACAAAATGTCAGACAAGCTCAAAGGTAACAATTATGAATCTGATGTTGAATTAACCAAAAATATT
37	chr13	32910931	32911051	CAP_H_13_02bcO	+	BRCA2	675	35	CCCATGGAAAAGAATCAAGATGTATGTGCTTTAAATGAAAATTATAAAAACGTTGAGCTGTTGCCACCTGAAAAATACATGAGAGTAGCATCACCTTCAAGAAAGGTACAATTCAACCAA
37	chr13	32911051	32911171	CAP_H_13_02bcP	+	BRCA2	675	29	AACACAAATCTAAGAGTAATCCAAAAAAATCAAGAAGAAACTACTTCAATTTCAAAAATAACTGTCAATCCAGACTCTGAAGAACTTTTCTCAGACAATGAGAATAATTTTGTCTTCCAA
37	chr13	32911171	32911291	CAP_H_13_02bcQ	+	BRCA2	675	35	GTAGCTAATGAAAGGAATAATCTTGCTTTAGGAAATACTAAGGAACTTCATGAAACAGACTTGACTTGTGTAAACGAACCCATTTTCAAGAACTCTACCATGGTTTTATATGGAGACACA
37	chr13	32911291	32911411	CAP_H_13_02bcR	+	BRCA2	675	32	GGTGATAAACAAGCAACCCAAGTGTCAATTAAAAAAGATTTGGTTTATGTTCTTGCAGAGGAGAACAAAAATAGTGTAAAGCAGCATATAAAAATGACTCTAGGTCAAGATTTAAAATCG
37	chr13	32911411	32911531	CAP_H_13_02bcS	+	BRCA2	675	35	GACATCTCCTTGAATATAGATAAAATACCAGAAAAAAATAATGATTACATGAACAAATGGGCAGGACTCTTAGGTCCAATTTCAAATCACAGTTTTGGAGGTAGCTTCAGAACAGCTTCA
37	chr13	32911531	32911651	CAP_H_13_02bcT	+	BRCA2	675	30	AATAAGGAAATCAAGCTCTCTGAACATAACATTAAGAAGAGCAAAATGTTCTTCAAAGATATTGAAGAACAATATCCTACTAGTTTAGCTTGTGTTGAAATTGTAAATACCTTGGCATTA
37	chr13	32911651	32911771	CAP_H_13_02bcU	+	BRCA2	675	33	GATAATCAAAAGAAACTGAGCAAGCCTCAGTCAATTAATACTGTATCTGCACATTTACAGAGTAGTGTAGTTGTTTCTGATTGTAAAAATAGTCATATAACCCCTCAGATGTTATTTTCC
37	chr13	32911771	32911891	CAP_H_13_02bcV	+	BRCA2	675	30	AAGCAGGATTTTAATTCAAACCATAATTTAACACCTAGCCAAAAGGCAGAAATTACAGAACTTTCTACTATATTAGAAGAATCAGGAAGTCAGTTTGAATTTACTCAGTTTAGAAAACCA
37	chr13	32911891	32912011	CAP_H_13_02bcW	+	BRCA2	675	40	AGCTACATATTGCAGAAGAGTACATTTGAAGTGCCTGAAAACCAGATGACTATCTTAAAGACCACTTCTGAGGAATGCAGAGATGCTGATCTTCATGTCATAATGAATGCCCCATCGATT
37	chr13	32912011	32912131	CAP_H_13_02bcX	+	BRCA2	675	37	GGTCAGGTAGACAGCAGCAAGCAATTTGAAGGTACAGTTGAAATTAAACGGAAGTTTGCTGGCCTGTTGAAAAATGACTGTAACAAAAGTGCTTCTGGTTATTTAACAGATGAAAATGAA
37	chr13	32912131	32912251	CAP_H_13_02bcY	+	BRCA2	675	39	GTGGGGTTTAGGGGCTTTTATTCTGCTCATGGCACAAAACTGAATGTTTCTACTGAAGCTCTGCAAAAAGCTGTGAAACTGTTTAGTGATATTGAGAATATTAGTGAGGAAACTTCTGCA
37	chr13	32912251	32912371	CAP_H_13_02bcZ	+	BRCA2	675	25	GAGGTACATCCAATAAGTTTATCTTCAAGTAAATGTCATGATTCTGTTGTTTCAATGTTTAAGATAGAAAATCATAATGATAAAACTGTAAGTGAAAAAAATAATAAATGCCAACTGATA
37	chr13	32912371	32912491	CAP_H_13_02bd0	+	BRCA2	675	27	TTACAAAATAATATTGAAATGACTACTGGCACTTTTGTTGAAGAAATTACTGAAAATTACAAGAGAAATACTGAAAATGAAGATAACAAATATACTGCTGCCAGTAGAAATTCTCATAAC
37	chr13	32912491	32912611	CAP_H_13_02bd1	+	BRCA2	675	31	TTAGAATTTGATGGCAGTGATTCAAGTAAAAATGATACTGTTTGTATTCATAAAGATGAAACGGACTTGCTATTTACTGATCAGCACAACATATGTCTTAAATTATCTGGCCAGTTTATG
37	chr13	32912611	32912731	CAP_H_13_02bd2	+	BRCA2	675	33	AAGGAGGGAAACACTCAGATTAAAGAAGATTTGTCAGATTTAACTTTTTTGGAAGTTGCGAAAGCTCAAGAAGCATGTCATGGTAATACTTCAAATAAAGAACAGTTAACTGCTACTAAA
37	chr13	32912731	32912851	CAP_H_13_02bd3	+	BRCA2	675	29	ACGGAGCAAAATATAAAAGATTTTGAGACTTCTGATACATTTTTTCAGACTGCAAGTGGGAAAAATATTAGTGTCGCCAAAGAGTCATTTAATAAAATTGTAAATTTCTTTGATCAGAAA
37	chr13	32912851	32912971	CAP_H_13_02bd4	+	BRCA2	675	29	CCAGAAGAATTGCATAACTTTTCCTTAAATTCTGAATTACATTCTGACATAAGAAAGAACAAAATGGACATTCTAAGTTATGAGGAAACAGACATAGTTAAACACAAAATACTGAAAGAA
37	chr13	32912971	32913091	CAP_H_13_02bd5	+	BRCA2	675	42	AGTGTCCCAGTTGGTACTGGAAATCAACTAGTGACCTTCCAGGGACAACCCGAACGTGATGAAAAGATCAAAGAACCTACTCTATTGGGTTTTCATACAGCTAGCGGGAAAAAAGTTAAA
37	chr13	32913091	32913211	CAP_H_13_02bd6	+	BRCA2	675	39	ATTGCAAAGGAATCTTTGGACAAAGTGAAAAACCTTTTTGATGAAAAAGAGCAAGGTACTAGTGAAATCACCAGTTTTAGCCATCAATGGGCAAAGACCCTAAAGTACAGAGAGGCCTGT
37	chr13	32913211	32913331	CAP_H_13_02bd7	+	BRCA2	675	39	AAAGACCTTGAATTAGCATGTGAGACCATTGAGATCACAGCTGCCCCAAAGTGTAAAGAAATGCAGAATTCTCTCAATAATGATAAAAACCTTGTTTCTATTGAGACTGTGGTGCCACCT
37	chr13	32913331	32913451	CAP_H_13_02bd8	+	BRCA2	675	27	AAGCTCTTAAGTGATAATTTATGTAGACAAACTGAAAATCTCAAAACATCAAAAAGTATCTTTTTGAAAGTTAAAGTACATGAAAATGTAGAAAAAGAAACAGCAAAAAGTCCTGCAACT
37	chr13	32913451	32913571	CAP_H_13_02bd9	+	BRCA2	675	34	TGTTACACAAATCAGTCCCCTTATTCAGTCATTGAAAATTCAGCCTTAGCTTTTTACACAAGTTGTAGTAGAAAAACTTCTGTGAGTCAGACTTCATTACTTGAAGCAAAAAAATGGCTT
37	chr13	32913571	32913691	CAP_H_13_02bda	+	BRCA2	675	29	AGAGAAGGAATATTTGATGGTCAACCAGAAAGAATAAATACTGCAGATTATGTAGGAAATTATTTGTATGAAAATAATTCAAACAGTACTATAGCTGAAAATGACAAAAATCATCTCTCC
37	chr13	32913691	32913811	CAP_H_13_02bdb	+	BRCA2	675	30	GAAAAACAAGATACTTATTTAAGTAACAGTAGCATGTCTAACAGCTATTCCTACCATTCTGATGAGGTATATAATGATTCAGGATATCTCTCAAAAAATAAACTTGATTCTGGTATTGAG
37	chr13	32913811	32913931	CAP_H_13_02bdc	+	BRCA2	675	31	CCAGTATTGAAGAATGTTGAAGATCAAAAAAACACTAGTTTTTCCAAAGTAATATCCAATGTAAAAGATGCAAATGCATACCCACAAACTGTAAATGAAGATATTTGCGTTGAGGAACTT
37	chr13	32913931	32914051	CAP_H_13_02bdd	+	BRCA2	675	37	GTGACTAGCTCTTCACCCTGCAAAAATAAAAATGCAGCCATTAAATTGTCCATATCTAATAGTAATAATTTTGAGGTAGGGCCACCTGCATTTAGGATAGCCAGTGGTAAAATCGTTTGT
37	chr13	32914051	32914171	CAP_H_13_02bde	+	BRCA2	675	28	GTTTCACATGAAACAATTAAAAAAGTGAAAGACATATTTACAGACAGTTTCAGTAAAGTAATTAAGGAAAACAACGAGAATAAATCAAAAATTTGCCAAACGAAAATTATGGCAGGTTGT
37	chr13	32914171	32914291	CAP_H_13_02bdf	+	BRCA2	675	35	TACGAGGCATTGGATGATTCAGAGGATATTCTTCATAACTCTCTAGATAATGATGAATGTAGCACGCATTCACATAAGGTTTTTGCTGACATTCAGAGTGAAGAAATTTTACAACATAAC
37	chr13	32914291	32914411	CAP_H_13_02bdg	+	BRCA2	675	32	CAAAATATGTCTGGATTGGAGAAAGTTTCTAAAATATCACCTTGTGATGTTAGTTTGGAAACTTCAGATATATGTAAATGTAGTATAGGGAAGCTTCATAAGTCAGTCTCATCTGCAAAT
37	chr13	32914411	32914531	CAP_H_13_02bdh	+	BRCA2	675	37	ACTTGTGGGATTTTTAGCACAGCAAGTGGAAAATCTGTCCAGGTATCAGATGCTTCATTACAAAACGCAAGACAAGTGTTTTCTGAAATAGAAGATAGTACCAAGCAAGTCTTTTCCAAA
37	chr13	32914531	32914651	CAP_H_13_02bdi	+	BRCA2	675	32	GTATTGTTTAAAAGTAACGAACATTCAGACCAGCTCACAAGAGAAGAAAATACTGCTATACGTACTCCAGAACATTTAATATCCCAAAAAGGCTTTTCATATAATGTGGTAAATTCATCT
37	chr13	32914651	32914771	CAP_H_13_02bdj	+	BRCA2	675	36	GCTTTCTCTGGATTTAGTACAGCAAGTGGAAAGCAAGTTTCCATTTTAGAAAGTTCCTTACACAAAGTTAAGGGAGTGTTAGAGGAATTTGATTTAATCAGAACTGAGCATAGTCTTCAC
37	chr13	32914771	32914891	CAP_H_13_02bdk	+	BRCA2	675	33	TATTCACCTACGTCTAGACAAAATGTATCAAAAATACTTCCTCGTGTTGATAAGAGAAACCCAGAGCACTGTGTAAACTCAGAAATGGAAAAAACCTGCAGTAAAGAATTTAAATTATCA
37	chr13	32914891	32915011	CAP_H_13_02bdl	+	BRCA2	675	31	AATAACTTAAATGTTGAAGGTGGTTCTTCAGAAAATAATCACTCTATTAAAGTTTCTCCATATCTCTCTCAATTTCAACAAGACAAACAACAGTTGGTATTAGGAACCAAAGTGTCACTT
37	chr13	32915011	32915131	CAP_H_13_02bdm	+	BRCA2	675	31	GTTGAGAACATTCATGTTTTGGGAAAAGAACAGGCTTCACCTAAAAACGTAAAAATGGAAATTGGTAAAACTGAAACTTTTTCTGATGTTCCTGTGAAAACAAATATAGAAGTTTGTTCT
37	chr13	32915131	32915251	CAP_H_13_02bdn	+	BRCA2	675	35	ACTTACTCCAAAGATTCAGAAAACTACTTTGAAACAGAAGCAGTAGAAATTGCTAAAGCTTTTATGGAAGATGATGAACTGACAGATTCTAAACTGCCAAGTCATGCCACACATTCTCTT
37	chr13	32915251	32915371	CAP_H_13_02bdo	+	BRCA2	675	37	TTTACATGTCCCGAAAATGAGGAAATGGTTTTGTCAAATTCAAGAATTGGAAAAAGAAGAGGAGAGCCCCTTATCTTAGTGGGTAAGTGTTCATTTTTACCTTTCGTGTTGCCAATCACT
37	chr13	32918682	32918802	CAP_H_13_02bdp	+	BRCA2	675	29	ATTTCTTTTTAGGAGAACCCTCAATCAAAAGAAACTTATTAAATGAATTTGACAGGATAATAGAAAATCAAGAAAAATCCTTAAAGGCTTCAAAAAGCACTCCAGATGGTAAAATTAGCT
37	chr13	32920938	32921058	CAP_H_13_02bdq	+	BRCA2	675	30	GTAATATAAAATAATTGTTTCCTAGGCACAATAAAAGATCGAAGATTGTTTATGCATCATGTTTCTTTAGAGCCGATTACCTGTGTACCCTTTCGGTAAGACATGTTTAAATTTTTCTAA
37	chr13	32929047	32929167	CAP_H_13_02bdr	+	BRCA2	675	30	GTCAAGAATTTCTGTCTAAATCTCATTTGTATGAACATCTGACTTTGGAAAAATCTTCAAGCAATTTAGCAGTTTCAGGACATCCATTTTATCAAGTTTCTGCTACAAGAAATGAAAAAA
37	chr13	32929167	32929287	CAP_H_13_02bds	+	BRCA2	675	36	TGAGACACTTGATTACTACAGGCAGACCAACCAAAGTCTTTGTTCCACCTTTTAAAACTAAATCACATTTTCACAGAGTTGAACAGTGTGTTAGGAATATTAACTTGGAGGAAAACAGAC
37	chr13	32929287	32929407	CAP_H_13_02bdt	+	BRCA2	675	31	AAAAGCAAAACATTGATGGACATGGCTCTGATGATAGTAAAAATAAGATTAATGACAATGAGATTCATCAGTTTAACAAAAACAACTCCAATCAAGCAGTAGCTGTAACTTTCACAAAGT
37	chr13	32930614	32930734	CAP_H_13_02bdu	+	BRCA2	675	50	AAGAAGAAACAAAGGCAACGCGTCTTTCCACAGCCAGGCAGTCTGTATCTTGCAAAAACATCCACTCTGCCTCGAATCTCTCTGAAAGCAGCAGTAGGAGGCCAAGTTCCCTCTGCGTGT
37	chr13	32931928	32932048	CAP_H_13_02bdv	+	BRCA2	675	42	TGCAGAGTCTTTTCAGTTTCACACTGAAGATTATTTTGGTAAGGAAAGTTTATGGACTGGAAAAGGAATACAGTTGGCTGATGGTGGATGGCTCATACCCTCCAATGATGGAAAGGCTGG
37	chr13	32936709	32936829	CAP_H_13_02bdw	+	BRCA2	675	39	GGGTTTATAATCACTATAGATGGATCATATGGAAACTGGCAGCTATGGAATGTGCCTTTCCTAAGGAATTTGCTAATAGATGCCTAAGCCCAGAAAGGGTGCTTCTTCAACTAAAATACA
37	chr13	32937312	32937432	CAP_H_13_02bdx	+	BRCA2	675	36	TAGATATGATACGGAAATTGATAGAAGCAGAAGATCGGCTATAAAAAAGATAATGGAAAGGGATGACACAGCTGCAAAAACACTTGTTCTCTGTGTTTCTGACATAATTTCATTGAGCGC
37	chr13	32937432	32937552	CAP_H_13_02bdy	+	BRCA2	675	40	AAATATATCTGAAACTTCTAGCAATAAAACTAGTAGTGCAGATACCCAAAAAGTGGCCATTATTGAACTTACAGATGGGTGGTATGCTGTTAAGGCCCAGTTAGATCCTCCCCTCTTAGC
37	chr13	32937552	32937672	CAP_H_13_02bdz	+	BRCA2	675	45	TGTCTTAAAGAATGGCAGACTGACAGTTGGTCAGAAGATTATTCTTCATGGAGCAGAACTGGTGGGCTCTCCTGATGCCTGTACACCTCTTGAAGCCCCAGAATCTCTTATGTTAAAGGT
37	chr13	32944588	32944708	CAP_H_13_02bdA	+	BRCA2	675	40	CTTTCCTGACCCTAGACCTTTTCCTCTGCCCTTATCATCGCTTTTCAGTGATGGAGGAAATGTTGGTTGTGTTGATGTAATTATTCAAAGAGCATACCCTATACAGGTATGATGTATTCT
37	chr13	32945142	32945262	CAP_H_13_02bdB	+	BRCA2	675	35	GGAAGAAAAGGAAGCAGCAAAATATGTGGAGGCCCAACAAAAGAGACTAGAAGCCTTATTCACTAAAATTCAGGAGGAATTTGAAGAACATGAAGGTAAAATTAGTTATATGGTACACAT
37	chr13	32949451	32949571	CAP_H_13_02bdC	+	BRCA2	675	39	TCTCTTGCTATTTTCACCATATATGCAGTTACTTCCTCCACTGAAGTCTTGAACCCCCCAAAGTCATCCATGAGGGTTGGAATCAACTTCTGGTAAACTTGTTAATGTTGATATTTTGAC
37	chr13	32950856	32950976	CAP_H_13_02bdD	+	BRCA2	675	44	GTTCGTGCTTTGCAAGATGGTGCAGAGCTTTATGAAGCAGTGAAGAATGCAGCAGACCCAGCTTACCTTGAGGTGAGAGAGTAAGAGGACATATAATGAGGCTTGATGATTATTCAAGGT
37	chr13	32953503	32953623	CAP_H_13_02bdE	+	BRCA2	675	41	GTTGAATGATAAGAAACAAGCTCAGATCCAGTTGGAAATTAGGAAGGCCATGGAATCTGCTGAACAAAAGGAACAAGGTTTATCAAGGGATGTCACAACCGTGTGGAAGTTGCGTATTGT
37	chr13	32953936	32954056	CAP_H_13_02bdF	+	BRCA2	675	33	GAAGGAAAGAGATACAGAATTTATCATCTTGCAACTTCAAAATCTAAAAGTAAATCTGAAAGAGCTAACATACAGTTAGCAGCGACAAAAAAAACTCAGTATCAACAACTACCGGTACAA
37	chr13	32954193	32954313	CAP_H_13_02bdG	+	BRCA2	675	32	CTTCAGCAAATTTTTAGATCCAGACTTTCAGCCATCTTGTTCTGAGGTGGACCTAATAGGATTTGTCGTTTCTGTTGTGAAAAAAACAGGTAATGCACAATATAGTTAATTTTTTTTATT
37	chr13	32968875	32968995	CAP_H_13_02bdH	+	BRCA2	675	39	ATAAAGTTTTGGATAGACCTTAATGAGGACATTATTAAGCCTCATATGTTAATTGCTGCAAGCAACCTCCAGTGGCGACCAGAATCCAAATCAGGCCTTCTTACTTTATTTGCTGGAGAT
37	chr13	32968995	32969115	CAP_H_13_02bdI	+	BRCA2	675	35	TTTTCTGTGTTTTCTGCTAGTCCAAAAGAGGGCCACTTTCAAGAGACATTCAACAAAATGAAAAATACTGTTGAGGTAAGGTTACTTTTCAGCATCACCACACATTTTGGTATTTTTCTA
37	chr13	32970127	32970247	CAP_H_13_02bdJ	+	BRCA2	675	55	AGACAGAGTCTTGCTTTGTCACCCCCAGGCTGGAGTACAATAGCACAATCTCGGATCACTGCAGTGTCTGCCTCCTGGGCTCAAGCGATTCTCGTGCCTTAGCCTCCCAAGTAGCTGGGA
37	chr13	32971084	32971204	CAP_H_13_02bdK	+	BRCA2	675	45	GCATGCAAATGATCCCAAGTGGTCCACCCCAACTAAAGACTGTACTTCAGGGCCGTACACTGCTCAAATCATTCCTGGTACAGGAAACAAGCTTCTGGTAAGTTAATGTAAACTCAAGGA
37	chr13	32972348	32972468	CAP_H_13_02bdL	+	BRCA2	675	42	TATGGCCAAAAGGAAGTCTGTTTCCACACCTGTCTCAGCCCAGATGACTTCAAAGTCTTGTAAAGGGGAGAAAGAGATTGATGACCAAAAGAACTGCAAAAAGAGAAGAGCCTTGGATTT
37	chr13	32972468	32972588	CAP_H_13_02bdM	+	BRCA2	675	46	CTTGAGTAGACTGCCTTTACCTCCACCTGTTAGTCCCATTTGTACATTTGTTTCTCCGGCTGCACAGAAGGCATTTCAGCCACCAAGGAGTTGTGGCACCAAATACGAAACACCCATAAA
37	chr13	32972588	32972708	CAP_H_13_02bdN	+	BRCA2	675	30	GAAAAAAGAACTGAATTCTCCTCAGATGACTCCATTTAAAAAATTCAATGAAATTTCTCTTTTGGAAAGTAATTCAATAGCTGACGAAGAACTTGCATTGATAAATACCCAAGCTCTTTT
37	chr13	32972708	32972828	CAP_H_13_02bdO	+	BRCA2	675	40	GTCTGGTTCAACAGGAGAAAAACAATTTATATCTGTCAGTGAATCCACTAGGACTGCTCCCACCAGTTCAGAAGATTATCTCAGACTGAAACGACGTTGTACTACATCTCTGATCAAAGA
37	chr13	32972828	32972948	CAP_H_13_02bdP	+	BRCA2	675	36	ACAGGAGAGTTCCCAGGCCAGTACGGAAGAATGTGAGAAAAATAAGCAGGACACAATTACAACTAAAAAATATATCTAAGCATTTGCAAAGGCGACAATAAATTATTGACGCTTAACCTT
37	chr2	202123004	202123124	CAP_H_02_02asx	+	CASP8	841	62	CTTCCTGGGAGCCTTTCCCACCCCCTTCCCTGCTGAGCACGTGGAGTTAGGCAGGTTAGGGGACTCGGAGACTGCGATGGTGCCAGGAAAGGGTGGAGCGGGTGAGTGCCTGTTGCCAAG
37	chr2	202131233	202131353	CAP_H_02_02asy	+	CASP8	841	49	GATATTGGGGAACAACTGGACAGTGAAGATCTGGCCTCCCTCAAGTTCCTGAGCCTGGACTACATTCCGCAAAGGAAGCAAGAACCCATCAAGGATGCCTTGATGTTATTCCAGAGACTC
37	chr2	202131353	202131473	CAP_H_02_02asz	+	CASP8	841	43	CAGGAAAAGAGAATGTTGGAGGAAAGCAATCTGTCCTTCCTGAAGGAGCTGCTCTTCCGAATTAATAGACTGGATTTGCTGATTACCTACCTAAACACTAGAAAGGAGGAGATGGAAAGG
37	chr2	202134220	202134340	CAP_H_02_02asA	+	CASP8	841	52	GGTCCTTTGAAGGTTCCACTTCTGCCGCATGAGCTGGGCTGAAGCAAACAGCCAGTGCCAGACACAGTCTGTACCTTTCTGGCGGAGGGTCGATCATCTATTAATAAGGCAGGATCTCTC
37	chr2	202136231	202136351	CAP_H_02_02asB	+	CASP8	841	40	ACCACAGGGTCATGCTCTATCAGATTTCAGAAGAAGTGAGCAGATCAGAATTGAGGTCTTTTAAGTTTCTTTTGCAAGAGGAAATCTCCAAATGCAAACTGGATGATGACATGGTAAGAC
37	chr2	202137410	202137530	CAP_H_02_02asC	+	CASP8	841	45	AGGAAAGTTGGACATCCTGAAAAGAGTCTGTGCCCAAATCAACAAGAGCCTGCTGAAGATAATCAACGACTATGAAGAATTCAGCAAAGGTAGAAACAACCTGACAGCCGGGAATCGGCA
37	chr2	202137582	202137702	CAP_H_02_02asD	+	CASP8	841	34	TAATCAAATATTGTTTGGGGTTTCCCCTTTTAATTCAGAGAGAAGCAGCAGCCTTGAAGGAAGTCCTGATGAATTTTCAAATGGTAATGCTTGGAGATACATTTTCAAGATTTAGTTAAT
37	chr2	202139555	202139675	CAP_H_02_02asE	+	CASP8	841	47	CCAGTGTACCTTTCCTGCCATGTCTCATTCTAGATGTGTCTCTTCGTTGTTTGCAGGGGAGGAGTTGTGTGGGGTAATGACAATCTCGGACTCTCCAAGAGAACAGGATAGTGAATCACA
37	chr2	202141599	202141719	CAP_H_02_02asG	+	CASP8	841	42	GATCATCAACAATCACAATTTTGCAAAAGCACGGGAGAAAGTGCCCAAACTTCACAGCATTAGGGACAGGAATGGAACACACTTGGATGCAGGTACAGTAGAACCCAAAAGAGAAAAGTA
37	chr2	202142449	202142569	CAP_H_02_02asH	+	CASP8	841	58	GTCTCACTCTGTTGCCCAGGCTGGAGTGCAGTGGTGTGATCTCAGCTCACTGCAGCCTCCACCTCCCTGGTTCAAGTGATTCTCCTGCCTCAGCCTCCCAAGTAGCTGGGACTACAGGCA
37	chr2	202149588	202149708	CAP_H_02_02asI	+	CASP8	841	43	GATGACTGCACAGTAGAGCAAATCTATGAGATTTTGAAAATCTACCAACTCATGGACCACAGTAACATGGACTGCTTCATCTGCTGTATCCTCTCCCATGGAGACAAGGGCATCATCTAT
37	chr2	202149708	202149828	CAP_H_02_02asJ	+	CASP8	841	50	GGCACTGATGGACAGGAGGCCCCCATCTATGAGCTGACATCTCAGTTCACTGGTTTGAAGTGCCCTTCCCTTGCTGGAAAACCCAAAGTGTTTTTTATTCAGGCTTGTCAGGGGGATAAC
37	chr2	202149828	202149948	CAP_H_02_02asK	+	CASP8	841	45	TACCAGAAAGGTATACCTGTTGAGACTGATTCAGAGGAGCAACCCTATTTAGAAATGGATTTATCATCACCTCAAACGAGATATATCCCGGATGAGGCTGACTTTCTGCTGGGGATGGCC
37	chr2	202149948	202150068	CAP_H_02_02asL	+	CASP8	841	51	ACTGTGAATAACTGTGTTTCCTACCGAAACCCTGCAGAGGGAACCTGGTACATCCAGTCACTTTGCCAGAGCCTGAGAGAGCGATGTCCTCGGTAAGTTTTGCCTACTCAGCCCTCCTCA
37	chr2	202151231	202151351	CAP_H_02_02asM	+	CASP8	841	35	ACAAGGATGACAAGAAAAACATGGGGAAACAGATGCCTCAGCCTACTTTCACACTAAGAAAAAAACTTGTCTTCCCTTCTGATTGATGGTGCTATTTTGTTTGTTTTGTTTTGTTTTGTT
37	chr7	116165166	116165286	CAP_H_07_02anD	+	CAV1	857	66	GCCGGCTCGGGCGTGCGGGGAGTGTCCGCTTCTGCTATCTGCCTCTCCAAATATCCCGACTGCTGCCCTGGCCCCAGCCCTCTCTCCACTTCGGAGCACTCCTCTGGCGTTGGCACCGCT
37	chr7	116165286	116165406	CAP_H_07_02anE	+	CAV1	857	57	GAGGAATGGGCCTGGGCGGGGAGGTGAAGAGAAGCCAGGAATGTTTTATGTTTTCCTAATGGAGAGGGGGCCTAGGGAGCCCCTGAGCTAGGAGGACACGGAAAAGGGGATTGGGGTCCT
37	chr7	116166628	116166748	CAP_H_07_02anF	+	CAV1	857	55	CAACAACAAGGCCATGGCAGACGAGCTGAGCGAGAAGCAAGTGTACGACGCGCACACCAAGGAGATCGACCTGGTCAACCGCGACCCTAAACACCTCAACGATGACGTGGTCAAGGTAAG
37	chr7	116198990	116199110	CAP_H_07_02anG	+	CAV1	857	45	TCCTTTTAGATTGACTTTGAAGATGTGATTGCAGAACCAGAAGGGACACACAGTTTTGACGGCATTTGGAAGGCCAGCTTCACCACCTTCACTGTGACGAAATACTGGTTTTACCGCTTG
37	chr7	116199110	116199230	CAP_H_07_02anH	+	CAV1	857	50	CTGTCTGCCCTCTTTGGCATCCCGATGGCACTCATCTGGGGCATTTACTTCGCCATTCTCTCTTTCCTGCACATCTGGGCAGTTGTACCATGCATTAAGAGCTTCCTGATTGAGATTCAG
37	chr7	116199230	116199350	CAP_H_07_02anI	+	CAV1	857	42	TGCATCAGCCGTGTCTATTCCATCTACGTCCACACCGTCTGTGACCCACTCTTTGAAGCTGTTGGGAAAATATTCAGCAATGTCCGCATCAACTTGCAGAAAGAAATATAAATGACATTT
37	chr16	67063289	67063409	CAP_H_16_01Nbr	+	CBFB	865	66	GCGCGGCCTCAGGGCGGGAAGATGCCGCGCGTCGTGCCCGACCAGAGAAGCAAGTTCGAGAACGAGGAGTTTTTTAGGAAGCTGAGCCGCGAGTGTGAGGTGAGGCAGGCGGGCGGGCGG
37	chr16	67063613	67063733	CAP_H_16_01Nbs	+	CBFB	865	65	CCGTCTTGCCTTGCAGATTAAGTACACGGGCTTCAGGGACCGGCCCCACGAGGAACGCCAGGCACGCTTCCAGAACGCCTGCCGCGACGGCCGCTCGGAAATCGTAAGTCGGCTGGCCCG
37	chr16	67070540	67070660	CAP_H_16_01Nbt	+	CBFB	865	52	GGCTTTTGTGGCCACAGGAACCAATCTGTCTCTCCAGTTTTTTCCGGCCAGCTGGCAGGGAGAACAGCGACAAACACCTAGCCGAGAGTATGTCGACTTAGAAAGAGAAGCAGGCAAGGT
37	chr16	67100583	67100703	CAP_H_16_01Nbu	+	CBFB	865	48	GGTATATTTGAAGGCTCCCATGATTCTGAATGGAGTCTGTGTTATCTGGAAAGGCTGGATTGATCTCCAAAGACTGGATGGTATGGGCTGTCTGGAGTTTGATGAGGAGCGAGCCCAGGT
37	chr16	67116115	67116235	CAP_H_16_01Nbv	+	CBFB	865	51	CAGGAGGATGCATTAGCACAACAGGCCTTTGAAGAGGCTCGGAGAAGGACACGCGAATTTGAAGATAGAGACAGGTCTCATCGGGAGGAAATGGAGGTGAGAGTTTCACAGCTGCTGGCA
37	chr16	67132587	67132707	CAP_H_16_01Nbw	+	CBFB	865	42	CCAAATTATGATTTTGTCATTGCAGGCAAGAAGACAACAAGACCCTAGTCCTGGTTCCAATTTAGGTGGTGGTGATGACCTCAAACTTCGTTAATTAATAGCACAGCAGATGTGTGCTGC
37	chr16	68771318	68771438	CAP_H_16_01NkY	+	CDH1	999	71	ATGGGCCCTTGGAGCCGCAGCCTCTCGGCGCTGCTGCTGCTGCTGCAGGTACCCCGGATCCCCTGACTTGCGAGGGACGCATTCGGGCCGCAAGCTCCGCGCCCCAGCCCTGCGCCCCTT
37	chr16	68772197	68772317	CAP_H_16_01NkP	+	CDH1	999	69	AGGTCTCCTCTTGGCTCTGCCAGGAGCCGGAGCCCTGCCACCCTGGCTTTGACGCCGAGAGCTACACGTTCACGGTGCCCCGGCGCCACCTGGAGAGAGGCCGCGTCCTGGGCAGAGGTG
37	chr16	68835564	68835684	CAP_H_16_01NkW	+	CDH1	999	48	CCCTGCAGTGAATTTTGAAGATTGCACCGGTCGACAAAGGACAGCCTATTTTTCCCTCGACACCCGATTCAAAGTGGGCACAGATGGTGTGATTACAGTCAAAAGGCCTCTACGGTTTCA
37	chr16	68835684	68835804	CAP_H_16_01NkX	+	CDH1	999	55	TAACCCACAGATCCATTTCTTGGTCTACGCCTGGGACTCCACCTACAGAAAGTTTTCCACCAAAGTCACGCTGAATACAGTGGGGCACCACCACCGCCCCCCGCCCCATCAGGTATGTTG
37	chr16	68842326	68842446	CAP_H_16_01Nhu	+	CDH1	999	50	GCCTCCGTTTCTGGAATCCAAGCAGAATTGCTCACATTTCCCAACTCCTCTCCTGGCCTCAGAAGACAGAAGAGAGACTGGGTTATTCCTCCCATCAGCTGCCCAGAAAATGAAAAAGGC
37	chr16	68842553	68842673	CAP_H_16_01NqD	+	CDH1	999	40	GATCCTTCTTTACTAATTCTTTTTCTTTCATTTTGTCTTCAGATCAAATCCAACAAAGACAAAGAAGGCAAGGTTTTCTACAGCATCACTGGCCAAGGAGCTGACACACCCCCTGTTGGT
37	chr16	68842673	68842793	CAP_H_16_01NqE	+	CDH1	999	44	GTCTTTATTATTGAAAGAGAAACAGGATGGCTGAAGGTGACAGAGCCTCTGGATAGAGAACGCATTGCCACATACACTGTAAGTATCTCTTAGAAGCTTGTTGACACCGGGGTAACATCC
37	chr16	68844099	68844219	CAP_H_16_01NiO	+	CDH1	999	49	CTCTTCTCTCACGCTGTGTCATCCAACGGGAATGCAGTTGAGGATCCAATGGAGATTTTGATCACGGTAACCGATCAGAATGACAACAAGCCCGAATTCACCCAGGAGGTCTTTAAGGGG
37	chr16	68845554	68845674	CAP_H_16_01Nir	+	CDH1	999	52	GTCTAAACCTTCATCTCCTTGAACTCTTCCAGGAACCTCTGTGATGGAGGTCACAGCCACAGACGCGGACGATGATGTGAACACCTACAATGCCGCCATCGCTTACACCATCCTCAGCCA
37	chr16	68845674	68845794	CAP_H_16_01Nis	+	CDH1	999	53	AGATCCTGAGCTCCCTGACAAAAATATGTTCACCATTAACAGGAACACAGGAGTCATCAGTGTGGTCACCACTGGGCTGGACCGAGAGGTCAGGGGTCAGGAGGATCCAGAGGGTGTGGA
37	chr16	68846037	68846157	CAP_H_16_01NmG	+	CDH1	999	48	AGTTTCCCTACGTATACCCTGGTGGTTCAAGCTGCTGACCTTCAAGGTGAGGGGTTAAGCACAACAGCAACAGCTGTGATCACAGTCACTGACACCAACGATAATCCTCCGATCTTCAAT
37	chr16	68847187	68847307	CAP_H_16_01Nmi	+	CDH1	999	51	GTAAATGACACATCTCTTTGCTCTGCAGTACAAGGGTCAGGTGCCTGAGAACGAGGCTAACGTCGTAATCACCACACTGAAAGTGACTGATGCTGATGCCCCCAATACCCCAGCGTGGGA
37	chr16	68847307	68847427	CAP_H_16_01Nmj	+	CDH1	999	41	GGCTGTATACACCATATTGAATGATGATGGTGGACAATTTGTCGTCACCACAAATCCAGTGAACAACGATGGCATTTTGAAAACAGCAAAGGTTTGTATGGTACCTGGCAAGATGCAGAA
37	chr16	68847378	68847498	CAP_H_16_01Nsz	+	CDH1	999	45	GCATTTTGAAAACAGCAAAGGTTTGTATGGTACCTGGCAAGATGCAGAAACTGGCATCCTCACAGCTGTTCATACCCTTGTCCCCTGGTATCTTCTTAGAAGTAGATTCGCTTTGGCAGG
37	chr16	68849417	68849537	CAP_H_16_01Nhf	+	CDH1	999	53	GGCTTGGATTTTGAGGCCAAGCAGCAGTACATTCTACACGTAGCAGTGACGAATGTGGTACCTTTTGAGGTCTCTCTCACCACCTCCACAGCCACCGTCACCGTGGATGTGCTGGATGTG
37	chr16	68849537	68849657	CAP_H_16_01Nhg	+	CDH1	999	50	AATGAAGCCCCCATCTTTGTGCCTCCTGAAAAGAGAGTGGAAGTGTCCGAGGACTTTGGCGTGGGCCAGGAAATCACATCCTACACTGCCCAGGAGCCAGACACATTTATGGAACAGAAA
37	chr16	68853135	68853255	CAP_H_16_01NqY	+	CDH1	999	50	GTTGTTTGCTGGTCCTATTCTAAAAGCCAGAGCTTGTCCCCGTTCAGATATCGGATTTGGAGAGACACTGCCAACTGGCTGGAGATTAATCCGGACACTGGTGCCATTTCCACTCGGGCT
37	chr16	68853255	68853375	CAP_H_16_01NqZ	+	CDH1	999	53	GAGCTGGACAGGGAGGATTTTGAGCACGTGAAGAACAGCACGTACACAGCCCTAATCATAGCTACAGACAATGGTAAGGGGGCCTCATCTGAGCCTTTGCTGCCTCGACCTCCTAGCTAG
37	chr16	68855896	68856016	CAP_H_16_01Nnu	+	CDH1	999	47	CTCTTAGGTTCTCCAGTTGCTACTGGAACAGGGACACTTCTGCTGATCCTGTCTGATGTGAATGACAACGCCCCCATACCAGAACCTCGAACTATATTCTTCTGTGAGAGGAATCCAAAG
37	chr16	68856016	68856136	CAP_H_16_01Nnv	+	CDH1	999	50	CCTCAGGTCATAAACATCATTGATGCAGACCTTCCTCCCAATACATCTCCCTTCACAGCAGAACTAACACACGGGGCGAGTGCCAACTGGACCATTCAGTACAACGACCCAAGTGGGTAC
37	chr16	68857295	68857415	CAP_H_16_01Nsw	+	CDH1	999	43	CTCCAGCCCAAGAATCTATCATTTTGAAGCCAAAGATGGCCTTAGAGGTGGGTGACTACAAAATCAATCTCAAGCTCATGGATAACCAGAATAAAGACCAAGTGACCACCTTAGAGGTCA
37	chr16	68857415	68857535	CAP_H_16_01Nsx	+	CDH1	999	52	GCGTGTGTGACTGTGAAGGGGCCGCTGGCGTCTGTAGGAAGGCACAGCCTGTCGAAGCAGGATTGCAAATTCCTGCCATTCTGGGGATTCTTGGAGGAATTCTTGCTTTGCTAAGTAAGT
37	chr16	68862076	68862196	CAP_H_16_01Nqt	+	CDH1	999	52	TTCTGATTCTGCTGCTCTTGCTGTTTCTTCGGAGGAGAGCGGTGGTCAAAGAGCCCTTACTGCCCCCAGAGGATGACACCCGGGACAACGTTTATTACTATGATGAAGAAGGAGGCGGAG
37	chr16	68863556	68863676	CAP_H_16_01NnZ	+	CDH1	999	60	GACTTTGACTTGAGCCAGCTGCACAGGGGCCTGGACGCTCGGCCTGAAGTGACTCGTAACGACGTTGCACCAACCCTCATGAGTGTCCCCCGGTATCTTCCCCGCCCTGCCAATCCCGAT
37	chr16	68867177	68867297	CAP_H_16_01Ntb	+	CDH1	999	51	TCCCTTCTTCTTTAGAATCTGAAAGCGGCTGATACTGACCCCACAGCCCCGCCTTATGATTCTCTGCTCGTGTTTGACTATGAAGGAAGCGGTTCCGAAGCTGCTAGTCTGAGCTCCCTG
37	chr16	68867297	68867417	CAP_H_16_01Ntc	+	CDH1	999	54	AACTCCTCAGAGTCAGACAAAGACCAGGACTATGACTACTTGAACGAATGGGGCAATCGCTTCAAGAAGCTGGCTGACATGTACGGAGGCGGCGAGGACGACTAGGGGACTCGAGAGAGG
37	chr16	68868085	68868205	CAP_H_16_01Nsq	+	CDH1	999	54	GGCTCAAGTGATCCTCCCATCTTGGCCTCCCAGAGTATTGGGATTACAGACATGAGCCACTGCACCTGCCCAGCTCCCCAACTCCCTGCCATTTTTTAAGAGACAGTTTCGCTCCATCGC
37	chr12	12870771	12870891	CAP_H_12_01NjI	+	CDKN1B	1027	65	AGATGTCAAACGTGCGAGTGTCTAACGGGAGCCCTAGCCTGGAGCGGATGGACGCCAGGCAGGCGGAGCACCCCAAGCCCTCGGCCTGCAGGAACCTCTTCGGCCCGGTGGACCACGAAG
37	chr12	12870891	12871011	CAP_H_12_01NjJ	+	CDKN1B	1027	52	AGTTAACCCGGGACTTGGAGAAGCACTGCAGAGACATGGAAGAGGCGAGCCAGCGCAAGTGGAATTTCGATTTTCAGAATCACAAACCCCTAGAGGGCAAGTACGAGTGGCAAGAGGTGG
37	chr12	12871011	12871131	CAP_H_12_01NjK	+	CDKN1B	1027	67	AGAAGGGCAGCTTGCCCGAGTTCTACTACAGACCCCCGCGGCCCCCCAAAGGTGCCTGCAAGGTGCCGGCGCAGGAGAGCCAGGATGTCAGCGGGAGCCGCCCGGCGGCGCCTTTAATTG
37	chr12	12871131	12871251	CAP_H_12_01NjL	+	CDKN1B	1027	59	GGGCTCCGGCTAACTCTGAGGACACGCATTTGGTGGACCCAAAGACTGATCCGTCGGACAGCCAGACGGGGTTAGCGGAGCAATGCGCAGGAATAAGGAAGCGACCTGCAACCGACGGTA
37	chr12	12871758	12871878	CAP_H_12_01Nr9	+	CDKN1B	1027	47	ATTCTTCTACTCAAAACAAAAGAGCCAACAGAACAGAAGAAAATGTTTCAGACGGTTCCCCAAATGCCGGTTCTGTGGAGCAGACGCCCAAGAAGCCTGGCCTCAGAAGACGTCAAACGT
37	chr12	12873998	12874118	CAP_H_12_01Nti	+	CDKN1B	1027	32	ATACATCACTGCTTGATGAAGCAAGGAAGATATACATGAAAATTTTAAAAATACATATCGCTGACTTCATGGAATGGACATCCTGTATAAGCACTGAAAAACAACAACACAATAACACTA
37	chr5	149433592	149433712	CAP_H_05_01Nk2	-	CSF1R	1436	57	TTGTGGGAGGGGAGAGTGGTACTCCCTGTCGTCAACTCCTCAGCAGAACTGATAGTTGTTGGGCTGCAGCAAGGGCTGGGCGATATCCCCTTGCTCGCAGCAGGTCAGGTGCTCACTAGA
37	chr5	149433712	149433832	CAP_H_05_01Nk3	-	CSF1R	1436	60	GCTCTCCTCCTCCAGCTCACTGCTGCTGCTGCCGCTGCCACCGCTTCTGCTGCTGCTCGGCAGATTGGTATAGTCCTGAGGGTGGGAGGGACCAGAAACTGTCAGTCCAGATCCATCAGG
37	chr5	149433879	149433999	CAP_H_05_01Nk7	-	CSF1R	1436	61	CTCACCCGCTCTCTCCTGTCCTCTTGGGCCTGCTCCTGAAGGAAGGAGCAGATCTGCTGGAAGGTGGGTCTGTGGGTGGGCTCCAAGGCCCAGCAGGCCTGCATGATGCTGTATCTGGGA
37	chr5	149434789	149434909	CAP_H_05_01Nnr	-	CSF1R	1436	50	CTTCGCTTACATATTCTTTGGGGCAAATGCAGGCTGGGCCATTTGGTATCCATCCTTCACCAGTTTATAGAACTTGCTGTTCACCAGGATGCCAGGGTAGGGATTCAGCCCTGCAAAGGC
37	chr5	149435584	149435704	CAP_H_05_01NkB	-	CSF1R	1436	57	TCACCAAGTGAGAAGATCTCCCAGAGGAGGATGCCATAGGACCAGACGTCGCTCTGAACCGTGTAGACACAGTCAAAGATGCTCTCTGGGGCCATCCACTTCACAGGCAGGCGGGCCTGG
37	chr5	149435781	149435901	CAP_H_05_01Nlj	-	CSF1R	1436	54	ATTGCCCTTGACAATGTAGTTGGAGTCATTCATGATGTCCCTAGCCAGCCCGAAGTCCCCAATCTTGGCCACATGACCATTGGTCAACAGCACGTTACGCGCTGCCACGTCCCGGTGGAT
37	chr5	149436838	149436958	CAP_H_05_01Nmr	-	CSF1R	1436	60	TTCCTACTCACATTCTTGGAAGCGAGGAAGGCCATGCCCTGGGCTACTTGGCTGGAGAAGTGAAGCAGGTCCCGGAGCTCCAGGGGCCGTCCATCCTCCTTGTCCAGGTCTAGGGTGGGA
37	chr5	149437051	149437171	CAP_H_05_01No5	-	CSF1R	1436	55	CTGGGACCTCCTCACCTTGCTCAGAGAAGGAGTCATTTGAAGAAGTGGAGACAGGCCTCATCTCCACATAGGTGTCCACACCCTGGCTGGAGAAGCCACTGTCCCTACATAGGAGAGAGG
37	chr5	149437769	149437889	CAP_H_05_01NiY	-	CSF1R	1436	51	TTGAATCAGCAGGCCTGGGTGGATGGGCCTGAGGTGGTGCACTTCCAACAGTCCTCAAGAGATGCCTATGAGAGCACACTTGGGGTAGAGAATTTGAGAAGCACTACTGTAGACTGAAGC
37	chr5	149439185	149439305	CAP_H_05_01NmR	-	CSF1R	1436	52	CCTGAGCTGGCTTTGAAGACAGACTCGGATCCTGCCTCCCAGACCTGGCCTTTTTCTTGTCCTTTGCCAGGGGCTACCTGCGGACATATTTCTTCTCGAGGTGGATGTTCTTATAGTCGA
37	chr5	149439305	149439425	CAP_H_05_01NmS	-	CSF1R	1436	64	CGCCTCCCTCGGGGTCCTGGCCGGGGCTCAGGCTGGGTCCCAGCATGGCCTCAGCCTTCCTTCGCAGAAAGTTGAGCAGGTCGCCATAGCAACAGTACTCCGTGATGACCAGTACAGGGC
37	chr5	149440420	149440540	CAP_H_05_01Njl	-	CSF1R	1436	59	TTACCTCCATGGGTACAGGCTCCCAGAAGGTTGACGATGTTCTCGTGCTGGCCCAGGTGGCTCATGATCTTCAGCTCGGACATGAGGGCCTCCTTCTCATCAGCATGGGCCGTGGCTGGG
37	chr5	149441053	149441173	CAP_H_05_01NlK	-	CSF1R	1436	60	ACTTCAGCATCTTCACAGCCACCTTCAGGACAGCATCCTCCTTGCCCAGACCAAAGGCCGTGGCCTCCACCACCTTCCCAAAGGCTCCAGCTCCGAGGGTCTTACCTGCCACGCACACAG
37	chr5	149441135	149441255	CAP_H_05_01Nqb	-	CSF1R	1436	65	GGCTCCAGCTCCGAGGGTCTTACCTGCCACGCACACAGGTCCCTTAAGTCCCTGGGCACCAAAGGGCCTCTGTCCAAGGGCCCATGGGCTCCCTGCAACCCCCACAGGCCCTGTGATAGG
37	chr5	149441285	149441405	CAP_H_05_01Nrn	-	CSF1R	1436	53	CAAACTGCAGGTTGTTCCGGGGGAACTCCCACTTCTCGTTGTAAGGCAGCTGCGTGGGGTCGATGAAAGTATAACTGTTGCCCTCATAGCTCTCGATGATCTTCCAGCGGACCTGGTACT
37	chr5	149447775	149447895	CAP_H_05_01Nj1	-	CSF1R	1436	56	ACCTGCTTATACTTGTACAATAGCAGCAGGAGCAGCAGCAGCAGCAAGGCCATGATGGACATGCAGGCGACCACCACTGGTGTGAAGAGGAACTCATCCGGGGGATGCGTGTGGGCTCCT
37	chr5	149449435	149449555	CAP_H_05_01Nlo	-	CSF1R	1436	58	CTGCAGAGATGGGTATGAAGGCCCAGGAGCCACTCCCCACGCTGTTGTGGGCCCTGCACTCGTAGGTTTGGTTGTGCTCTAAGGTCTCAACAGTCAGCAGGCTCTGCACCGTCACCTTGT
37	chr5	149449555	149449675	CAP_H_05_01Nlp	-	CSF1R	1436	60	GGAAGGGCTCCTGGCTCAGGACCTCAGGGTATGGGTCATCCCAGACCTGCAGCACTTGGGCCTCATCACACCTGGCAAAAGCAGAATGTGGCTCAGAGCTTCAGGGTTCCCAGCGCCAGC
37	chr5	149449744	149449864	CAP_H_05_01Noj	-	CSF1R	1436	58	CTATCAGTGTGGCCACTGCACTGCAGCCATGTCACGTTGGGCTGGGGGTACCCAGAGGCAGCACACAAAAGGGTGCCAGAGCCGTTGATGAATGTCCATATGACGCTTACCTCTGGGGGG
37	chr5	149450016	149450136	CAP_H_05_01NsV	-	CSF1R	1436	61	ACATCGAAGGGTGAGCTCAAACGTCAGAGCTCTCCAGCCTCCTGGGTTTCTGGCCAGGAAGGAGTAGCGGCCAGCCTCAGAGGGCTTCAGGCGGGGCAGAGAGAGGGTGAAGGTGTGCCT
37	chr5	149452840	149452960	CAP_H_05_01Noq	-	CSF1R	1436	53	AGACGGGAGCTGATAAGTGGTACCTGTATGTGTCCTTGGTGGTAGCATTAGCAAGCTTGGGCTCAGGCTGGTGGTCAGAAAAGGGTCCCAGGTAGGTCCAGTTAAAACCTTGCAGGCCTG
37	chr5	149452960	149453080	CAP_H_05_01Nor	-	CSF1R	1436	55	GGTAGGCCTCCACCATGACTTTGAGGTTGAGCCCCTCCCCCACGGTCACCTCCTGGATGAGGTTCTGCTCAGAGCTCAAGTTCAAGTAGGCACTCTCTGGAAAGCAGAACACACAAGCAT
37	chr5	149456758	149456878	CAP_H_05_01NjZ	-	CSF1R	1436	56	ATCAGCTTCCTCCTCAAAACCCTTCTGCTCACACTCCTGCAGGATCCCTACCGACTGTCCACCACCACCCTGATGCTTACCTACCACCCGGAAGAACATGGAGGTGGAGTGCTTGCCCTG
37	chr5	149456878	149456998	CAP_H_05_01Nk0	-	CSF1R	1436	48	CACGTTGCTGGCCACGCAGGAGTAGTTGCCGGCATGTTGGAAATCTACTTGATCGAGGTTGAGGGTCAGGACTTTTTGGTAACGGTTATTATGAAAGTCAGATTGTTGAGGGATTGCGAG
37	chr5	149457674	149457794	CAP_H_05_01Nn2	-	CSF1R	1436	55	CTTGGTGTTGTTGTGTTGGAGGAAGACATCAAAGTTAACATCAACGCTGCTGGCTGAGCACACGATCTGGGCAGCCTCCCCTCGAATCCGCACCAGCTCTGCAGGCACCAGTGTCAAGGC
37	chr5	149459577	149459697	CAP_H_05_01NtN	-	CSF1R	1436	60	CTTCAGGCCTGGCTGCCGGTCCCCATGCCCCACGCACCTTTCTGCACTTTCAGCCGGATGCTGATGGACATCACCTTCCTGCCACCCATCAGGGCACTGCATTGATAGTCCTGGCTCTGA
37	chr5	149459697	149459817	CAP_H_05_01NtO	-	CSF1R	1436	64	ATGAACTTGGCCCTGTGGATGGTGAAGCCATGCCAGGGCGAGAAGGAGTAGTTGGTGTGGCGCATGAGGGGCCGGCCACGCACACGCACCAGCGAGACGCCTGCTTCCAGCACCGGGTCT
37	chr5	149459817	149459937	CAP_H_05_01NtP	-	CSF1R	1436	62	GTGAGCAGACAGGGCAGTAGTGCGTCCTGGTCCTCGAACACGACCACCTCCTGTGCTAGCACGTTCCAGGGCCGGGCAGGGTCTAGAGTAGAGGAGGGCACAGGGTTACAACTGCCCTCC
37	chr5	149460329	149460449	CAP_H_05_01NpJ	-	CSF1R	1436	60	CTTTGACATAGAGGTGGATGGCGGCGCTGCCTCCCAGGGGGTCTCCAGGCTCAGTGCAGCGATAGGTCCCCGTGTTTTGGAAGGTAGCGTTGTTGGTGCTGAGGATGCTGCTGGAGCCAT
37	chr5	149460449	149460569	CAP_H_05_01NpK	-	CSF1R	1436	60	CAGAGTACAGGGTCCAGTGAGGTGATGGGGGGCCATCCCATTCCACGCTGCCATTGCCCACACATCGCAAGGTCACCGTTGCTCCTGGCTTCACGACCAGCTCAGGGACACTGGGCTCTA
37	chr5	149465906	149466026	CAP_H_05_01Nok	-	CSF1R	1436	65	CCAACAAAGTCCCCCACCCCCCGTTCTGCTCTTACCATGCCAAGCTGTGGCCACCAGCAGGAGCAGCAGAACTCCTGGGCCCATGGCCTCGGTGGGGAAGTGGCAGGCAGGTGCAGGGCT
37	chr16	67644706	67644826	CAP_H_16_01Nb5	+	CTCF	10664	46	TGTGTTCTCCCTTAATAAAGGCAGGGGAAATGGAAGGTGATGCAGTCGAAGCCATTGTGGAGGAGTCCGAAACTTTTATTAAAGGAAAGGAGAGAAAGACTTACCAGAGACGCCGGGAAG
37	chr16	67644826	67644946	CAP_H_16_01Nb6	+	CTCF	10664	58	GGGGCCAGGAAGAAGATGCCTGCCACTTACCCCAGAACCAGACGGATGGGGGTGAGGTGGTCCAGGATGTCAACAGCAGTGTACAGATGGTGATGATGGAACAGCTGGACCCCACCCTTC
37	chr16	67644946	67645066	CAP_H_16_01Nb7	+	CTCF	10664	45	TTCAGATGAAGACTGAAGTAATGGAGGGCACAGTGGCTCCAGAAGCAGAGGCTGCTGTGGACGATACCCAGATTATAACTTTACAGGTTGTAAATATGGAGGAACAGCCCATAAACATAG
37	chr16	67645066	67645186	CAP_H_16_01Nb8	+	CTCF	10664	45	GAGAACTTCAGCTTGTTCAAGTACCTGTTCCTGTGACTGTACCTGTTGCTACCACTTCAGTAGAAGAACTTCAGGGGGCTTATGAAAATGAAGTGTCTAAAGAGGGCCTTGCGGAAAGTG
37	chr16	67645186	67645306	CAP_H_16_01Nb9	+	CTCF	10664	51	AACCCATGATATGCCACACCCTACCTTTGCCTGAAGGGTTTCAGGTGGTTAAAGTGGGGGCCAATGGAGAGGTGGAGACACTAGAACAAGGGGAACTTCCACCCCAGGAAGATCCTAGTT
37	chr16	67645306	67645426	CAP_H_16_01Nba	+	CTCF	10664	42	GGCAAAAAGACCCAGACTATCAGCCACCAGCCAAAAAAACAAAGAAAACCAAAAAGAGCAAACTGCGTTATACAGAGGAGGGCAAAGATGTAGATGTGTCTGTCTACGATTTTGAGGAAG
37	chr16	67645426	67645546	CAP_H_16_01Nbb	+	CTCF	10664	38	AACAGCAGGAGGGTCTGCTATCAGAGGTTAATGCAGAGAAAGTGGTTGGTAATATGAAGCCTCCAAAGCCAACAAAAATTAAAAAGAAAGGTAAAACGAGTTTATCCATAGTGGTTTCAT
37	chr16	67645819	67645939	CAP_H_16_01Nbc	+	CTCF	10664	42	TCTGCAGCAAGTAAGTGTTTTATTTTGCACATAGGTGTAAAGAAGACATTCCAGTGTGAGCTTTGCAGTTACACGTGTCCACGGCGTTCAAATTTGGATCGTCACATGAAAAGCCACACT
37	chr16	67645939	67646059	CAP_H_16_01Nbd	+	CTCF	10664	50	GATGAGAGACCACACAAGTGCCATCTCTGTGGCAGGGCATTCAGAACAGTCACCCTCCTGAGGAATCACCTTAACACACACACAGGTGCTGGATAAGAATGTTGGGGGCTACAACAGCAA
37	chr16	67650647	67650767	CAP_H_16_01Nbe	+	CTCF	10664	51	GTACTCGTCCTCACAAGTGCCCAGACTGCGACATGGCCTTTGTGACCAGTGGAGAATTGGTTCGGCATCGTCGTTACAAACACACCCACGAGAAGCCATTCAAGTGTTCCATGTGCGATT
37	chr16	67654599	67654719	CAP_H_16_01Nbf	+	CTCF	10664	46	GTCAGCAAATTAAAACGTCACATTCGCTCTCATACTGGAGAGCGTCCGTTTCAGTGCAGTTTGTGCAGTTATGCCAGCAGGGACACATACAAGCTGAAAAGGCACATGAGAACCCATTCA
37	chr16	67655299	67655419	CAP_H_16_01Nbg	+	CTCF	10664	31	ATTTATTCATTTCATTTATGTGTTCATTCTGTATTTTCTTTAAAGGGGAAAAGCCTTATGAATGTTATATTTGTCATGCTCGGTTTACCCAAAGTGGTACCATGAAGATGCACATTTTAC
37	chr16	67655419	67655539	CAP_H_16_01Nbh	+	CTCF	10664	38	AGAAGCACACAGAAAATGTGGCCAAATTTCACTGTCCCCACTGTGACACAGTCATAGCCCGAAAAAGTGATTTGGGTAAGTAGATTAACTAGTGAGAAGTGAAAAAAATATTTTGAAGGA
37	chr16	67660457	67660577	CAP_H_16_01Nbi	+	CTCF	10664	46	GTGTCCACTTGCGAAAGCAGCATTCCTATATTGAGCAAGGCAAGAAATGCCGTTACTGTGATGCTGTGTTTCATGAGCGCTATGCCCTCATCCAGCATCAGAAGTCACACAAGAATGAGA
37	chr16	67660577	67660697	CAP_H_16_01Nbj	+	CTCF	10664	43	AGCGCTTTAAGTGTGACCAGTGTGATTACGCTTGTAGACAGGTAGGAACCTTCATTGAAAGTTGTTGGTGCTTTCTCGGTGTCTGGTGTTATCAGAGGGCATTTACATATCTAGTACAGT
37	chr16	67662244	67662364	CAP_H_16_01Nbk	+	CTCF	10664	59	TGAGGCCTTTCCCCCTATGCCGTTTCAGGAGAGGCACATGATCATGCACAAGCGCACCCACACCGGGGAGAAGCCTTACGCCTGCAGCCACTGCGATAAGACCTTCCGCCAGAAGCAGCT
37	chr16	67662364	67662484	CAP_H_16_01Nbl	+	CTCF	10664	49	TCTCGACATGCACTTCAAGCGCTATCACGACCCCAACTTCGTCCCTGCGGCTTTTGTCTGTTCTAAGTGTGGGAAAACATTTACACGTCGGGTAAGGGTCAGAACTTCACTTTGCCTGTT
37	chr16	67663300	67663420	CAP_H_16_01Nbm	+	CTCF	10664	44	AATACCATGGCAAGACATGCTGATAATTGTGCTGGCCCAGATGGCGTAGAGGGGGAAAATGGAGGAGAAACGAAGAAGAGTAAACGTGGAAGAAAAAGAAAGATGCGCTCTAAGAAAGAA
37	chr16	67670553	67670673	CAP_H_16_01Nbn	+	CTCF	10664	51	CCTTGCCCCACCACCTGTGCTTCCTGATTTCATGAAAAGAAAATGCTGAACCAGATCTGGACGACAATGAGGATGAGGAGGAGCCTGCCGTAGAAATTGAACCTGAGCCAGAGCCTCAGC
37	chr16	67670673	67670793	CAP_H_16_01Nbo	+	CTCF	10664	60	CTGTGACCCCAGCCCCACCACCCGCCAAGAAGCGGAGAGGACGACCCCCTGGCAGAACCAACCAGCCCAAACAGAACCAGCGTAAGTTGTTCATCTCTGCTCTGGAGGCTGGCGTCTTCT
37	chr16	67671563	67671683	CAP_H_16_01Nbp	+	CTCF	10664	43	TGTTCTGTCTGTGCTCTTCTTTGCCAGCAACAGCTATCATTCAGGTTGAAGACCAGAATACAGGTGCAATTGAGAACATTATAGTTGAAGTAAAAAAAGAGCCAGATGCTGAGCCCGCAG
37	chr16	67671683	67671803	CAP_H_16_01Nbq	+	CTCF	10664	64	AGGGAGAGGAAGAGGAGGCCCAGCCAGCTGCCACAGATGCCCCCAACGGAGACCTCACGCCCGAGATGATCCTCAGCATGATGGACCGGTGATGGCGGAGCCTTGTGCGTCGCCAGGACT
37	chr6	30852942	30853062	CAP_H_06_01Nuq	+	DDR1	780	59	ACCAGTGACACCACTCTTCCCGGCTGGATGGTCAATTAGCTCTGGCATGAGAGAATGTCACTGCCGGTGAGCGCCAGCTTCAGGGTCCCACCCCCCCATGCCTGGCTCTTGGCTGAACAT
37	chr6	30853468	30853588	CAP_H_06_01NlF	+	DDR1	780	49	TTGATGTATGCATGAGCTTCTGTGTTTGCTCTGTCTCAGAAACTCTGTGAGGGTTGTCAGGGACACTGAGAGGTGGGTGTGTGCATGCCACATTTAGCCTCGCTGTTTACAGCCAGTTCA
37	chr6	30856464	30856584	CAP_H_06_01NlY	+	DDR1	780	56	AGATGCTGCCCCCACCCCCTTAGGCCCGAGGGATCAGGAGCTATGGGACCAGAGGCCCTGTCATCTTTACTGCTGCTGCTCTTGGTGGCAAGTGGAGATGCTGACATGAAGGGACATTTT
37	chr6	30856650	30856770	CAP_H_06_01Ntu	+	DDR1	780	55	GCCTTGACCTGTTACATGCCTGCTTTTTACTCAGCCAAGTGCCGCTATGCCCTGGGCATGCAGGACCGGACCATCCCAGACAGTGACATCTCTGCTTCCAGCTCCTGGTCAGATTCCACT
37	chr6	30856973	30857093	CAP_H_06_01Nqu	+	DDR1	780	63	CTCAGGTTGGAGAGCAGTGACGGGGATGGGGCCTGGTGCCCCGCAGGGTCGGTGTTTCCCAAGGAGGAGGAGTACTTGCAGGTGGATCTACAACGACTGCACCTGGTGGCTCTGGTGGGC
37	chr6	30857093	30857213	CAP_H_06_01Nqv	+	DDR1	780	69	ACCCAGGGACGGCATGCCGGGGGCCTGGGCAAGGAGTTCTCCCGGAGCTACCGGCTGCGTTACTCCCGGGATGGTCGCCGCTGGATGGGCTGGAAGGACCGCTGGGGTCAGGAGGTGAGA
37	chr6	30858703	30858823	CAP_H_06_01NhZ	+	DDR1	780	63	CTGACCTGGACTCCATCCCACCCACCCCCTGTTTCCTGGCCCACAGGTGATCTCAGGCAATGAGGACCCTGAGGGAGTGGTGCTGAAGGACCTTGGGCCCCCCATGGTTGCCCGACTGGT
37	chr6	30858823	30858943	CAP_H_06_01Ni0	+	DDR1	780	61	TCGCTTCTACCCCCGGGCTGACCGGGTCATGAGCGTCTGTCTGCGGGTAGAGCTCTATGGCTGCCTCTGGAGGGGTGAGTGGCTCAGCTTCCTGGGAATCTGTTTCCTGAGCAGGGGACT
37	chr6	30859146	30859266	CAP_H_06_01Nq6	+	DDR1	780	56	CCTGCCCCAGATGGACTCCTGTCTTACACCGCCCCTGTGGGGCAGACAATGTATTTATCTGAGGCCGTGTACCTCAACGACTCCACCTATGACGGACATACCGTGGGCGGGTAAGAAAGG
37	chr6	30859752	30859872	CAP_H_06_01Nsm	+	DDR1	780	60	CTCTTCCTTGGTCCCCTCTTCTCCAGACTGCAGTATGGGGGTCTGGGCCAGCTGGCAGATGGTGTGGTGGGGCTGGATGACTTTAGGAAGAGTCAGGAGCTGCGGGTCTGGCCAGGCTAT
37	chr6	30859872	30859992	CAP_H_06_01Nsn	+	DDR1	780	57	GACTATGTGGGATGGAGCAACCACAGCTTCTCCAGTGGCTATGTGGAGATGGAGTTTGAGTTTGACCGGCTGAGGGCCTTCCAGGCTATGCAGGTGAGTGAGTCCGGCTCTCGAGGAGGG
37	chr6	30860072	30860192	CAP_H_06_01NnL	+	DDR1	780	68	GTCCACTGTAACAACATGCACACGCTGGGAGCCCGTCTGCCTGGCGGGGTGGAATGTCGCTTCCGGCGTGGCCCTGCCATGGCCTGGGAGGGGGAGCCCATGCGCCACAACCTAGGGGGC
37	chr6	30860192	30860312	CAP_H_06_01NnM	+	DDR1	780	64	AACCTGGGGGACCCCAGAGCCCGGGCTGTCTCAGTGCCCCTTGGCGGCCGTGTGGCTCGCTTTCTGCAGTGCCGCTTCCTCTTTGCGGGGCCCTGGTTACTCTTCAGCGAAATCTCCTTC
37	chr6	30860832	30860952	CAP_H_06_01NqQ	+	DDR1	780	63	CCTTCTCCCCAGATGTGGTGAACAATTCCTCTCCGGCACTGGGAGGCACCTTCCCGCCAGCCCCCTGGTGGCCGCCTGGCCCACCTCCCACCAACTTCAGCAGCTTGGGTGAGCAATCTT
37	chr6	30861004	30861124	CAP_H_06_01NmA	+	DDR1	780	70	AGGGTGGGACCCTCCTGTGGTGCTGACCCTGCTGCCTCCACCAGAGCTGGAGCCCAGAGGCCAGCAGCCCGTGGCCAAGGCCGAGGGGAGCCCGACCGCCATCCTCATCGGCTGCCTGGT
37	chr6	30861124	30861244	CAP_H_06_01NmB	+	DDR1	780	67	GGCCATCATCCTGCTCCTGCTGCTCATCATTGCCCTCATGCTCTGGCGGCTGCACTGGCGCAGGCTCCTCAGCAAGGTGGGCACAGCCGTGGCATGTGGAGTGGCGGGGGGAGGCCAGGC
37	chr6	30862282	30862402	CAP_H_06_01NnV	+	DDR1	780	62	GCTGAACGGAGGGTGTTGGAAGAGGAGCTGACGGTTCACCTCTCTGTCCCTGGGGACACTATCCTCATCAACAACCGCCCAGGTCCTAGAGAGCCACCCCCGTACCAGGAGCCCCGGCCT
37	chr6	30862402	30862522	CAP_H_06_01NnW	+	DDR1	780	55	CGTGGGAATCCGCCCCACTCCGCTCCCTGTGTCCCCAATGGCTCTGGTAAGACCTGCCTTGTTCCAGTCGCACCTCTGTCCTCTCTGCTGTTTTCTTATTGTATCCCTTTCCCATTCTCT
37	chr6	30863176	30863296	CAP_H_06_01Nn3	+	DDR1	780	68	ACAGCGTTGCTGCTCTCCAATCCAGCCTACCGCCTCCTTCTGGCCACTTACGCCCGTCCCCCTCGAGGCCCGGGCCCCCCCACACCCGCCTGGGCCAAACCCACCAACACCCAGGGTAAG
37	chr6	30864397	30864517	CAP_H_06_01NnQ	+	DDR1	780	63	CCTACAGTGGGGACTATATGGAGCCTGAGAAGCCAGGCGCCCCGCTTCTGCCCCCACCTCCCCAGAACAGCGTCCCCCATTATGCCGAGGCTGACATTGTTACCCTGCAGGGCGTCACCG
37	chr6	30864517	30864637	CAP_H_06_01NnR	+	DDR1	780	64	GGGGCAACACCTATGCTGTGCCTGCACTGCCCCCAGGGGCAGTCGGGGATGGGCCCCCCAGAGTGGATTTCCCTCGATCTCGACTCCGCTTCAAGGAGAAGCTTGGCGAGGGCCAGTTTG
37	chr6	30864790	30864910	CAP_H_06_01NsZ	+	DDR1	780	52	GTGCACCTGTGTGAGGTCGACAGCCCTCAAGATCTGGTTAGTCTTGATTTCCCCCTTAATGTGCGTAAGGGACACCCTTTGCTGGTAGCTGTCAAGATCTTACGGCCAGATGCCACCAAG
37	chr6	30865136	30865256	CAP_H_06_01NlD	+	DDR1	780	53	GCTTCTCCTTGTTCTCCAGGAATGATTTCCTGAAAGAGGTGAAGATCATGTCGAGGCTCAAGGACCCAAACATCATTCGGCTGCTGGGCGTGTGTGTGCAGGACGACCCCCTCTGCATGA
37	chr6	30865256	30865376	CAP_H_06_01NlE	+	DDR1	780	65	TTACTGACTACATGGAGAACGGCGACCTCAACCAGTTCCTCAGTGCCCACCAGCTGGAGGACAAGGCAGCCGAGGGGGCCCCTGGGGACGGGCAGGCTGCGCAGGGGCCCACCATCAGGT
37	chr6	30865847	30865967	CAP_H_06_01Np5	+	DDR1	780	57	AGCTACCCAATGCTGCTGCATGTGGCAGCCCAGATCGCCTCCGGCATGCGCTATCTGGCCACACTCAACTTTGTACATCGGGACCTGGCCACGCGGAACTGCCTAGTTGGGGAAAATTTC
37	chr6	30865967	30866087	CAP_H_06_01Np6	+	DDR1	780	59	ACCATCAAAATCGCAGACTTTGGCATGAGCCGGAACCTCTATGCTGGGGACTATTACCGTGTGCAGGGCCGGGCAGTGCTGCCCATCCGCTGGATGGCCTGGGAGTGCATCCTCATGGTG
37	chr6	30866629	30866749	CAP_H_06_01NrA	+	DDR1	780	59	CCCTGTCTGTTTTTGCTGCCTTCTCTGCATCCCAGGGGAAGTTCACGACTGCGAGTGACGTGTGGGCCTTTGGTGTGACCCTGTGGGAGGTGCTGATGCTCTGTAGGGCCCAGCCCTTTG
37	chr6	30866749	30866869	CAP_H_06_01NrB	+	DDR1	780	67	GGCAGCTCACCGACGAGCAGGTCATCGAGAACGCGGGGGAGTTCTTCCGGGACCAGGGCCGGCAGGTCAGAGTGGAGGAGAGGGAAGATGGGTCCGAGGCGGGGGACAGAAGGGGCAGAG
37	chr6	30866869	30866989	CAP_H_06_01NrC	+	DDR1	780	54	TTGTCATCTTGGAGACTAAAGAATATTTGTTCCCTGACTCTCATCCACACTGCCACAATGCAGGTGTACCTGTCCCGGCCGCCTGCCTGCCCGCAGGGCCTATATGAGCTGATGCTTCGG
37	chr6	30866989	30867109	CAP_H_06_01NrD	+	DDR1	780	60	TGCTGGAGCCGGGAGTCTGAGCAGCGACCACCCTTTTCCCAGCTGCATCGGTTCCTGGCAGAGGATGCACTCAACACGGTGTGAATCACACATCCAGCTGCCCCTCCCTCAGGGAGCGAT
37	chr6	30867782	30867902	CAP_H_06_01NiM	+	DDR1	780	40	AGCTGCCACATTGATTTTTCTATAATCACTTGGGGTTTGTACATTTTTGGGGGGAGAGACACAGATTTTTACACTAATATATGGACCTAGCTTGAGGCAATTTTAATCCCCTGCACTAGG
37	chr17	37855812	37855932	CAP_H_17_01NkO	+	ERBB2	2064	44	ATGCCCCGGGGGTCCTGGAAGCCACAAGGTAAACACAACACATCCCCCTCCTTGACTATCAATTTTACTAGAGGATGTGGTGGGAAAACCATTATTTGATATTAAAACAAATAGGCTTGG
37	chr17	37856468	37856588	CAP_H_17_01Nui	+	ERBB2	2064	74	GGGCCGGAGCCGCAGTGAGCACCATGGAGCTGGCGGCCTTGTGCCGCTGGGGGCTCCTCCTCGCCCTCTTGCCCCCCGGAGCCGCGAGCACCCAAGGTGGGTCTGGTGTGGGGAGGGGAC
37	chr17	37863198	37863318	CAP_H_17_01Njo	+	ERBB2	2064	65	GTCCCCCGCCAGTGTCCTCTGACCCATCTGCTCTCTCCTGCCAGTGTGCACCGGCACAGACATGAAGCTGCGGCTCCCTGCCAGTCCCGAGACCCACCTGGACATGCTCCGCCACCTCTA
37	chr17	37863318	37863438	CAP_H_17_01Njp	+	ERBB2	2064	67	CCAGGGCTGCCAGGTGGTGCAGGGAAACCTGGAACTCACCTACCTGCCCACCAATGCCAGCCTGTCCTTCCTGCAGGTGAGGCCCGTGGGCAACCCAGCCAGGCCCTGCCTCCAGCTGGG
37	chr17	37864560	37864680	CAP_H_17_01NiU	+	ERBB2	2064	60	TTCCCCCTCCCAGGATATCCAGGAGGTGCAGGGCTACGTGCTCATCGCTCACAACCAAGTGAGGCAGGTCCCACTGCAGAGGCTGCGGATTGTGCGAGGCACCCAGCTCTTTGAGGACAA
37	chr17	37864680	37864800	CAP_H_17_01NiV	+	ERBB2	2064	64	CTATGCCCTGGCCGTGCTAGACAATGGAGACCCGCTGAACAATACCACCCCTGTCACAGGGGCCTCCCCAGGAGGCCTGCGGGAGCTGCAGCTTCGAAGCCTCACAGGTGGCCTTCACCG
37	chr17	37865570	37865690	CAP_H_17_01NtV	+	ERBB2	2064	51	AGATCTTGAAAGGAGGGGTCTTGATCCAGCGGAACCCCCAGCTCTGCTACCAGGACACGATTTTGTGGAAGGACATCTTCCACAAGAACAACCAGCTGGCTCTCACACTGATAGACACCA
37	chr17	37866040	37866160	CAP_H_17_01Nh6	+	ERBB2	2064	60	TGCCTGTCTCTGGTTCTGTCCTCAGGCCACCCCTGTTCTCCGATGTGTAAGGGCTCCCGCTGCTGGGGAGAGAGTTCTGAGGATTGTCAGAGCCGTGAGTCTCAGGGAGGCCTGGAGTCA
37	chr17	37866336	37866456	CAP_H_17_01NqV	+	ERBB2	2064	67	AGTGACGCGCACTGTCTGTGCCGGTGGCTGTGCCCGCTGCAAGGGGCCACTGCCCACTGACTGCTGCCATGAGCAGTGTGCTGCCGGCTGCACGGGCCCCAAGCACTCTGACTGCCTGGT
37	chr17	37866592	37866712	CAP_H_17_01NtL	+	ERBB2	2064	60	GCCTGCCTCCACTTCAACCACAGTGGCATCTGTGAGCTGCACTGCCCAGCCCTGGTCACCTACAACACAGACACGTTTGAGTCCATGCCCAATCCCGAGGGCCGGTATACATTCGGCGCC
37	chr17	37868180	37868300	CAP_H_17_01Nn7	+	ERBB2	2064	59	ACAACTACCTTTCTACGGACGTGGGATCCTGCACCCTCGTCTGCCCCCTGCACAACCAAGAGGTGACAGCAGAGGATGGAACACAGCGGTGTGAGAAGTGCAGCAAGCCCTGTGCCCGAG
37	chr17	37868574	37868694	CAP_H_17_01Nnd	+	ERBB2	2064	55	TGTGCTATGGTCTGGGCATGGAGCACTTGCGAGAGGTGAGGGCAGTTACCAGTGCCAATATCCAGGAGTTTGCTGGCTGCAAGAAGATCTTTGGGAGCCTGGCATTTCTGCCGGAGAGCT
37	chr17	37871515	37871635	CAP_H_17_01Np2	+	ERBB2	2064	60	GACTCCTCTCCTGACCCCTCCAGGGACCCAGCCTCCAACACTGCCCCGCTCCAGCCAGAGCAGCTCCAAGTGTTTGAGACTCTGGAAGAGATCACAGGTGGGCTCTGTCTCTGCATCCTG
37	chr17	37871684	37871804	CAP_H_17_01NkJ	+	ERBB2	2064	55	CCCTCTGCCTGCAGGTTACCTATACATCTCAGCATGGCCGGACAGCCTGCCTGACCTCAGCGTCTTCCAGAACCTGCAAGTAATCCGGGGACGAATTCTGCACAAGTGAGCACTGAGAAA
37	chr17	37871972	37872092	CAP_H_17_01Nj6	+	ERBB2	2064	63	TGCCCACCTTTCTCCCATAGTGGCGCCTACTCGCTGACCCTGCAAGGGCTGGGCATCAGCTGGCTGGGGCTGCGCTCACTGAGGGAACTGGGCAGTGGACTGGCCCTCATCCACCATAAC
37	chr17	37872092	37872212	CAP_H_17_01Nj7	+	ERBB2	2064	63	ACCCACCTCTGCTTCGTGCACACGGTGCCCTGGGACCAGCTCTTTCGGAACCCGCACCAAGCTCTGCTCCACACTGCCAACCGGCCAGAGGACGAGTGTGGTAAGACAGGGAGCCCAGTG
37	chr17	37872553	37872673	CAP_H_17_01NlB	+	ERBB2	2064	70	TGGGCGAGGGCCTGGCCTGCCACCAGCTGTGCGCCCGAGGGCACTGCTGGGGTCCAGGGCCCACCCAGTGTGTCAACTGCAGCCAGTTCCTTCGGGGCCAGGAGTGCGTGGAGGAATGCC
37	chr17	37872753	37872873	CAP_H_17_01NoL	+	ERBB2	2064	60	GTCCCTTCTCTCAGGCTCCCCAGGGAGTATGTGAATGCCAGGCACTGTTTGCCGTGCCACCCTGAGTGTCAGCCCCAGAATGGCTCAGTGACCTGTTTTGGACCGGTGAGCTGCTGGCGG
37	chr17	37873572	37873692	CAP_H_17_01Nkq	+	ERBB2	2064	60	GAGGCTGACCAGTGTGTGGCCTGTGCCCACTATAAGGACCCTCCCTTCTGCGTGGCCCGCTGCCCCAGCGGTGTGAAACCTGACCTCTCCTACATGCCCATCTGGAAGTTTCCAGATGAG
37	chr17	37873692	37873812	CAP_H_17_01Nkr	+	ERBB2	2064	54	GAGGGCGCATGCCAGCCTTGCCCCATCAACTGCACCCACTCGTGAGTCCAACGGTCTTTTCTGCAGAAAGGAGGACTTTCCTTTCAGGGGTCTTTCTGGGGCTCTTACTATAAAAGGGGA
37	chr17	37876039	37876159	CAP_H_17_01NjR	+	ERBB2	2064	63	CTGTGTGGACCTGGATGACAAGGGCTGCCCCGCCGAGCAGAGAGCCAGGTTGGCCTGGACCCCAGGATGTACCCTTCATTGCCCTTCACTCCCCCACTGGATGCTGGGTGGTCACTGCTG
37	chr17	37879571	37879691	CAP_H_17_01Nl2	+	ERBB2	2064	58	CCCTCTGACGTCCATCATCTCTGCGGTGGTTGGCATTCTGCTGGTCGTGGTCTTGGGGGTGGTCTTTGGGATCCTCATCAAGCGACGGCAGCAGAAGATCCGGAAGTACACGATGCGGAG
37	chr17	37879790	37879910	CAP_H_17_01Nqy	+	ERBB2	2064	60	CTGGTGGAGCCGCTGACACCTAGCGGAGCGATGCCCAACCAGGCGCAGATGCGGATCCTGAAAGAGACGGAGCTGAGGAAGGTGAAGGTGCTTGGATCTGGCGCTTTTGGCACAGTCTAC
37	chr17	37880154	37880274	CAP_H_17_01Ntj	+	ERBB2	2064	49	TTCTGCCCAGGGCATCTGGATCCCTGATGGGGAGAATGTGAAAATTCCAGTGGCCATCAAAGTGTTGAGGGAAAACACATCCCCCAAAGCCAACAAAGAAATCTTAGACGTAAGCCCCTC
37	chr17	37880978	37881098	CAP_H_17_01Npt	+	ERBB2	2064	57	GAAGCATACGTGATGGCTGGTGTGGGCTCCCCATATGTCTCCCGCCTTCTGGGCATCTGCCTGACATCCACGGTGCAGCTGGTGACACAGCTTATGCCCTATGGCTGCCTCTTAGACCAT
37	chr17	37881098	37881218	CAP_H_17_01Npu	+	ERBB2	2064	59	GTCCGGGAAAACCGCGGACGCCTGGGCTCCCAGGACCTGCTGAACTGGTGTATGCAGATTGCCAAGGTATGCACCTGGGCTCTTTGCAGGTCTCTCCGGAGCAAACCCCTATGTCCACAA
37	chr17	37881259	37881379	CAP_H_17_01No3	+	ERBB2	2064	60	CAGGCCCTCCCAGAAGGTCTACATGGGTGCTTCCCATTCCAGGGGATGAGCTACCTGGAGGATGTGCGGCTCGTACACAGGGACTTGGCCGCTCGGAACGTGCTGGTCAAGAGTCCCAAC
37	chr17	37881379	37881499	CAP_H_17_01No4	+	ERBB2	2064	55	CATGTCAAAATTACAGACTTCGGGCTGGCTCGGCTGCTGGACATTGACGAGACAGAGTACCATGCAGATGGGGGCAAGGTTAGGTGAAGGACCAAGGAGCAGAGGAGGCTGGGTGGAGTG
37	chr17	37881557	37881677	CAP_H_17_01NhP	+	ERBB2	2064	60	ACTTCCTCTTCTGCCCTCCCAGGTGCCCATCAAGTGGATGGCGCTGGAGTCCATTCTCCGCCGGCGGTTCACCCACCAGAGTGATGTGTGGAGTTATGGTGTGTGATGGGGGGTGTTGGG
37	chr17	37881913	37882033	CAP_H_17_01Nuo	+	ERBB2	2064	59	AAAGCTCCCTCTGGCCCTCCCACTCCTGACCCTGTCTCTGCCTTAGGTGTGACTGTGTGGGAGCTGATGACTTTTGGGGCCAAACCTTACGATGGGATCCCAGCCCGGGAGATCCCTGAC
37	chr17	37882033	37882153	CAP_H_17_01Nup	+	ERBB2	2064	61	CTGCTGGAAAAGGGGGAGCGGCTGCCCCAGCCCCCCATCTGCACCATTGATGTCTACATGATCATGGTCAAATGTGCGTGGCTGAGCTGTGCTGGCTGCCTGGAGGAGGGTGGGAGGTCC
37	chr17	37882803	37882923	CAP_H_17_01NkI	+	ERBB2	2064	58	TCCTGCCCCAGGTTGGATGATTGACTCTGAATGTCGGCCAAGATTCCGGGAGTTGGTGTCTGAATTCTCCCGCATGGCCAGGGACCCCCAGCGCTTTGTGGTCATCCAGGTACTGGGCCT
37	chr17	37883042	37883162	CAP_H_17_01NmX	+	ERBB2	2064	60	CATCCTGCCTCTCCTTCCTCCACAGAATGAGGACTTGGGCCCAGCCAGTCCCTTGGACAGCACCTTCTACCGCTCACTGCTGGAGGACGATGACATGGGGGACCTGGTGGATGCTGAGGA
37	chr17	37883162	37883282	CAP_H_17_01NmY	+	ERBB2	2064	65	GTATCTGGTACCCCAGCAGGGCTTCTTCTGTCCAGACCCTGCCCCGGGCGCTGGGGGCATGGTCCACCACAGGCACCGCAGCTCATCTACCAGGGTCAGTGCCCTCGGTCACACTGTGTG
37	chr17	37883547	37883667	CAP_H_17_01Nq9	+	ERBB2	2064	64	AGTGGCGGTGGGGACCTGACACTAGGGCTGGAGCCCTCTGAAGAGGAGGCCCCCAGGTCTCCACTGGCACCCTCCGAAGGGGCTGGCTCCGATGTATTTGATGGTGACCTGGGAATGGGG
37	chr17	37883667	37883787	CAP_H_17_01Nqa	+	ERBB2	2064	64	GCAGCCAAGGGGCTGCAAAGCCTCCCCACACATGACCCCAGCCCTCTACAGCGGTACAGTGAGGACCCCACAGTACCCCTGCCCTCTGAGACTGATGGCTACGTTGCCCCCCTGACCTGC
37	chr17	37883939	37884059	CAP_H_17_01Nu0	+	ERBB2	2064	64	AGAATATGTGAACCAGCCAGATGTTCGGCCCCAGCCCCCTTCGCCCCGAGAGGGCCCTCTGCCTGCTGCCCGACCTGCTGGTGCCACTCTGGAAAGGCCCAAGACTCTCTCCCCAGGGAA
37	chr17	37884059	37884179	CAP_H_17_01Nu1	+	ERBB2	2064	62	GAATGGGGTCGTCAAAGACGTTTTTGCCTTTGGGGGTGCCGTGGAGAACCCCGAGTACTTGACACCCCAGGGAGGAGCTGCCCCTCAGCCCCACCCTCCTCCTGCCTTCAGCCCAGCCTT
37	chr17	37884179	37884299	CAP_H_17_01Nu2	+	ERBB2	2064	60	CGACAACCTCTATTACTGGGACCAGGACCCACCAGAGCGGGGGGCTCCACCCAGCACCTTCAAAGGGACACCTACGGCAGAGAACCCAGAGTACCTGGGTCTGGACGTGCCAGTGTGAAC
37	chr12	56474065	56474185	CAP_H_12_02bjB	+	ERBB3	2065	65	CTTCACCCTCTGCGGAGTCATGAGGGCGAACGACGCTCTGCAGGTGCTGGGCTTGCTTTTCAGCCTGGCCCGGGGCTCCGAGGTGGGCAACTCTCAGGCAGGTAAGTGGCGCGAGAGCAC
37	chr12	56477584	56477704	CAP_H_12_02bjC	+	ERBB3	2065	55	CAATACCAGACACTGTACAAGCTCTACGAGAGGTGTGAGGTGGTGATGGGGAACCTTGAGATTGTGCTCACGGGACACAATGCCGACCTCTCCTTCCTGCAGGTTAGTGAGCCCACCCTC
37	chr12	56478828	56478948	CAP_H_12_02bjD	+	ERBB3	2065	56	TACTCTACCATTGCCCAACCTCCGCGTGGTGCGAGGGACCCAGGTCTACGATGGGAAGTTTGCCATCTTCGTCATGTTGAACTATAACACCAACTCCAGCCACGCTCTGCGCCAGCTCCG
37	chr12	56478948	56479068	CAP_H_12_02bjE	+	ERBB3	2065	55	CTTGACTCAGCTCACCGGTCAGTTCCCGATGGTTCCTTCTGGCCTCACCCCTCAGCCAGCCCAAGACTGGTACCTCCTTGATGATGACCCAAGACTGCTCACTCTAAGTGCCTCTTCCAA
37	chr12	56480364	56480484	CAP_H_12_02bjF	+	ERBB3	2065	52	ATGGACACAATTGACTGGAGGGACATCGTGAGGGACCGAGATGCTGAGATAGTGGTGAAGGACAATGGCAGAAGCTGTAAGTGGCCGTGATCAAGATTGCTCCCCAGTCCCACCAAACCA
37	chr12	56481333	56481453	CAP_H_12_02bjG	+	ERBB3	2065	54	CCTTGTGTTGCCTTCCTTCCCAACCAGGTCCCCCCTGTCATGAGGTTTGCAAGGGGCGATGCTGGGGTCCTGGATCAGAAGACTGCCAGACATGTGGGTTTGAAATTCCCTCCAAAAACT
37	chr12	56481577	56481697	CAP_H_12_02bjH	+	ERBB3	2065	58	GTGACCAAGACCATCTGTGCTCCTCAGTGTAATGGTCACTGCTTTGGGCCCAACCCCAACCAGTGCTGCCATGATGAGTGTGCCGGGGGCTGCTCAGGCCCTCAGGACACAGACTGCTTT
37	chr12	56481854	56481974	CAP_H_12_02bjI	+	ERBB3	2065	50	GCCTCTTGTCTACAACAAGCTAACTTTCCAGCTGGAACCCAATCCCCACACCAAGTATCAGTATGGAGGAGTTTGTGTAGCCAGCTGTCCCCGTAAGTGTCTGAGGGGAAGGAACAATGA
37	chr12	56482323	56482443	CAP_H_12_02bjJ	+	ERBB3	2065	47	TAGATAACTTTGTGGTGGATCAAACATCCTGTGTCAGGGCCTGTCCTCCTGACAAGATGGAAGTAGATAAAAATGGGCTCAAGATGTGTGAGCCTTGTGGGGGACTATGTCCCAAAGGTG
37	chr12	56482531	56482651	CAP_H_12_02bjK	+	ERBB3	2065	55	CCTGTGAGGGAACAGGCTCTGGGAGCCGCTTCCAGACTGTGGACTCGAGCAACATTGATGGATTTGTGAACTGCACCAAGATCCTGGGCAACCTGGACTTTCTGATCACCGGCCTCAATG
37	chr12	56482907	56483027	CAP_H_12_02bjM	+	ERBB3	2065	46	TTTTCTTTTTTATTCTTTTTTCTTTTTTGAGATAGGGTCTTGCTCTGTCACCTAGGCTGGAGTGCAGTGGCGTGATCTCGACTCACTGTAGCCTCGACCTCCTGGGCTCAAGTGATCCCA
37	chr12	56486530	56486650	CAP_H_12_02bjN	+	ERBB3	2065	54	AGACCCCTGGCACAAGATCCCTGCCCTGGACCCAGAGAAGCTCAATGTCTTCCGGACAGTACGGGAGATCACAGGTGAGTGGCAGAGAGTTTGCCCTTTCTAGAAGAATAGGTGAACCAC
37	chr12	56486754	56486874	CAP_H_12_02bjO	+	ERBB3	2065	49	TCTCCAACCCCTCAGGTTACCTGAACATCCAGTCCTGGCCGCCCCACATGCACAACTTCAGTGTTTTTTCCAATTTGACAACCATTGGAGGCAGAAGCCTCTACAAGTGAGTAAAGGGTA
37	chr12	56487178	56487298	CAP_H_12_02bjP	+	ERBB3	2065	53	GCTTCCGATCCCTGAAGGAAATTAGTGCTGGGCGTATCTATATAAGTGCCAATAGGCAGCTCTGCTACCACCACTCTTTGAACTGGACCAAGGTGCTTCGGGGGCCTACGGAAGAGCGAC
37	chr12	56487597	56487717	CAP_H_12_02bjQ	+	ERBB3	2065	56	GGCCCAGGCCCTGGTCAGTGCTTGTCCTGTCGAAATTATAGCCGAGGAGGTGTCTGTGTGACCCACTGCAACTTTCTGAATGGGTACAGTAAGGGGAGCCAGTCAAGGATGGGTGGGGGT
37	chr12	56487882	56488002	CAP_H_12_02bjR	+	ERBB3	2065	57	GGAGCCTCGAGAATTTGCCCATGAGGCCGAATGCTTCTCCTGCCACCCGGAATGCCAACCCATGGAGGGCACTGCCACATGCAATGGCTCGGTATACTAGTAGCACCAGGATCTCCAAGG
37	chr12	56488235	56488355	CAP_H_12_02bjS	+	ERBB3	2065	55	TGTGAGCAGCTGCCCCCATGGAGTCCTAGGTGCCAAGGGCCCAATCTACAAGTACCCAGATGTTCAGAATGAATGTCGGCCCTGCCATGAGAACTGCACCCAGGGGTCAGTGATGGGATA
37	chr12	56489007	56489127	CAP_H_12_02bjT	+	ERBB3	2065	48	GCTCTCATTTAAGGTGGTGACTTTCTTCCCTAGGTGTAAAGGACCAGAGCTTCAAGACTGTTTAGGACAAACACTGGTGCTGATCGGGTATGATGGGGTTGGAGATTCTGGAAACTGGGG
37	chr12	56489498	56489618	CAP_H_12_02bjU	+	ERBB3	2065	47	TTTTCATGATGCTGGGCGGCACTTTTCTCTACTGGCGTGGGCGCCGGATTCAGAATAAAAGGGCTATGAGGCGATACTTGGAACGGGGTGAGGTGAGTACTTAGCTTACTTTTGTTTTTT
37	chr12	56490286	56490406	CAP_H_12_02bjV	+	ERBB3	2065	48	AGCATAGAGCCTCTGGACCCCAGTGAGAAGGCTAACAAAGTCTTGGCCAGAATCTTCAAAGAGACAGAGCTAAGGAAGCTTAAAGTGCTTGGCTCGGGTGTCTTTGGAACTGTGCACAAA
37	chr12	56490520	56490640	CAP_H_12_02bjW	+	ERBB3	2065	45	AAACTTCCCAGGGAGTGTGGATCCCTGAGGGTGAATCAATCAAGATTCCAGTCTGCATTAAAGTCATTGAGGACAAGAGTGGACGGCAGAGTTTTCAAGCTGTGACAGATGTAAGTGAAG
37	chr12	56490878	56490998	CAP_H_12_02bjX	+	ERBB3	2065	58	GGGACTATGCCCAGGGTCATCTCTGCAGCTTGTCACTCAATATTTGCCTCTGGGTTCTCTGCTGGATCATGTGAGACAACACCGGGGGGCACTGGGGCCACAGCTGCTGCTCAACTGGGG
37	chr12	56491618	56491738	CAP_H_12_02bjY	+	ERBB3	2065	53	CCGAAACGTGCTACTCAAGTCACCCAGTCAGGTTCAGGTGGCAGATTTTGGTGTGGCTGACCTGCTGCCTCCTGATGATAAGCAGCTGCTATACAGTGAGGCCAAGGTGAGGAGACACAA
37	chr12	56492261	56492381	CAP_H_12_02bjZ	+	ERBB3	2065	47	TACCTCTATCTTTAATCCGCAGACTCCAATTAAGTGGATGGCCCTTGAGAGTATCCACTTTGGGAAATACACACACCAGAGTGATGTCTGGAGCTATGGTCAGTGCATCTGGATGCCCTC
37	chr12	56492540	56492660	CAP_H_12_02bk0	+	ERBB3	2065	58	AGGTGTGACAGTTTGGGAGTTGATGACCTTCGGGGCAGAGCCCTATGCAGGGCTACGATTGGCTGAAGTACCAGACCTGCTAGAGAAGGGGGAGCGGTTGGCACAGCCCCAGATCTGCAC
37	chr12	56493420	56493540	CAP_H_12_02bk1	+	ERBB3	2065	48	CTTATCTCCAGGTTGGATGATTGATGAGAACATTCGCCCAACCTTTAAAGAACTAGCCAATGAGTTCACCAGGATGGCCCGAGACCCACCACGGTATCTGGTCATAAAGGTGAGTAGGGA
37	chr12	56493671	56493791	CAP_H_12_02bk2	+	ERBB3	2065	55	AAACAAGAAGCTAGAGGAAGTAGAGCTGGAGCCAGAACTAGACCTAGACCTAGACTTGGAAGCAGAGGAGGACAACCTGGCAACCACCACACTGGGCTCCGCCCTCAGCCTACCAGTTGG
37	chr12	56493905	56494025	CAP_H_12_02bk3	+	ERBB3	2065	41	GAATGTAGATTTCTCCCTTCATCTTAACCTTTTCCTTATTTTTTCATCCTAGAGCCAGAGCCTTTTAAGTCCATCATCTGGATACATGCCCATGAACCAGGGTAATCTTGGGGAGTCTTG
37	chr12	56494894	56495014	CAP_H_12_02bk4	+	ERBB3	2065	60	ACACCCAATGCCACGGGGATGCCTGGCATCAGAGTCATCAGAGGGGCATGTAACAGGCTCTGAGGCTGAGCTCCAGGAGAAAGTGTCAATGTGTAGGAGCCGGAGCAGGAGCCGGAGCCC
37	chr12	56495014	56495134	CAP_H_12_02bk5	+	ERBB3	2065	58	ACGGCCACGCGGAGATAGCGCCTACCATTCCCAGCGCCACAGTCTGCTGACTCCTGTTACCCCACTCTCCCCACCCGGGTTAGAGGAAGAGGATGTCAACGGTTATGTCATGCCAGATAC
37	chr12	56495362	56495482	CAP_H_12_02bk6	+	ERBB3	2065	50	GTCCTGGGTACTGAAGAAGAAGATGAAGATGAGGAGTATGAATACATGAACCGGAGGAGAAGGCACAGTCCACCTCATCCCCCTAGGCCAAGTTCCCTTGAGGAGCTGGGTTATGAGTAC
37	chr12	56495482	56495602	CAP_H_12_02bk7	+	ERBB3	2065	52	ATGGATGTGGGGTCAGACCTCAGTGCCTCTCTGGGCAGCACACAGAGTTGCCCACTCCACCCTGTACCCATCATGCCCACTGCAGGCACAACTCCAGATGAAGACTATGAATATATGAAT
37	chr12	56495602	56495722	CAP_H_12_02bk8	+	ERBB3	2065	60	CGGCAACGAGATGGAGGTGGTCCTGGGGGTGATTATGCAGCCATGGGGGCCTGCCCAGCATCTGAGCAAGGGTATGAAGAGATGAGAGCTTTTCAGGGGCCTGGACATCAGGCCCCCCAT
37	chr12	56495722	56495842	CAP_H_12_02bk9	+	ERBB3	2065	48	GTCCATTATGCCCGCCTAAAAACTCTACGTAGCTTAGAGGCTACAGACTCTGCCTTTGATAACCCTGATTACTGGCATAGCAGGCTTTTCCCCAAGGCTAATGCCCAGAGAACGTAACTC
37	chr2	212248389	212248509	CAP_H_02_02bfk	-	ERBB4	2066	47	CTGGCTTCAGGGAGAACTCAGAGAGGTATTCAGGATTCTCTGCCACAATAGGCCGGATCCGCCCATTCTGTTTATAAAAATATTTTGTGCTGTACTCCTGCAGGTAGTCTGGGTGCTGAA
37	chr2	212248509	212248629	CAP_H_02_02bfl	-	ERBB4	2066	52	GGGTGCTCCGAGGTGGCAGGCTGTGGTTCCAGTAGTCAGGGTTGTCAAACGCTTTCTTGGCCTTCTCTGGCATTGACAGTATGTTGTTCTTCAGGTACTCAGCTTTTCCCAAGGTGTTGG
37	chr2	212248629	212248749	CAP_H_02_02bfm	-	ERBB4	2066	46	CAAAGGTGTTGAGGTACAGTGGCTCATTCACATACTCATCCTCGGCCTTGGGTGGACCATTGGATGCATTGTGATATTCGGGATTATCCAATGCTTGAAGGTCTCCATTTTTTCTCCGAG
37	chr2	212251627	212251747	CAP_H_02_02bfn	-	ERBB4	2066	60	TCTCCTCGTGGGCTCCGTTCTGGGGCAAACACGGTGGGGTCAGCACTGTACCTCTGGGTGCTACTGTCCTCTTGGACATGGGGTGCCACTGGCTTGCGTAGGGTGCCATTACAGCAGGAG
37	chr2	212251747	212251867	CAP_H_02_02bfo	-	ERBB4	2066	50	TCATCAAAAATCTCAGCAGTAGCACCCTGTGCCACAGGAGCTTCTGGAATTGTGCTAGTTGGGGCTCTGTAGGGCACAGACACTCCTTGTTCAGCAGCAAAACCTCCATCTCGGTATACA
37	chr2	212252596	212252716	CAP_H_02_02bfp	-	ERBB4	2066	45	GAGACGAGAGAGGAAACATGGTAAGCAAAGACCGAAAATCCTAAAAGATGAAGGTTGATTGTGAAATACTTACTCCTGACATGGGGGTGTAGGCAGGAGGAGGGCTGTGTCCAATTTCAC
37	chr2	212285215	212285335	CAP_H_02_02bfr	-	ERBB4	2066	44	TGAAAGCCTGAGGGACCAAGTACTCCTCAGCATCCATCATATCTTCCAAATCCTCTTCATCCAAGAGATTCTGAAAGAACTTGCTGTCATTTGGACTGGGAAGCTTCATACGATCATCAC
37	chr2	212286720	212286840	CAP_H_02_02bfs	-	ERBB4	2066	40	AATGTACTCACCTGAATAACTAGGTATCTTTGAGGGTCTCGAGCCATCCTTGAAAACTCAGCAGCCAGTTCCTTAAATTTAGGTCTACTGTCAGCATCAATCATCCAACCTGGAAATTTA
37	chr2	212288929	212289049	CAP_H_02_02bft	-	ERBB4	2066	36	AAACGTTCTCCTTTCTCTAATAAATCAGGGATTTCTCGCGTTGGAATTCCATCATAGGGTTTTCCTCCAAAGGTCATCAGTTCCCATATAGTAACTCCTATATTGGAGAAAAAATTCTTA
37	chr2	212293110	212293230	CAP_H_02_02bfu	-	ERBB4	2066	36	TTCGCAAAGAAGATTTATTTACCATAGCTCCAAACGTCACTCTGATGGGTGAATTTCCTGTAATGTATACACTCCAGAGCCATCCATTTAATTGGCATCTATAGAGAAGTAAGAAGTAAA
37	chr2	212295719	212295839	CAP_H_02_02bfv	-	ERBB4	2066	41	CTAGCCCAAAATCTGTGATTTTCACATGGTTTGGAGATTTCACTAAGACATTACGGGCTGCCAAATCCCGATGAACGAGTCGTCTTTCTTCCAGGTACATCATTCCCTGAAAAATATCAA
37	chr2	212426677	212426797	CAP_H_02_02bfw	-	ERBB4	2066	54	CCTTGTGCTCGTGGACATACTCCAACAGGCAGCCATGGGGCATAAGTTGAGTAACCAGCTGGATGGTTGGGCTCAGACACACACCCAGCAACCGGACTAGGTGTGGATGATCCATACTTG
37	chr2	212483890	212484010	CAP_H_02_02bfx	-	ERBB4	2066	42	TCTGTACTTACATCCATGAACTCCACATTTGCCTTGGGACCAGTTGTCTCATTAAGAATCTTAATAGCCACAGGAATCTTCACAGTTTCTCCTTCAGGTACCCAAATACCCTTTGGGGAA
37	chr2	212488696	212488816	CAP_H_02_02bfy	-	ERBB4	2066	44	GCTCAGTTTCTTTCAAAATACGAAGTTGAGCTTGATTGGGTGCTGTGCCACTGGGAGTTAATGGTTCCACCAACTGCAAAGCGGAAAGAAGAAGGTTATACTTTCAGTCCGATAGTCAGT
37	chr2	212495236	212495356	CAP_H_02_02bfz	-	ERBB4	2066	38	TTCTAACATAAACAGCAAATGTCAGACCCACAATGACCAGAATGAAGAGCCCACCAATTACTCCAGCTGCAATCAGGGGAGTTCTGACAACCAGAATGAGAAAAAAAAAAATAAAAAGTA
37	chr2	212522455	212522575	CAP_H_02_02bfA	-	ERBB4	2066	45	AATGGAAACATGGTAGATGTTACCTAGCATGTTGTGGTAAAGTGGAATGGCCCGTCCATGGGTAGTAAATGCAGTCATGACTAGTGGGACCGTTACACCTGCAGGCAATTACAGAACAGA
37	chr2	212522718	212522838	CAP_H_02_02bfC	-	ERBB4	2066	24	CCTGCAGAAAATGCAAATTTAAAAAAATACAAGGGGAAAAAATTAGTCATTTAAAAAATCAGTAAAATAAATATTGATTGTCTCGAATTCTTATAACTATTAGACTATTTTGGAACACAA
37	chr2	212530097	212530217	CAP_H_02_02bfD	-	ERBB4	2066	40	ATACTTGAAAATGAAACTGTTTGCCCCCTGTAAGCCATCTGGACATTTTTCCACACAGTTTGGGCCATCTTTAAAATGAGAGCACTTTGTACAGTTGTCAGGACCCTGAAATGTGAAAAC
37	chr2	212537875	212537995	CAP_H_02_02bfE	-	ERBB4	2066	50	TCTTCAGGCTTACCGGTCCATGGCATGTGAGGAGGCCATCTTCCATCTTCTCACACTGGGGGTCACACTCCACACAGATGGAGCCATTCTCAAACTCCCGAAATTCACTGTGAAAACATC
37	chr2	212543826	212543946	CAP_H_02_02bfF	-	ERBB4	2066	50	GCGACACGACAGACATTGGTCTGGCCCAGGTCCCCAACAGCCATCACTGGAACACAGATGGTTGCACACCATTCCTTCAGCAGCTGTGAAACACCAAAATCAAGGGGAAATAAAACAGAG
37	chr2	212566741	212566861	CAP_H_02_02bfG	-	ERBB4	2066	44	GTGCTGAAGAGTGTTGTCCAGTTAATGGTATGATAATAACACAGGTTGCTGTTGTCAGTAATATAGATGTTTCCTGCGCTGATTTCCTTCAGGGACTGGAACTGTAGAGAGGTGATGCCC
37	chr2	212568813	212568933	CAP_H_02_02bfH	-	ERBB4	2066	41	AACATATCCACTTACCTATAGAGTACTCTTCCACCAATGGTCACCAGGTTAGAAAAAACACTGAAGTCAGTCATGTTTGGTGGCCATGACTGTATGTTCAGGAAACCTACAAGTGAAGAG
37	chr2	212570019	212570139	CAP_H_02_02bfI	-	ERBB4	2066	39	ACAGTTGCAGTTTAAAAAATTACCTGTTATCTCTCTGACTGTCCGAAAGACGTTCAGTTTCTCTGGGTCTATGGCTTCAATTGCATTGTAAGGGTCCCTAGAAAATCAAGAAGAGATGTA
37	chr2	212576824	212576944	CAP_H_02_02bfJ	-	ERBB4	2066	40	GTTTATGAATTTGTCAATGTTACTGGAATCCACAGTCTGAGCTGACATCAATGATCCTGTGCCAATGCCATCACAAGCTGTAGAAACAAGACTCAGAGTTAGGGGATTGAGAAACTTATT
37	chr2	212578252	212578372	CAP_H_02_02bfK	-	ERBB4	2066	42	CACTCACCTTTTGGGCAAATGTCAGTGCAAGGTTTACACATTTTAATCCCATTTTCTTCTACTTCCATCTTGGAACTAGGGCAGGCACGCACACAAGAACTGGAATCTACCACAAAGTTA
37	chr2	212587167	212587287	CAP_H_02_02bfM	-	ERBB4	2066	42	TTGTGCTCCAGTTGAAAGGTGGTTGGATTGTAGACAAAGGTTTGGGGACACTGAGTAACACATGCTCCACTGTCATTGAAATTCATGCAGGCCTGCAACACAGCAAATATTACTTTCATT
37	chr2	212589799	212589919	CAP_H_02_02bfN	-	ERBB4	2066	54	CAAAGCAGTCTGTGTCCTTAGGTCCTGAGCAGCCTCCAGCACATTCTCGATGGCAGCAGTCACTGACGTAAGGTCCGTAGCATCTGCCGTCACATTGTTCTGCACACACCGTCCTTGTCA
37	chr2	212615336	212615456	CAP_H_02_02bfO	-	ERBB4	2066	49	TGTGTGCTCTCACTGATGAACACTTACAAGTCTGGCAATGATTTTCTGTGGGTCCCCAGCAACGGCCAGTACAGGACTTATGGCAACGTCCACCTGCAGAACACGAAAAGGGAAAAAGGA
37	chr2	212652799	212652919	CAP_H_02_02bfP	-	ERBB4	2066	31	TTCCGAACAATATCTTGCCAATGAATGGTGTCTGCATAACAAAGGAATTTGTTCTGGTCTACATAGACTCCACCATTTAGGATTTCTGTATTAAAAAACAAATAAACAAATTTTTTGTCA
37	chr2	212812204	212812324	CAP_H_02_02bfQ	-	ERBB4	2066	40	CTGTAGTTTAAAAATATTGCCAAGGCATATCGATCCTCATAAAGTTTTGTCCCACGAATAATGCGTAAATTCTCCAGAGGCAGGTAACGAAACTGATTAAGAGCCACTAACACGTAGCCT
37	chr2	212989526	212989646	CAP_H_02_02bfR	-	ERBB4	2066	48	TGCCCATGACAACCTCACAGTTTTCATAGTACTTGCGCAAGGCTCGGTACTGCTGTTCCAGGTCAGAGAGAGAGCTCAGTTTATTCTCCGTTCCTGCACACACTGCAAAGACAAGAAGAT
37	chr2	213403153	213403273	CAP_H_02_02bfS	-	ERBB4	2066	59	AGTGCCAGAAGGAACCCACCTGACTGAGAATCGCTGGGCTGGACGGTCCCCGCCGCCACGAGAAGGCTCACCCAGACCCAAAGTCCTGTCGCCGGCTTCATTTTTTGGAAGTCTCAGATC
37	chr6	152011594	152011714	CAP_H_06_023VX	+	ESR1	2099	40	GTTCTTTATTTTTGAGTTACTGCATTTCCTAATTTCATGGTCATAACAGCCTCCTGTCTACCGACTCAGAACGGATTTTACCAAAACTGAAAATGCAGGCTCCATGCTCAGAAGCTCTTT
37	chr6	152011714	152011834	CAP_H_06_023VZ	+	ESR1	2099	39	AACAGGCTCGAAAGGTCCATGCTCCTTTCTCCTGCCCATTCTATAGCATAAGAAGACAGTCTCTGAGTGATAATCTTCTCTTCAAGTAGGTACTCCTATTTCTTCTCAATTTATTTTTTC
37	chr6	152023008	152023128	CAP_H_06_023VP	+	ESR1	2099	40	GGAAGAAGAAAACTAGGAAGGAGTAAGCACAAAGATCTCTTCACATTCTCCGGGACTGCGGTACCAAATATCAGCACAGCACTTCTTGAAAAAGGATGTAGATTTTAATCTGAACTTTGA
37	chr6	152078610	152078730	CAP_H_06_023VQ	+	ESR1	2099	47	CAAGACCCTGAGAGTCTGGAAGAAATATATTCTGGTCAGAGCAGACTGAGCTGGAGCTGGCCTAGAACCTTGGATCCTGACCTCAGAATTGCTGCTCAAATTACTGCTCTCTGAAAGAGT
37	chr6	152126760	152126880	CAP_H_06_023VS	+	ESR1	2099	55	GTGCCCTGCCTACTGGCTGCTTCCCGAATCCCTGCCATTCCACGCACAAACACATCCACACACTCTCTCTGCCTAGTTCACACACTGAGCCACTCGCACATGCGAGCACATTCCTTCCTT
37	chr6	152126880	152127000	CAP_H_06_023VU	+	ESR1	2099	45	CCTTCTCACTCTCTCGGCCCTTGACTTCTACAAGCCCATGGAACATTTCTGGAAAGACGTTCTTGATCCAGCAGGGTAGGCTTGTTTTGATTTCTCTCTCTGTAGCTTTAGCATTTTGAG
37	chr6	152128428	152128548	CAP_H_06_023VY	+	ESR1	2099	49	GGAGGGGGAATCAAACAGAAAGAGAGACAAACAGAGATATATCGGAGTCTGGCACGGGGCACATAAGGCAGCACATTAGAGAAAGCCGGCCCCTGGATCCGTCTTTCGCGTTTATTTTAA
37	chr6	152128548	152128668	CAP_H_06_023W0	+	ESR1	2099	59	GCCCAGTCTTCCCTGGGCCACCTTTAGCAGATCCTCGTGCGCCCCCGCCCCCTGGCCGTGAAACTCAGCCTCTATCCAGCAGCGACGACAAGTAAAGTAAAGTTCAGGGAAGCTGCTCTT
37	chr6	152128795	152128915	CAP_H_06_023W4	+	ESR1	2099	75	TTGGAGGCCCGGGAGCCCAGGAGCTGGCGGAGGGCGTTCGTCCTGGGACTGCACTTGCTCCCGTCGGGTCGCCCGGCTTCACCGGACCCGCAGGCTCCCGGGGCAGGGCCGGGGCCAGAG
37	chr6	152128915	152129035	CAP_H_06_023W5	+	ESR1	2099	68	CTCGCGTGTCGGCGGGACATGCGCTGCGTCGCCTCTAACCTCGGGCTGTGCTCTTTTTCCAGGTGGCCCGCCGGTTTCTGAGCCTTCTGCCCTGCGGGGACACGGTCTGCACCCTGCCCG
37	chr6	152129035	152129155	CAP_H_06_023W6	+	ESR1	2099	61	CGGCCACGGACCATGACCATGACCCTCCACACCAAAGCATCTGGGATGGCCCTACTGCATCAGATCCAAGGGAACGAGCTGGAGCCCCTGAACCGTCCGCAGCTCAAGATCCCCCTGGAG
37	chr6	152129155	152129275	CAP_H_06_023W7	+	ESR1	2099	70	CGGCCCCTGGGCGAGGTGTACCTGGACAGCAGCAAGCCCGCCGTGTACAACTACCCCGAGGGCGCCGCCTACGAGTTCAACGCCGCGGCCGCCGCCAACGCGCAGGTCTACGGTCAGACC
37	chr6	152129275	152129395	CAP_H_06_023W8	+	ESR1	2099	72	GGCCTCCCCTACGGCCCCGGGTCTGAGGCTGCGGCGTTCGGCTCCAACGGCCTGGGGGGTTTCCCCCCACTCAACAGCGTGTCTCCGAGCCCGCTGATGCTACTGCACCCGCCGCCGCAG
37	chr6	152129395	152129515	CAP_H_06_023W9	+	ESR1	2099	71	CTGTCGCCTTTCCTGCAGCCCCACGGCCAGCAGGTGCCCTACTACCTGGAGAACGAGCCCAGCGGCTACACGGTGCGCGAGGCCGGCCCGCCGGCATTCTACAGGTACCCGCGCCCGCGC
37	chr6	152163709	152163829	CAP_H_06_023VV	+	ESR1	2099	48	TTTACTGTTTTTTTCCCCCCAGGCCAAATTCAGATAATCGACGCCAGGGTGGCAGAGAAAGATTGGCCAGTACCAATGACAAGGGAAGTATGGCTATGGAATCTGCCAAGGAGACTCGCT
37	chr6	152163829	152163949	CAP_H_06_023VW	+	ESR1	2099	45	ACTGTGCAGTGTGCAATGACTATGCTTCAGGCTACCATTATGGAGTCTGGTCCTGTGAGGGCTGCAAGGCCTTCTTCAAGAGAAGTATTCAAGGTAATAGTGTGTTGAAAACGACTTCTA
37	chr6	152201787	152201907	CAP_H_06_023VO	+	ESR1	2099	50	AGGACATAACGACTATATGTGTCCAGCCACCAACCAGTGCACCATTGATAAAAACAGGAGGAAGAGCTGCCAGGCCTGCCGGCTCCGTAAATGCTACGAAGTGGGAATGATGAAAGGTGG
37	chr6	152265294	152265414	CAP_H_06_023W1	+	ESR1	2099	55	CCTGTGTTTTCAGGGATACGAAAAGACCGAAGAGGAGGGAGAATGTTGAAACACAAGCGCCAGAGAGATGATGGGGAGGGCAGGGGTGAAGTGGGGTCTGCTGGAGACATGAGAGCTGCC
37	chr6	152265414	152265534	CAP_H_06_023W2	+	ESR1	2099	55	AACCTTTGGCCAAGCCCGCTCATGATCAAACGCTCTAAGAAGAACAGCCTGGCCTTGTCCCTGACGGCCGACCAGATGGTCAGTGCCTTGTTGGATGCTGAGCCCCCGATACTCTATTCC
37	chr6	152265534	152265654	CAP_H_06_023W3	+	ESR1	2099	53	GAGTATGATCCTACCAGACCCTTCAGTGAAGCTTCGATGATGGGCTTACTGACCAACCTGGCAGACAGGGAGCTGGTTCACATGATCAACTGGGCGAAGAGGGTGCCAGGTAAGAATGCG
37	chr6	152332789	152332909	CAP_H_06_023VL	+	ESR1	2099	53	GGCTTTGTGGATTTGACCCTCCATGATCAGGTCCACCTTCTAGAATGTGCCTGGCTAGAGATCCTGATGATTGGTCTCGTCTGGCGCTCCATGGAGCACCCAGGGAAGCTACTGTTTGCT
37	chr6	152382124	152382244	CAP_H_06_023VM	+	ESR1	2099	49	GGAACCAGGGAAAATGTGTAGAGGGCATGGTGGAGATCTTCGACATGCTGCTGGCTACATCATCTCGGTTCCGCATGATGAATCTGCAGGGAGAGGAGTTTGTGTGCCTCAAATCTATTA
37	chr6	152415490	152415610	CAP_H_06_023VR	+	ESR1	2099	49	TCTCTCTCACTCTCTCTCTGCGCATTCAGGAGTGTACACATTTCTGTCCAGCACCCTGAAGTCTCTGGAAGAGAAGGACCATATCCACCGAGTCCTGGACAAGATCACAGACACTTTGAT
37	chr6	152415610	152415730	CAP_H_06_023VT	+	ESR1	2099	64	CCACCTGATGGCCAAGGCAGGCCTGACCCTGCAGCAGCAGCACCAGCGGCTGGCCCAGCTCCTCCTCATCCTCTCCCACATCAGGCACATGAGGTGAGGCATCTGTGGGCTTCCTACAGG
37	chr6	152417756	152417876	CAP_H_06_023VN	+	ESR1	2099	44	ACTTGGTAAGAAGGTGATTGCAATCTCTGTTCTCAGGGTTCCCCAAGGATTCCTGTGTAACAGATGAAGGAATCACGTCTGTCAGGTAGAGTAGGTGACTGCATTCAGAGTATACATTTC
37	chr6	152419856	152419976	CAP_H_06_023Wa	+	ESR1	2099	57	CCACCTACAGTAACAAAGGCATGGAGCATCTGTACAGCATGAAGTGCAAGAACGTGGTGCCCCTCTATGACCTGCTGCTGGAGATGCTGGACGCCCACCGCCTACATGCGCCCACTAGCC
37	chr6	152419976	152420096	CAP_H_06_023Wb	+	ESR1	2099	59	GTGGAGGGGCATCCGTGGAGGAGACGGACCAAAGCCACTTGGCCACTGCGGGCTCTACTTCATCGCATTCCTTGCAAAAGTATTACATCACGGGGGAGGCAGAGGGTTTCCCTGCCACGG
37	chr6	152420096	152420216	CAP_H_06_023Wc	+	ESR1	2099	50	TCTGAGAGCTCCCTGGCTCCCACACGGTTCAGATAATCCCTGCTGCATTTTACCCTCATCATGCACCACTTTAGCCAAATTCTGTCTCCTGCATACACTCCGGCATGCATCCAACACCAA
37	chr6	152420216	152420336	CAP_H_06_023Wd	+	ESR1	2099	44	TGGCTTTCTAGATGAGTGGCCATTCATTTGCTTGCTCAGTTCTTAGTGGCACATCTTCTGTCTTCTGTTGGGAACAGCCAAAGGGATTCCAAGGCTAAATCTTTGTAACAGCTCTCTTTC
37	chr6	152420336	152420456	CAP_H_06_023We	+	ESR1	2099	50	CCCCTTGCTATGTTACTAAGCGTGAGGATTCCCGTAGCTCTTCACAGCTGAACTCAGTCTATGGGTTGGGGCTCAGATAACTCTGTGCATTTAAGCTACTTGTAGAGACCCAGGCCTGGA
37	chr6	152420456	152420576	CAP_H_06_023Wf	+	ESR1	2099	37	GAGTAGACATTTTGCCTCTGATAAGCACTTTTTAAATGGCTCTAAGAATAAGCCACAGCAAAGAATTTAAAGTGGCTCCTTTAATTGGTGACTTGGAGAAAGCTAGGTCAAGGGTTTATT
37	chr6	152420576	152420696	CAP_H_06_023Wg	+	ESR1	2099	38	ATAGCACCCTCTTGTATTCCTATGGCAATGCATCCTTTTATGAAAGTGGTACACCTTAAAGCTTTTATATGACTGTAGCAGAGTATCTGGTGATTGTCAATTCATTCCCCCTATAGGAAT
37	chr6	152420696	152420816	CAP_H_06_023Wh	+	ESR1	2099	49	ACAAGGGGCACACAGGGAAGGCAGATCCCCTAGTTGGCAAGACTATTTTAACTTGATACACTGCAGATTCAGATGTGCTGAAAGCTCTGCCTCTGGCTTTCCGGTCATGGGTTCCAGTTA
37	chr6	152420816	152420936	CAP_H_06_023Wi	+	ESR1	2099	39	ATTCATGCCTCCCATGGACCTATGGAGAGCAGCAAGTTGATCTTAGTTAAGTCTCCCTATATGAGGGATAAGTTCCTGATTTTTGTTTTTATTTTTGTGTTACAAAAGAAAGCCCTCCCT
37	chr6	152420936	152421056	CAP_H_06_023Wj	+	ESR1	2099	53	CCCTGAACTTGCAGTAAGGTCAGCTTCAGGACCTGTTCCAGTGGGCACTGTACTTGGATCTTCCCGGCGTGTGTGTGCCTTACACAGGGGTGAACTGTTCACTGTGGTGATGCATGATGA
37	chr6	152421056	152421176	CAP_H_06_023Wk	+	ESR1	2099	51	GGGTAAATGGTAGTTGAAAGGAGCAGGGGCCCTGGTGTTGCATTTAGCCCTGGGGCATGGAGCTGAACAGTACTTGTGCAGGATTGTTGTGGCTACTAGAGAACAAGAGGGAAAGTAGGG
37	chr6	152421176	152421296	CAP_H_06_023Wl	+	ESR1	2099	60	CAGAAACTGGATACAGTTCTGAGGCACAGCCAGACTTGCTCAGGGTGGCCCTGCCACAGGCTGCAGCTACCTAGGAACATTCCTTGCAGACCCCGCATTGCCCTTTGGGGGTGCCCTGGG
37	chr6	152421296	152421416	CAP_H_06_023Wm	+	ESR1	2099	58	ATCCCTGGGGTAGTCCAGCTCTTCTTCATTTCCCAGCGTGGCCCTGGTTGGAAGAAGCAGCTGTCACAGCTGCTGTAGACAGCTGTGTTCCTACAATTGGCCCAGCACCCTGGGGCACGG
37	chr6	152421416	152421536	CAP_H_06_023Wn	+	ESR1	2099	50	GAGAAGGGTGGGGACCGTTGCTGTCACTACTCAGGCTGACTGGGGCCTGGTCAGATTACGTATGCCCTTGGTGGTTTAGAGATAATCCAAAATCAGGGTTTGGTTTGGGGAAGAAAATCC
37	chr6	152421536	152421656	CAP_H_06_023Wo	+	ESR1	2099	55	TCCCCCTTCCTCCCCCGCCCCGTTCCCTACCGCCTCCACTCCTGCCAGCTCATTTCCTTCAATTTCCTTTGACCTATAGGCTAAAAAAGAAAGGCTCATTCCAGCCACAGGGCAGCCTTC
37	chr6	152421656	152421776	CAP_H_06_023Wp	+	ESR1	2099	38	CCTGGGCCTTTGCTTCTCTAGCACAATTATGGGTTACTTCCTTTTTCTTAACAAAAAAGAATGTTTGATTTCCTCTGGGTGACCTTATTGTCTGTAATTGAAACCCTATTGAGAGGTGAT
37	chr6	152421776	152421896	CAP_H_06_023Wq	+	ESR1	2099	44	GTCTGTGTTAGCCAATGACCCAGGTGAGCTGCTCGGGCTTCTCTTGGTATGTCTTGTTTGGAAAAGTGGATTTCATTCATTTCTGATTGTCCAGTTAAGTGATCACCAAAGGACTGAGAA
37	chr6	152421896	152422016	CAP_H_06_023Wr	+	ESR1	2099	28	TCTGGGAGGGCAAAAAAAAAAAAAAAGTTTTTATGTGCACTTAAATTTGGGGACAATTTTATGTATCTGTGTTAAGGATATGTTTAAGAACATAATTCTTTTGTTGCTGTTTGTTTAAGA
37	chr6	152422016	152422136	CAP_H_06_023Ws	+	ESR1	2099	26	AGCACCTTAGTTTGTTTAAGAAGCACCTTATATAGTATAATATATATTTTTTTGAAATTACATTGCTTGTTTATCAGACAATTGAATGTAGTAATTCTGTTCTGGATTTAATTTGACTGG
37	chr6	152422136	152422256	CAP_H_06_023Wt	+	ESR1	2099	26	GTTAACATGCAAAAACCAAGGAAAAATATTTAGTTTTTTTTTTTTTTTTTGTATACTTTTCAAGCTACCTTGTCATGTATACAGTCATTTATGCCTAAAGCCTGGTGATTATTCATTTAA
37	chr6	152422256	152422376	CAP_H_06_023Wu	+	ESR1	2099	34	ATGAAGATCACATTTCATATCAACTTTTGTATCCACAGTAGACAAAATAGCACTAATCCAGATGCCTATTGTTGGATACTGAATGACAGACAATCTTATGTAGCAAAGATTATGCCTGAA
37	chr6	152422376	152422496	CAP_H_06_023Wv	+	ESR1	2099	29	AAGGAAAATTATTCAGGGCAGCTAATTTTGCTTTTACCAAAATATCAGTAGTAATATTTTTGGACAGTAGCTAATGGGTCAGTGGGTTCTTTTTAATGTTTATACTTAGATTTTCTTTTA
37	chr6	152422496	152422616	CAP_H_06_023Ww	+	ESR1	2099	26	AAAAAATTAAAATAAAACAAAAAAAAATTTCTAGGACTAGACGATGTAATACCAGCTAAAGCCAAACAATTATACAGTGGAAGGTTTTACATTATTCATCCAATGTGTTTCTATTCATGT
37	chr6	152422616	152422736	CAP_H_06_023Wx	+	ESR1	2099	40	TAAGATACTACTACATTTGAAGTGGGCAGAGAACATCAGATGATTGAAATGTTCGCCCAGGGGTCTCCAGCAACTTTGGAAATCTCTTTGTATTTTTACTTGAAGTGCCACTAATGGACA
37	chr6	152422736	152422856	CAP_H_06_023Wy	+	ESR1	2099	38	GCAGATATTTTCTGGCTGATGTTGGTATTGGGTGTAGGAACATGATTTAAAAAAAAACTCTTGCCTCTGCTTTCCCCCACTCTGAGGCAAGTTAAAATGTAAAAGATGTGATTTATCTGG
37	chr6	152422856	152422976	CAP_H_06_023Wz	+	ESR1	2099	44	GGGGCTCAGGTATGGTGGGGAAGTGGATTCAGGAATCTGGGGAATGGCAAATATATTAAGAAGAGTATTGAAAGTATTTGGAGGAAAATGGTTAATTCTGGGTGTGCACCAGGGTTCAGT
37	chr6	152422976	152423096	CAP_H_06_023WA	+	ESR1	2099	42	AGAGTCCACTTCTGCCCTGGAGACCACAAATCAACTAGCTCCATTTACAGCCATTTCTAAAATGGCAGCTTCAGTTCTAGAGAAGAAAGAACAACATCAGCAGTAAAGTCCATGGAATAG
37	chr6	152423096	152423216	CAP_H_06_023WB	+	ESR1	2099	43	CTAGTGGTCTGTGTTTCTTTTCGCCATTGCCTAGCTTGCCGTAATGATTCTATAATGCCATCATGCAGCAATTATGAGAGGCTAGGTCATCCAAAGAGAAGACCCTATCAATGTAGGTTG
37	chr6	152423216	152423336	CAP_H_06_023WC	+	ESR1	2099	41	CAAAATCTAACCCCTAAGGAAGTGCAGTCTTTGATTTGATTTCCCTAGTAACCTTGCAGATATGTTTAACCAAGCCATAGCCCATGCCTTTTGAGGGCTGAACAAATAAGGGACTTACTG
37	chr6	152423336	152423456	CAP_H_06_023WD	+	ESR1	2099	37	ATAATTTACTTTTGATCACATTAAGGTGTTCTCACCTTGAAATCTTATACACTGAAATGGCCATTGATTTAGGCCACTGGCTTAGAGTACTCCTTCCCCTGCATGACACTGATTACAAAT
37	chr6	152423456	152423576	CAP_H_06_023WE	+	ESR1	2099	40	ACTTTCCTATTCATACTTTCCAATTATGAGATGGACTGTGGGTACTGGGAGTGATCACTAACACCATAGTAATGTCTAATATTCACAGGCAGATCTGCTTGGGGAAGCTAGTTATGTGAA
37	chr6	152423576	152423696	CAP_H_06_023WF	+	ESR1	2099	43	AGGCAAATAGAGTCATACAGTAGCTCAAAAGGCAACCATAATTCTCTTTGGTGCAGGTCTTGGGAGCGTGATCTAGATTACACTGCACCATTCCCAAGTTAATCCCCTGAAAACTTACTC
37	chr6	152423696	152423816	CAP_H_06_023WG	+	ESR1	2099	37	TCAACTGGAGCAAATGAACTTTGGTCCCAAATATCCATCTTTTCAGTAGCGTTAATTATGCTCTGTTTCCAACTGCATTTCCTTTCCAATTGAATTAAAGTGTGGCCTCGTTTTTAGTCA
37	chr6	152423816	152423936	CAP_H_06_023WH	+	ESR1	2099	29	TTTAAAATTGTTTTCTAAGTAATTGCTGCCTCTATTATGGCACTTCAATTTTGCACTGTCTTTTGAGATTCAAGAAAAATTTCTATTCTTTTTTTTGCATCCAATTGTGCCTGAACTTTT
37	chr6	152423936	152424056	CAP_H_06_023WI	+	ESR1	2099	45	AAAATATGTAAATGCTGCCATGTTCCAAACCCATCGTCAGTGTGTGTGTTTAGAGCTGTGCACCCTAGAAACAACATATTGTCCCATGAGCAGGTGCCTGAGACACAGACCCCTTTGCAT
37	chr6	152424056	152424176	CAP_H_06_023WJ	+	ESR1	2099	37	TCACAGAGAGGTCATTGGTTATAGAGACTTGAATTAATAAGTGACATTATGCCAGTTTCTGTTCTCTCACAGGTGATAAACAATGCTTTTTGTGCACTACATACTCTTCAGTGTAGAGCT
37	chr6	152424176	152424296	CAP_H_06_023WK	+	ESR1	2099	38	CTTGTTTTATGGGAAAAGGCTCAAATGCCAAATTGTGTTTGATGGATTAATATGCCCTTTTGCCGATGCATACTATTACTGATGTGACTCGGTTTTGTCGCAGCTTTGCTTTGTTTAATG
37	chr6	152424296	152424416	CAP_H_06_023WL	+	ESR1	2099	35	AAACACACTTGTAAACCTCTTTTGCACTTTGAAAAAGAATCCAGCGGGATGCTCGAGCACCTGTAAACAATTTTCTCAACCTATTTGATGTTCAAATAAAGAATTAAACTAAAGACAACG
37	chr4	153244082	153244202	CAP_H_04_02aoc	-	FBXW7	55294	52	TCCCATTCCGACTCCCAACTGCACACACCAGCTTTGTGTTTGAGGCTCTGATCCGCCACACAACTCCCCCACTCCCCCCACTCTCCAATGTGACTAGGTTTCGAATAAATTCACCCGTTT
37	chr4	153244202	153244322	CAP_H_04_02aod	-	FBXW7	55294	39	TCAAGTCCCATAGTTTTACAGTTCCATCATCTGAGCTGGTAATTACAAAGTTCTTGTTGAACTGTAAACAGGTCACAGCACTCTGATGCTTGTTGGGACCTAGACAAAAACCAAAAGAAT
37	chr4	153245385	153245505	CAP_H_04_02aoe	-	FBXW7	55294	44	GTAGAATCTGCATTCCCAGAGACAAGAATATTGTCTTTGAGTTCCATTCCACTTGTTAACGACTGGTGCCCTGTTAACGTGTGAATGCAATTCCCTGTCTCCACATCCCAAACACGGATT
37	chr4	153247150	153247270	CAP_H_04_02aof	-	FBXW7	55294	43	ATCTTACCTGTAATGAATAGACTCTATTAGTATGCCCCTGCAACGTGTGTAGACAGGTTTCAGTCTCTGGATCCCACACCTTTACCATAAAATCATATGCTCCACTAACAACCCTCCTGC
37	chr4	153247270	153247390	CAP_H_04_02aog	-	FBXW7	55294	46	CATCATATTGAACACAGCGGACTGCTGCAACATGACCCATCAAAACATGTAAACACTGGCCTGTCTCAATATCCCAAACCCTAAGAGTGGCATCTCGAGAACCGCTAACAACTCTGCAGA
37	chr4	153249409	153249529	CAP_H_04_02aoh	-	FBXW7	55294	43	GGTGTGTATACATTCTCCAGTCTCTGCATTCCACACTTTGAGTGTCCGATCTGTAGATCCACTAATGATGATGTTGTCTCTCATTTGTGATGACCATACTCCACCTGTATGTCCCACTAA
37	chr4	153250820	153250940	CAP_H_04_02aoi	-	FBXW7	55294	40	TACTTTGCCTGTGACTGCTGACCAAACTTTTAAAGTGTTGTCATCAGAACCACTAACTATTCGGTTACCACAAAACTGTAAGCATGTGATCACATGATCATCATGTCCTTTCAGCACCTA
37	chr4	153251933	153252053	CAP_H_04_02aoj	-	FBXW7	55294	36	GTCTGATGTATGCACTTTTCCATGGACTGTGTATGAAACCTGGTTTTATTACTTTTCTTCTCTTGATGTGCAATGGTTCATCAATCCCTAAAGTGTTACAGTTCAAGAGTAAATTGCCTT
37	chr4	153253797	153253917	CAP_H_04_02aok	-	FBXW7	55294	37	CTCCAGTAGCGACATGTCTGAGCTGCTTGTAGCAGGTCTTTGGGTTCCAGGAATGAAAGCACATAGAGTGCCAACTAAGAAAAAAATGCATAGTATAATACCCATATTTAAATAAATATA
37	chr4	153259003	153259123	CAP_H_04_02aol	-	FBXW7	55294	32	CTTGCATCATATGTTTTACTTGTGTTGGTTCACAACTATCAATGAGTTCATCTAAAGCAAGCAATTTCTCTGGTCCACTCCAGCTCTATCAAAGAGAATTAGAAATTTTTATTGTTTTAA
37	chr4	153268131	153268251	CAP_H_04_02aom	-	FBXW7	55294	45	TAATTCGGCGTCGTTGTTGCCCTTGGCCATTGGCTGCTCTGAGGTCCCCAAAAGTTGTTGGTGTTGCTGAACATGGTACAAGCCCAGTGGTACTACAAAAAAAAAAAAAAGAGAGAGAGA
37	chr4	153269760	153269880	CAP_H_04_02aon	-	FBXW7	55294	30	CTGTAATAAAAATTCAGCACTCATTTATTCTAAGCTGCCTTAAAAACAAGTGAACAATGTAATACCTTTGTCCTGGTATCAGCCATATTAATAGAAGACTGATACATTTAAAAAATAGCA
37	chr4	153271174	153271294	CAP_H_04_02aop	-	FBXW7	55294	33	TCATTATATTTAATATTACCTTGTATATTCTGAGACTTTGCATGGTTTCTTTCCCAAAGAAAAAGAGCGGACCTCAGAACCATGGTCCAACTTTCTTTTCATCTATAAGGTAAAACAAAC
37	chr4	153273671	153273791	CAP_H_04_02aoq	-	FBXW7	55294	48	TTTTCCCCTTCAGTGATTCTGTGCCCCCGTGTGTCCGGCTGCTTGGCAGTCTCTGACAATATAAACCTTTTTCAGGTAGGTATGTCACAGATTCTAATGTGGACATGCTCAGGCACGTCA
37	chr4	153273791	153273911	CAP_H_04_02aor	-	FBXW7	55294	45	GAAAAGGAAGATTAGGGAGCAGAACCGGCAACAAAACTCCACAGTAAAGGCAAATGCAGCTCAGTATCAAACCGCTTCTCGGGACACACATACATACATGCAGCTTGACTGAGAAGAACT
37	chr4	153303390	153303510	CAP_H_04_02aos	-	FBXW7	55294	40	TCTTCATCACAGTTTGATGTGGTAGAGGCTCTTTTGCACTTTTAAGATCAACAGGAACCAAGCCATGGTTTAGAGTAGGTTTTCCCGGTTTTGACATTTTAAAACTCCTCTTGGTTGACG
37	chr4	153332504	153332624	CAP_H_04_02aot	-	FBXW7	55294	45	CCACAATACTACTGGAGTTCGTGACACTGTTAGTATGTGTATGTTCATCTTCTCTGCTACTATCATCAGACTGATCAAAATCGTCACTCTCCTGGTCCATCTCCTCCTCCTCCTCATCCT
37	chr4	153332624	153332744	CAP_H_04_02aou	-	FBXW7	55294	40	CCTCATCTTGTTCACCAGCATGTTCTTCATCTTCCTCTTGTTCTTCTTGGTTTCCTGAGGAGTCCTCATCTACCGAAATAAATCTATTATTGTTTTCTTCCAACTGTCCTTGCTGGGAAT
37	chr4	153332744	153332864	CAP_H_04_02aov	-	FBXW7	55294	48	CATTTTGGCCTCCAGGTCTAGGTTCTACTCCAACAACTTCACCATTCCTTGCAGTGTGCTCCTCCTCTTGTTGTCTGAGTTGCTGTTGCTGTTCCTCCTCTACCACACGATTCATCTGTT
37	chr4	153332864	153332984	CAP_H_04_02aow	-	FBXW7	55294	50	CTTCATCTACCTGGCTTGAGGAAGGGTTACCTCTCAGAGAGCCTCCAGTTCGTCGTCTTTTGCTGCCCACAGAGAGCAGTTCCTGATTCATTTCCAAAAGCCAGCTTGCTACTTCTTGGA
37	chr14	38060522	38060642	CAP_H_14_01Sfs	-	FOXA1	3169	59	CTTGCTACCAGCATGGCTATGCCAGACAAACCCCCCAGTCCCGGGAGCTAGGAAGTGTTTAGGACGGGTCTGGAATACACACCTTGGTAGTACGCCGGCTCCAGGGCTGAGGGCTCGATG
37	chr14	38060642	38060762	CAP_H_14_01Sft	-	FOXA1	3169	61	GGGCTCCTGGTGGTCACCGAGGCGCTGCCTAGAGGCAGGCTGGCGGGCAACGTAGAGCCGTAAGGCGAGTATTGCAGTGCCTGTTCGTATGCCTTGAAGTCCAGCTTATGCTGCTGCTCC
37	chr14	38060762	38060882	CAP_H_14_01Sfu	-	FOXA1	3169	62	GAGGAGGACATGAGGTTGTTGATGGAGAACGGGTGGTTGAAGGAGTAGTGGGGGTCCCCTTTCAGGTGCAGCTGGGACTCGTGGGGTGCCAAGCCGTGTGCCGGGTGAGAGGCGGGCACA
37	chr14	38060882	38061002	CAP_H_14_01Sfv	-	FOXA1	3169	72	GAGGCCAGCGCCCCGGGCCCGGAGCTTATGGGGGGCGCAGTTGAGGAGGCTGGAGTCTTCAACTCCGAGGCGCCCCCTGTCGCCGTCGCCCCACTGTGGTCCAGAGTCTGGGGGCTGGCG
37	chr14	38061026	38061129	CAP_H_14_01X0u	-	FOXA1	3169	70	TCTAGCTGGCCGGTCTTCCCGTGCACACCCCGATGGAGGGGCGAGTCGGCGCTGGGGTTAGAGGCGCCAGAGGGGTCCTTGCGGCTCTCAGGGCCGCCCTTGG
37	chr14	38061174	38061242	CAP_H_14_01X0v	-	FOXA1	3169	60	GCTGCTTCTCGCACTTGAAGCGCTTCTGGCGGCGCAAGTAGCAGCCGTTCTCGAACATGTTGCCGGAG
37	chr14	38061242	38061362	CAP_H_14_01Sfy	-	FOXA1	3169	64	TCCGGGTGCAGCGTCCAGTAGGAGCCCTTGCCCGGCTTGTCCGGGGAGCGTGCCACCTTGACGAAGCAGTCATTGAAGGACAGCGAGTGGCGGATGGAGTTCTGCCAGCGCTGCTGGTTC
37	chr14	38061362	38061482	CAP_H_14_01Sfz	-	FOXA1	3169	58	TGCCGGTAATAGGGGAAGAGGTCCATGATCCACTGGTAGATCTCGCTCAGCGTGAGCATCTTGCTGGGCGCCTGCTGGATGGCCATGGTGATGAGCGAGATGTACGAGTAGGGCGGCTTG
37	chr14	38061545	38061602	CAP_H_14_01X0w	-	FOXA1	3169	68	AGGTTGGACGGCGCGTACGCCATGGGGCTCATGCACGGGTTCATGGCGGCCGCGTAG
37	chr14	38061602	38061722	CAP_H_14_01SfB	-	FOXA1	3169	73	GGGCCCAGGCCATTCATGGAGGCCGCCTGCTGCGCACCCATGGCGCCCATGCCGCTCGGGCTCAGCGCCGTACCCATGGCCGTCACGCCGGCCGCAGTCATGCTGTTCATGGCGCCCGCC
37	chr14	38061722	38061842	CAP_H_14_01SfC	-	FOXA1	3169	66	GAGCCCCCCGGCATGCCGGCTACTGCGCCGGGACTCAGGCCGGCCCCTAGGCCCGGGTTGGCATAGGACATGTTGAAGGACGCCGGGGTCATGTTGCCGCTCGTAGTCATGGTGTTCATG
37	chr14	38061842	38061962	CAP_H_14_01SfD	-	FOXA1	3169	60	GTCATGTAGGTGTTCATGGAGTTCATGGAGCCCAGGCCTGAGTTCATGTTGCTGACCGGGACGGAGGAGTAGGCCTGGAGTGGAGACAGCGAGTGAAGAAGCCCCGGAGGGCGGGGTTAG
37	chr14	38063301	38063421	CAP_H_14_01SfE	-	FOXA1	3169	40	CCTCTTCCCAAGATTATCCAAGGCAGTTCCAATACGCGTTTTCAATAATGGTAATTAAACTTTTGGAGGGTAATCGCCAGCTGTTTCCAGAAAAATACTTTTAATAGGTGGTAGTCCTCC
37	chr14	38064081	38064201	CAP_H_14_01SfF	-	FOXA1	3169	58	CGCCCGCCTCGCCTTGCCTCTCACCTCCTGCGTGTCTGCGTAGTAGCTGTTCCAGTCGCTGGTTTCATGCCCTTCCATCTTCACAGTTCCTAACATCCTGGAGCCACCCTGCCCAATACA
37	chr6	1610680	1610800	CAP_H_06_02arp	+	FOXC1	2296	74	ATGCAGGCGCGCTACTCCGTGTCCAGCCCCAACTCCCTGGGAGTGGTGCCCTACCTCGGCGGCGAGCAGAGCTACTACCGCGCGGCGGCCGCGGCGGCCGGGGGCGGCTACACCGCCATG
37	chr6	1610800	1610920	CAP_H_06_02arq	+	FOXC1	2296	74	CCGGCCCCCATGAGCGTGTACTCGCACCCTGCGCACGCCGAGCAGTACCCGGGCGGCATGGCCCGCGCCTACGGGCCCTACACGCCGCAGCCGCAGCCCAAGGACATGGTGAAGCCGCCC
37	chr6	1610920	1611040	CAP_H_06_02arr	+	FOXC1	2296	55	TATAGCTACATCGCGCTCATCACCATGGCCATCCAGAACGCCCCGGACAAGAAGATCACCCTGAACGGCATCTACCAGTTCATCATGGACCGCTTCCCCTTCTACCGGGACAACAAGCAG
37	chr6	1611040	1611160	CAP_H_06_02ars	+	FOXC1	2296	63	GGCTGGCAGAACAGCATCCGCCACAACCTCTCGCTCAACGAGTGCTTCGTCAAGGTGCCGCGCGACGACAAGAAGCCGGGCAAGGGCAGCTACTGGACGCTGGACCCGGACTCCTACAAC
37	chr6	1611160	1611280	CAP_H_06_02art	+	FOXC1	2296	67	ATGTTCGAGAACGGCAGCTTCCTGCGGCGGCGGCGGCGCTTCAAGAAGAAGGACGCGGTGAAGGACAAGGAGGAGAAGGACAGGCTGCACCTCAAGGAGCCGCCCCCGCCCGGCCGCCAG
37	chr6	1611280	1611400	CAP_H_06_02aru	+	FOXC1	2296	78	CCCCCGCCCGCGCCGCCGGAGCAGGCCGACGGCAACGCGCCCGGTCCGCAGCCGCCGCCCGTGCGCATCCAGGACATCAAGACCGAGAACGGTACGTGCCCCTCGCCGCCCCAGCCCCTG
37	chr6	1611400	1611520	CAP_H_06_02arv	+	FOXC1	2296	79	TCCCCGGCCGCCGCCCTGGGCAGCGGCAGCGCCGCCGCGGTGCCCAAGATCGAGAGCCCCGACAGCAGCAGCAGCAGCCTGTCCAGCGGGAGCAGCCCCCCGGGCAGCCTGCCGTCGGCG
37	chr6	1611520	1611640	CAP_H_06_02arw	+	FOXC1	2296	75	CGGCCGCTCAGCCTGGACGGTGCGGATTCCGCGCCGCCGCCGCCCGCGCCCTCCGCCCCGCCGCCGCACCATAGCCAGGGCTTCAGCGTGGACAACATCATGACGTCGCTGCGGGGGTCG
37	chr6	1611640	1611760	CAP_H_06_02arx	+	FOXC1	2296	80	CCGCAGAGCGCGGCCGCGGAGCTCAGCTCCGGCCTTCTGGCCTCGGCGGCCGCGTCCTCGCGCGCGGGGATCGCACCCCCGCTGGCGCTCGGCGCCTACTCGCCCGGCCAGAGCTCCCTC
37	chr6	1611760	1611880	CAP_H_06_02ary	+	FOXC1	2296	80	TACAGCTCCCCCTGCAGCCAGACCTCCAGCGCGGGCAGCTCGGGCGGCGGCGGCGGCGGCGCGGGGGCCGCGGGGGGCGCGGGCGGCGCCGGGACCTACCACTGCAACCTGCAAGCCATG
37	chr6	1611880	1612000	CAP_H_06_02arz	+	FOXC1	2296	78	AGCCTGTACGCGGCCGGCGAGCGCGGGGGCCACTTGCAGGGCGCGCCCGGGGGCGCGGGCGGCTCGGCCGTGGACGACCCCCTGCCCGACTACTCTCTGCCTCCGGTCACCAGCAGCAGC
37	chr6	1612000	1612120	CAP_H_06_02arA	+	FOXC1	2296	77	TCGTCGTCCCTGAGTCACGGCGGCGGCGGCGGCGGCGGCGGGGGAGGCCAGGAGGCCGGCCACCACCCTGCGGCCCACCAAGGCCGCCTCACCTCGTGGTACCTGAACCAGGCGGGCGGA
37	chr6	1612120	1612240	CAP_H_06_02arB	+	FOXC1	2296	69	GACCTGGGCCACTTGGCGAGCGCGGCGGCGGCGGCGGCGGCCGCAGGCTACCCGGGCCAGCAGCAGAACTTCCACTCGGTGCGGGAGATGTTCGAGTCACAGAGGATCGGCTTGAACAAC
37	chr20	29623159	29623279	CAP_H_20_02bnJ	+	FRG1B	284802	44	AATTTCAGGAACCATAGCCATTGAAATGGATGAGGGAACCTATATACATGCACTCGACAATGGTCTTTTTACCCTGGGAGCTCCACACAAAGAAGGTTTGTGTCTGGAAGGGAAGATCCT
37	chr20	29624001	29624121	CAP_H_20_02bnK	+	FRG1B	284802	33	TCAAATTTATTTTCAAATGTTTTTTCTCCAATATTGATGAGGGCCCTAGTCCTCCAGAGCAGTTTATGGCTGTCAAATTATCTGATTCCAGGTGAGCTTATGTTGTAATATAATTAGTAA
37	chr20	29625868	29625988	CAP_H_20_02bnL	+	FRG1B	284802	38	ACAGAATCGCCCTGAAATCTGGCTATGGAAAATATCTTGGTATAAATTCAGATGAACTTGTTGGGCATTCAGATGCAATTGGACCAAGAGAACAATGGGAACCAGTCTTTCAAAATGTAA
37	chr20	29628218	29628338	CAP_H_20_02bnM	+	FRG1B	284802	39	TCACTTAGGGGAAAATGGCTTTGTTGGCCTCAAATAGCTGCTTTATTAGATGCAATGAAGCAGGGGACATAGAAGCAAAAAGTAAAACAGCAGGAGAAGAAGAAATGATCAAGGTAATGA
37	chr20	29628344	29628464	CAP_H_20_02bnN	+	FRG1B	284802	29	TTTATACAGATGACTGAATTCACACATGCGATGTGACTGTATCTCTTTAAAATGTTAAGTCATCATTTACTGTCACTTTAAAGATTCAGTTAATAGCTTTTTATAATGTGGTGTTTCAAA
37	chr20	29630642	29630762	CAP_H_20_02bnO	+	FRG1B	284802	41	TTGGAAGCTCTGAACAGTGATTATTTAGGACACTTTTCGTACCATTTAATTGCAAGCTCTCCTAATCTCTGTCAGCCCTTCATCTTTATGACCTTGCCTTGTCTACCAGAACACACATCC
37	chr20	29631523	29631643	CAP_H_20_02bnP	+	FRG1B	284802	30	TTTCCAATATCTAGATTAGATCCTGTGCTGAAAAAGAAACCAAGAAAAAAGATGACATTCCAGAAGAAGACAAAGGAAATGTAAAACAATGTGAAATCAATTATGTGTATGTATGCTTTT
37	chr20	29632605	29632725	CAP_H_20_02bnQ	+	FRG1B	284802	35	TGCAGAAAGAAATTTCAGAGCTTCCAAGACCACAAACTTAAAATAAGTAAAGAAGAGAGTAAAATTCTTAAAAAGGCTCAGAAAGATGGATTTTTGCATGAGACGCTTCTGGACAGGTAG
37	chr20	29633789	29633909	CAP_H_20_02bnR	+	FRG1B	284802	25	ACCACAATTGAACACACAGTTTTAAAGCTTTTTATATTTAGTAGCAGTTGAATATATATGGCATGTTTTACATAGATTAATTTTACTATTTTTCTTTGTTTAAACAAGAGAACCAAATTG
37	chr2	202899420	202899540	CAP_H_02_02asN	+	FZD7	8324	72	CCTGGTGCTGGCGCTGCTGGGCGCACTGTCCGCGGGCGCCGGGGCGCAGCCGTACCACGGAGAGAAGGGCATCTCCGTGCCGGACCACGGCTTCTGCCAGCCCATCTCCATCCCGCTGTG
37	chr2	202899540	202899660	CAP_H_02_02asO	+	FZD7	8324	62	CACGGACATCGCCTACAACCAGACCATCCTGCCCAACCTGCTGGGCCACACGAACCAAGAGGACGCGGGCCTCGAGGTGCACCAGTTCTACCCGCTGGTGAAGGTGCAGTGTTCTCCCGA
37	chr2	202899660	202899780	CAP_H_02_02asP	+	FZD7	8324	62	ACTCCGCTTTTTCTTATGCTCCATGTATGCGCCCGTGTGCACCGTGCTCGATCAGGCCATCCCGCCGTGTCGTTCTCTGTGCGAGCGCGCCCGCCAGGGCTGCGAGGCGCTCATGAACAA
37	chr2	202899780	202899900	CAP_H_02_02asQ	+	FZD7	8324	74	GTTCGGCTTCCAGTGGCCCGAGCGGCTGCGCTGCGAGAACTTCCCGGTGCACGGTGCGGGCGAGATCTGCGTGGGCCAGAACACGTCGGACGGCTCCGGGGGCCCAGGCGGCGGCCCCAC
37	chr2	202899900	202900020	CAP_H_02_02asR	+	FZD7	8324	72	TGCCTACCCTACCGCGCCCTACCTGCCGGACCTGCCCTTCACCGCGCTGCCCCCGGGGGCCTCAGATGGCAGGGGGCGTCCCGCCTTCCCCTTCTCATGCCCCCGTCAGCTCAAGGTGCC
37	chr2	202900020	202900140	CAP_H_02_02asS	+	FZD7	8324	67	CCCGTACCTGGGCTACCGCTTCCTGGGTGAGCGCGATTGTGGCGCCCCGTGCGAACCGGGCCGTGCCAACGGCCTGATGTACTTTAAGGAGGAGGAGAGGCGCTTCGCCCGCCTCTGGGT
37	chr2	202900140	202900260	CAP_H_02_02asT	+	FZD7	8324	62	GGGCGTGTGGTCCGTGCTGTGCTGCGCCTCGACGCTCTTTACCGTTCTCACCTACCTGGTGGACATGCGGCGCTTCAGCTACCCAGAGCGGCCCATCATCTTCCTGTCGGGCTGCTACTT
37	chr2	202900260	202900380	CAP_H_02_02asU	+	FZD7	8324	69	CATGGTGGCCGTGGCGCACGTGGCCGGCTTCCTTCTAGAGGACCGCGCCGTGTGCGTGGAGCGCTTCTCGGACGATGGCTACCGCACGGTGGCGCAGGGCACCAAGAAGGAGGGCTGCAC
37	chr2	202900380	202900500	CAP_H_02_02asV	+	FZD7	8324	59	CATCCTCTTCATGGTGCTCTACTTCTTCGGCATGGCCAGCTCCATCTGGTGGGTCATTCTGTCTCTCACTTGGTTCCTGGCGGCCGGCATGAAGTGGGGCCACGAGGCCATCGAGGCCAA
37	chr2	202900500	202900620	CAP_H_02_02asW	+	FZD7	8324	66	CTCGCAGTACTTCCACCTGGCCGCGTGGGCCGTGCCCGCCGTCAAGACCATCACTATCCTGGCCATGGGCCAGGTAGACGGGGACCTGCTGAGCGGGGTGTGCTACGTTGGCCTCTCCAG
37	chr2	202900620	202900740	CAP_H_02_02asX	+	FZD7	8324	60	TGTGGACGCGCTGCGGGGCTTCGTGCTGGCGCCTCTGTTCGTCTACCTCTTCATAGGCACGTCCTTCTTGCTGGCCGGCTTCGTGTCCCTCTTCCGTATCCGCACCATCATGAAACACGA
37	chr2	202900740	202900860	CAP_H_02_02asY	+	FZD7	8324	62	CGGCACCAAGACCGAGAAGCTGGAGAAGCTCATGGTGCGCATCGGCGTCTTCAGCGTGCTCTACACAGTGCCCGCCACCATCGTCCTGGCCTGCTACTTCTACGAGCAGGCCTTCCGCGA
37	chr2	202900860	202900980	CAP_H_02_02asZ	+	FZD7	8324	64	GCACTGGGAGCGCACCTGGCTCCTGCAGACGTGCAAGAGCTATGCCGTGCCCTGCCCGCCCGGCCACTTCCCGCCCATGAGCCCCGACTTCACCGTCTTCATGATCAAGTACCTGATGAC
37	chr2	202900980	202901100	CAP_H_02_02at0	+	FZD7	8324	61	CATGATCGTCGGCATCACCACTGGCTTCTGGATCTGGTCGGGCAAGACCCTGCAGTCGTGGCGCCGCTTCTACCACAGACTTAGCCACAGCAGCAAGGGGGAGACTGCGGTATGAGCCCC
37	chr10	8097618	8097738	CAP_H_10_01NjG	+	GATA3	2625	72	ATGGAGGTGACGGCGGACCAGCCGCGCTGGGTGAGCCACCACCACCCCGCCGTGCTCAACGGGCAGCACCCGGACACGCACCACCCGGGCCTCAGCCACTCCTACATGGACGCGGCGCAG
37	chr10	8097738	8097858	CAP_H_10_01NjH	+	GATA3	2625	61	TACCCGCTGCCGGAGGAGGTGGATGTGCTTTTTAACATCGACGGTCAAGGCAACCACGTCCCGCCCTACTACGGAAACTCGGTCAGGGCCACGGTGCAGAGGTACCCTCCGACCCACCAC
37	chr10	8100236	8100356	CAP_H_10_01Nr4	+	GATA3	2625	69	TCTCTCCTGCCCTTTCCCCGTTGCCCCACAGGGAGCCAGGTGTGCCGCCCGCCTCTGCTTCATGGATCCCTACCCTGGCTGGACGGCGGCAAAGCCCTGGGCAGCCACCACACCGCCTCC
37	chr10	8100356	8100476	CAP_H_10_01Nr5	+	GATA3	2625	71	CCCTGGAATCTCAGCCCCTTCTCCAAGACGTCCATCCACCACGGCTCCCCGGGGCCCCTCTCCGTCTACCCCCCGGCCTCGTCCTCCTCCTTGTCGGGGGGCCACGCCAGCCCGCACCTC
37	chr10	8100476	8100596	CAP_H_10_01Nr6	+	GATA3	2625	70	TTCACCTTCCCGCCCACCCCGCCGAAGGACGTCTCCCCGGACCCATCGCTGTCCACCCCAGGCTCGGCCGGCTCGGCCCGGCAGGACGAGAAAGAGTGCCTCAAGTACCAGGTGCCCCTG
37	chr10	8100596	8100716	CAP_H_10_01Nr7	+	GATA3	2625	67	CCCGACAGCATGAAGCTGGAGTCGTCCCACTCCCGTGGCAGCATGACCGCCCTGGGTGGAGCCTCCTCGTCGACCCACCACCCCATCACCACCTACCCGCCCTACGTGCCCGAGTACAGC
37	chr10	8100716	8100836	CAP_H_10_01Nr8	+	GATA3	2625	67	TCCGGACTCTTCCCCCCCAGCAGCCTGCTGGGCGGCTCCCCCACCGGCTTCGGATGCAAGTCCAGGCCCAAGGCCCGGTCCAGCACAGGTAGGAGCCAGCTCTTCCCTGGAGCCTTTTCT
37	chr10	8105908	8106028	CAP_H_10_01Nrh	+	GATA3	2625	55	TGCGTGTTTTCCTTCCCTAAGTGGCTTATCTGTGCTTTTGTTTCCAGAAGGCAGGGAGTGTGTGAACTGTGGGGCAACCTCGACCCCACTGTGGCGGCGAGATGGCACGGGACACTACCT
37	chr10	8106028	8106148	CAP_H_10_01Nri	+	GATA3	2625	54	GTGCAACGCCTGCGGGCTCTATCACAAAATGAACGGACAGAACCGGCCCCTCATTAAGCCCAAGCGAAGGCTGGTAAGTTCTCGGGAAGGGATGGATTCCATGCTGACCATTCTGGGTTT
37	chr10	8111435	8111555	CAP_H_10_01NlO	+	GATA3	2625	57	TCTGCAGCCAGGAGAGCAGGGACGTCCTGTGCGAACTGTCAGACCACCACAACCACACTCTGGAGGAGGAATGCCAATGGGGACCCTGTCTGCAATGCCTGTGGGCTCTACTACAAGCTT
37	chr10	8115701	8115821	CAP_H_10_01Nrj	+	GATA3	2625	44	ATTAACAGACCCCTGACTATGAAGAAGGAAGGCATCCAGACCAGAAACCGAAAAATGTCTAGCAAATCCAAAAAGTGCAAAAAAGTGCATGACTCACTGGAGGACTTCCCCAAGAACAGC
37	chr10	8115821	8115941	CAP_H_10_01Nrk	+	GATA3	2625	65	TCGTTTAACCCGGCCGCCCTCTCCAGACACATGTCCTCCCTGAGCCACATCTCGCCCTTCAGCCACTCCAGCCACATGCTGACCACGCCCACGCCGATGCACCCGCCATCCAGCCTGTCC
37	chr10	8115941	8116061	CAP_H_10_01Nrl	+	GATA3	2625	60	TTTGGACCACACCACCCCTCCAGCATGGTCACCGCCATGGGTTAGAGCCCTGCTCGATGCTCACAGGGCCCCCAGCGAGAGTCCCTGCAGTCCCTTTCGACTTGCATTTTTGCAGGAGCA
37	chr1	156810660	156810780	CAP_H_01_01NtJ	-	INSRR	3645	66	CCCCTCAGTGCCCTGGACCCCCATTTTGAGGGCTGCAGTCTCTTGGAGTGGGTGAGGAGTCAGGCTCTGCATCGGTGGTAGGCAGGGAGCCCCGGGCCCCCCGGCATTCCGGGCTGTAGT
37	chr1	156810780	156810900	CAP_H_01_01NtK	-	INSRR	3645	63	AGAAGGAGAGGAGGCGGAAGGAGGGCCGCAGCTCCTCCTGTATGCTGTCCAGAATGTGTGTGAAAGATGGGCGCAGGCGTGGGTTCGGCTGCCAGCAGCGGCTCATCAGCTCCTGCCTGG
37	chr1	156811185	156811305	CAP_H_01_01Nqj	-	INSRR	3645	60	AGCTGAAGGGGACAGCCCTCCAGCTCCTCCAGGACCCCGCCATCCATGACGAACTTCAGCACCTGCTCATTGGACAGGCCCTGGTAGGGTTGTTCTGCCAGGGTCACAATCTCCCAGAGT
37	chr1	156811456	156811576	CAP_H_01_01Npq	-	INSRR	3645	60	CAGACATCCGAGTGGGTGGTGAAGATCCCATCTTTGAGGGACTCGGGGGCCATCCAGCGCACGGGCAGCAGCCCCTTCCCACCCTTGCGGTAATAGTCTGTCTCATACACGTCCCGAGTC
37	chr1	156811903	156812023	CAP_H_01_01NnX	-	INSRR	3645	56	CCCCGATCTTGACGGTGAAGTCCTGGGACACCATGCAGTTGCGGGCTGCTAGATCTCGGTGCACAAACTTGTTGGCAGCAAGGTAGGCCATGCCGTCTGCAATCTCACCAGCCATTTGGA
37	chr1	156812023	156812143	CAP_H_01_01NnY	-	INSRR	3645	60	TCATTTCCCCCAATGCTGGCTGTGGGAGCCCAGGGTTGTTCTAGAGCCAAGATTGGGGGCTGGTGAGGAAGGAACCCAGAGGCTGGTCTCCTGTCCAGAACTGGCCCCCACCTCCCACAC
37	chr1	156812185	156812305	CAP_H_01_01NiP	-	INSRR	3645	58	CTACCTCTGCCTCAGGCCGCAAAGATCGAAGATGGCTCTTGAGGTCCCCACGGGTCATTAACTCCATGATGACCAGAGTTGGCTGGCCCTGAGATACCACACCCAGGAGACGCACCTGGG
37	chr1	156812790	156812910	CAP_H_01_01Nos	-	INSRR	3645	54	CTTACCACATGGTGACACTTGAAGGCTTTCATGACAGAAGCTTCCTTGAGGAACTCAATGCATTCCCGTGGGCTGGCCAGCTCATTCACCGTCTTCAGGGCCACGGGTGTGGACTCCTCT
37	chr1	156812910	156813030	CAP_H_01_01Not	-	INSRR	3645	57	CCAGCCTCAAGTCCTCGTGCCAGCCCCTCATATACCATCCCAAAAGAGCCCTGGCCCAGTTCCCGGATTATCGAGATCTGCTCCCGAGGCACCTCCCATTCATCAGGGACATACACTGCA
37	chr1	156813185	156813305	CAP_H_01_01NlJ	-	INSRR	3645	56	CCACACCACCTGTCCACCCACTCCCAGACCTACTATCAGAGGCGCTGAAGTACTCTGGATTCACAGAAGCATACAGGGTTCTGTTTCTGCAACGGGAGGTGAGGGGGTCAGGCTGGAAGG
37	chr1	156813959	156814079	CAP_H_01_01Nks	-	INSRR	3645	60	TCATCACCTCTTCTTGCCGTAGAAGAAACCAAGGGCAGCAAGAACGATGAGCAGCGTGAGCCCCACAGGGGTGGCAGTGAGGAGGACATGCAGCCCCCCAGCATCCTCCTCCTCTGGCAG
37	chr1	156814215	156814335	CAP_H_01_01NjU	-	INSRR	3645	54	GTTCGGTGATACAGGTCTGTGACAGAGGCTGTGTATACCTGGGCCAAGGATGTAGAAGGCAACACTGTCTGTCCAAGAGCCATTGCCAGCCAGTGAGGTTGCCCTAACCCTGGCAGAGTA
37	chr1	156814335	156814455	CAP_H_01_01NjV	-	INSRR	3645	60	GTTTCCAGGGGGCAGCAGGGCCAGGTGGACTCCCCCAAACTTCGCATATCGAAGACGGGACACACACAGCACTGTGGCCTCCTGAGAGTAACGCAGAACAGCTGGCTGGGAAGGCGATGT
37	chr1	156814498	156814618	CAP_H_01_01Nuh	-	INSRR	3645	60	CTCTCCCAAGCGGCGGTACTTGATTTCGTACTTGAGGATGAGTCCGTTGGGGTCTGGTGGCTCGAGCCAGCGCAGAAGGACACTGTTCTTGCTGGAGGCCTCCCAGGCCACCTTTCCTGG
37	chr1	156814858	156814978	CAP_H_01_01Nlf	-	INSRR	3645	65	ATCACCTACTGTGGGGCATGGTGCGCGCAAAGACGAAGGTGGCGGCGCTGCAGCCCACGGTGTGCGCCGCGTGGTTGCAGGCATGGATGTCGATCCGGTATTCCGTGAAGTGGCGCAGGC
37	chr1	156814978	156815098	CAP_H_01_01Nlg	-	INSRR	3645	71	CGCTCAGCACCGCTCGCTCACGGGGCACCTTGTCCTCCTGGATCTCGAAATCCGAGCTGTTGCCCCCCAGCCGGAGGGGCCCAGCTGCCCGGCGGTGCCGCCCTGAGTCCCTGGGGAGAG
37	chr1	156815124	156815244	CAP_H_01_01NsY	-	INSRR	3645	61	AAAGCCACGCCCCTCAGCACCTGCCCTAGTCCTGCTCACCTTTGGGGGCTCTTGTTGATGGACGTCACCTTCCAAGGGGATCTGGGGAGGCCAGGAGTAGCCCTATCAGGCCTGTCCGGA
37	chr1	156815388	156815508	CAP_H_01_01Np0	-	INSRR	3645	60	AGGCCGCGCGCGCTCTTCGCACATGGGGATGGTGATCGCGTTGTGTAGAAAGTTTTCAAACTTCTTCTGGAACGAGGCCTCTTGCGCCTCCAGCGGGGGCAGAACCTGACCAGGAGGTGG
37	chr1	156815508	156815628	CAP_H_01_01Np1	-	INSRR	3645	67	GTGCTGGCAAGGGCAGCAGTCGGACTCCATCTCGGCCTCAGGATCCCCGTCTTCGCCGTCGAAGCGCGGATCGTTGTTGCTGGTGGGCAGCCGCAAGCCTGGCGCCGCAGCGGGAAGACA
37	chr1	156815707	156815827	CAP_H_01_01Nts	-	INSRR	3645	69	CGCCCCGCGGCCGGCCTGCGCGTCGTCCCTGCGCACCGCGGTGGCAGTAGTCATTGAGGTAGAGGTCGCCGTCCTCTGCCAGCCGCTGCCACAGCACCAGGTAGTAGGTGAGGTTCCCAT
37	chr1	156815827	156815947	CAP_H_01_01Ntt	-	INSRR	3645	64	TGCGCTGGGTCGGTGGCTTCCAGCGCACCAGGAGGTGGGAGGAGGAGTTGGACGTGGAGATGACGTCTTGGGGCACCGTGGGAGCTAGGAGTGCGAGAAGGATGCAACTCAGGGGTGTGG
37	chr1	156816310	156816430	CAP_H_01_01Niz	-	INSRR	3645	60	CTGCAGGCAGCGTTCGGAGGTAGACGATGGGACTCTGGGCTCCTTGATGAGGGCTGTCCTCCTCAGTGGTTAGCGTGATGGCCCGCACAAACACTGCGTACTGTGTCCAAGGCTTGAGGG
37	chr1	156816430	156816550	CAP_H_01_01NiA	-	INSRR	3645	63	AGGCTAGGGTCACCCCTGGCTCCTGGGTGCGGCTTAGGGGCAGCTCCACATCCAGCAGGTTCCAGCTCTGGGTTCCACAAGCATCTGGACCCACGTGCTCTGTGGCGTTCTGGAATGGGC
37	chr1	156818712	156818832	CAP_H_01_01Ni8	-	INSRR	3645	62	GACTCCTTGTAGTACACGATGAAGCTGAGCAGGTCGCGGGCCTCCAGTGGCTCATAGCGCTCCCAGCGTAGCAGGATGCGGTCTGCCTCCGTCACGTTGGACACGAAGCGCAGGGTGCGA
37	chr1	156819025	156819145	CAP_H_01_01NpA	-	INSRR	3645	64	TTGGGGTCTCACAGGCGGCGCGGTCTCCGTTGGTGCGGGGGTTGATCTCAGCCTTGTTCTGCCGACCTCGCGTGCCTGTCACCTCCTCCAGTCGGTAGATGTGTTCCAAGCAGAGGCGCG
37	chr1	156819145	156819265	CAP_H_01_01NpB	-	INSRR	3645	60	GGTTGAAGGCGAAGTAGATCTTGCCCACGGGAATGGTGAGCCCCGCGGCCACCCAGGACCCTAGCTGTTGTAGGTTCTGGTTGTCCAGCACGTAGAGAGTGTAGTTCCTGGGGGAGGCCA
37	chr1	156821081	156821201	CAP_H_01_01Nrv	-	INSRR	3645	53	CCATCCACCATGGCGTCTCCCCGGATTAGTTTGAGGTTCTTGAAAAAGCCCAGGGACACGAGGGCAAAGGAGTGCTTGATTTTGAGGAAGCCAGTAATGGTTTCTACCAGCCCCAGGCTG
37	chr1	156821437	156821557	CAP_H_01_01Nld	-	INSRR	3645	60	AGCCCTGGCGAAGGTTGAGGATGAGGCTTCCCTCCACATGCGTGCAGCCCACAAGATCCTGTGCCGCCTGGATGGAGTCGATGGTCTTGGTGCCTACCTTGCACTCTTTAGGGCACAGCC
37	chr1	156821651	156821771	CAP_H_01_01Nmk	-	INSRR	3645	65	GGGTGCCCCCCACCCTCCCTACACTCACCTGCTGCTATTACGGGTGAAGCCAGAAGGGCACTGGGCCAGGCAACTGCCCTGGTGTATGCCGAAGGTGGAGGCACGGCCGGGCACAGAGTG
37	chr1	156821771	156821891	CAP_H_01_01Nml	-	INSRR	3645	65	CAGGCTGGCACAGCGCTCAGCTGTGACACAGCGCCAGGACTCATACTGGTAGGTGCCTGGCGGGCAGGCCCACAGGCAGGCACCCTGGAAGTAGAGGTGGCGGCAAGCTACACAGGCACG
37	chr1	156821891	156822011	CAP_H_01_01Nmm	-	INSRR	3645	65	AGGGTCTTCTGGCTGGCTGCAGCCCCCCAGGCATTCGGTGTGGCAGCACTCGCCCCTCGCTGTGCAAGCCATCCCATGGGGGCAGGGGCACACTGTGGGGAGAGTGGTGTGTTAGACGTT
37	chr1	156823519	156823639	CAP_H_01_01Nh7	-	INSRR	3645	60	TTCATGTTCTGTGCCAGTGCCCACCTCTCTGGCAGTGGCTGGAGGTCCAGCATCTGTAGTCAGTGTGCCCGCTGAAGGTGGTCTTGGCACAGGGCTCACCAGCAGCACCCAGCACACCAG
37	chr1	156823639	156823759	CAP_H_01_01Nh8	-	INSRR	3645	62	GGCACACGTCAGCACACTCCTCGCCCAGCTTGTTGCCCACGATGTGGTTGGCGCCAGGTGCTGGCTGCAGCAGTCCCCAGTCAATGGTGGAGAGGTGGCAGAGCTCCTGGTTCTTCTCCA
37	chr1	156823759	156823879	CAP_H_01_01Nh9	-	INSRR	3645	63	CACGCACAGCCCCACGCAGCACGGCCCCAAGTGCAGGCAGTGCCACGTCACGCAGATGTGGCATCTCAAAGATGACCAGTGCATAGCCCAGGAAGAGGCGCGTCCCGCGGATGACTGCTA
37	chr1	156823879	156823999	CAP_H_01_01Nha	-	INSRR	3645	65	GGTTGGGGAAGAGGTCGCGCAGGCTCTCCAGTCCGTAGACACGGAAGAGCAGCAGGTAGTCGGTGACCTGGGTGAGGCGAGGGAAGCTGAGGCCGCGGAAGTCCTCCCCGGTGGCTGTGA
37	chr1	156823999	156824119	CAP_H_01_01Nhb	-	INSRR	3645	61	ACATGAGCAGGATCTGCAGGTGGCCCTCCACCACGCTGCAGTTCTCCAGCTGACGAAGCTCTGCCACCTCTGAGCGAATATCCAGGCTGGGGCACACTGTGGGCATACACGGCACGCAGC
37	chr1	156828311	156828431	CAP_H_01_01NhU	-	INSRR	3645	59	CAGTTCTGGGGACTCACCCTCTACTGTATCCAGGCCAAATCCCAAGGAGAGGAAGATCACAGGCAGGCATGCTCCCCAGGGCCACAGACTAGGCACTGCCATTGTCCCAGCCCTGGCTTG
37	chr1	65300232	65300352	CAP_H_01_01Nnq	-	JAK1	3716	34	TATTCATGCTTCTTATTTTAAAAGTGCTTCAAATCCTTCAATAAGGTTCTGAAAGCTTGTCCGATTGGATGGTTGGAATTCCCAGCATTTCCTCATAAGTTGATAAACCTGTAAAAAGAA
37	chr1	65301074	65301194	CAP_H_01_01NmZ	-	JAK1	3716	45	ATACCTCATCTGGACAGTTAGGTGGGCACGGCAGGCGTTTTCCTTCTTTTAACGTATTCACAAGTCTTGTGACTGTCATCTGGCCATGGGTTGGGCCTATCATTTTCAGGAACAACTATA
37	chr1	65301779	65301899	CAP_H_01_01NkV	-	JAK1	3716	42	CAGCCATGGGACTAGAATCTGAATCACAGTAAGTCAGCAGCTCATGCAGAGTGACTCCAAAAGACCAGACGTCAGAGGCAATATAAAATTTAGATTGCATTAAACATTCTGGAGCATACC
37	chr1	65303581	65303701	CAP_H_01_01NsD	-	JAK1	3716	41	CATTGATAAAACCTAGTGGTTTGATTCAGTTACCAAAACACAGGGCTGTCCCGGTCATCCTTGACGGTGTAATACTCCTTATCGGTTTCAATTGCTTTGGTTAAACCGAAGTCTCCAATT
37	chr1	65303701	65303821	CAP_H_01_01NsE	-	JAK1	3716	46	TTCACTTGGTGTTCACTCTCAACAAGGACATTTCTTGCTGCCAAGTCCCGGTGAACGTATTGCCGAGAACCCAAATAGTCCATCCCCTGAGAGAGAGAAGTAAAAGTCAAGCACATTGCT
37	chr1	65304147	65304267	CAP_H_01_01Nl3	-	JAK1	3716	35	CTTACAAATCTGAACGGCATATTTTAGCTGCTGTTTGAGGTTTATTTTGTTCTTATTCTTTGGAAGATATTCCTTAAGGCTTCCCGAAGGCAGAAATTCCATGATGAGCTTAATACCATT
37	chr1	65305262	65305382	CAP_H_01_01No9	-	JAK1	3716	42	GACCCCAGCCTTGCATAACATACCGTCTTCTGTGCAGATTCCTTTGTACTTCACAATGTTCTCATGATAGAGGTTCCTTAAGATCTCGATTTCCTTTTTCAGATCAGCTATGTGGTTACC
37	chr1	65305382	65305502	CAP_H_01_01Noa	-	JAK1	3716	55	TCCACTCTCAGGCTTCAGAGATTTAACAGCCACCTGCTCCCCTGTATTGTCCCCTTCGGGGTCATACCTGCAGAGCTCAACCTTCCCAAAGTGGCCCTGGAGGGAAAGATGCATGTGCTG
37	chr1	65306915	65307035	CAP_H_01_01Nn9	-	JAK1	3716	42	GGTGTAACTTACCTCTCCCAAGTCACGGATCCTCTTTAGGAAGCGCTTTTCAAAATGTGTGGGGTCCACTTCAGTTGCTGGTTTTTTTTCTGAAACAATATCTGGATCTAACAGAAGAGA
37	chr1	65307089	65307209	CAP_H_01_01Np3	-	JAK1	3716	47	GTTTCTCCCCAAGCTGGGTTAAAGCAGCACATGGCAGGTCTTACTCTGCTCTTCAAGCTTATTAATGTCTCTCATGATGGCTCGGAAGAAAGGCCTCTGATTGGGGTCATAGTTCATGCA
37	chr1	65307209	65307329	CAP_H_01_01Np4	-	JAK1	3716	50	GCGGGTCATGAGGTCAGCCAGCTCCTTACATGATGGTGTCACTGGCCTGCACCGGCTTTCATAGAATCTCTCTTTCTGTAAACAAGAGGGGCACATGGAAGAAACCAAAGGAACCACCTA
37	chr1	65309746	65309866	CAP_H_01_01Nmg	-	JAK1	3716	51	CTCAATCAGCGTCTTGTCTTTCAAGGGGATCTCGCCATTGTAGCAGATTTCCCAGAGCGTGGTTCCAAAGCTCCACTTGTCAGCAGCCACACTCAGGTTCTTGGAGTCCTCAACACACTC
37	chr1	65309866	65309986	CAP_H_01_01Nmh	-	JAK1	3716	47	AGGAGCAATCCATGGGATTCGTTCAATGCATTCTGGAAGACAACAGACACACTGATGGAGCAGTTTCTGGGATCTCCTAGGGATTCAATTACTGTCACTGCAGCCAGAACAGTGAGCCAA
37	chr1	65310436	65310556	CAP_H_01_01Nm2	-	JAK1	3716	55	CTTGCCTAGACAGCACCGTAATGGGGATGCCGGGGTCACTGAGCTTGATGAATGGGCCACACTCACTGTCGATGCCCTCACGGGCCAGGAGGAGGTTTTTAGTACACACATTTCCATGGA
37	chr1	65311195	65311315	CAP_H_01_01NkZ	-	JAK1	3716	51	CAAGTAGCTCAGGGCACTGGCCAGCTGTTTGGCAACTTTGAATTTCCATGGTGTGGTAAGGACATCGCTTTTCCGGTGCATGAAGAGATCCAGAGGACCCCCTTCCACAAACTCTTCCAC
37	chr1	65312315	65312435	CAP_H_01_01NsA	-	JAK1	3716	55	AAGAGAACACACTTACTCTCCACGTCGCGGACACAGACGCCATAGAGGTACACGATGTGTTTGTGGGAGACCTGTCTCATCATGCTGGCTGCCTCGAAGAAGGCCTGTGGGCGAGCAGGA
37	chr1	65313214	65313334	CAP_H_01_01NlI	-	JAK1	3716	44	CAGGGAAATATCCCTGTGGCTGGGGTCTAAGACTTTGAGGATCACTTTTATCTTCTTCTCTTCAGAAGTTCCTTCGTCATCCTTGTAATCCATCAGGGTCCCAGAATAGATGTGTGTTCT
37	chr1	65316480	65316600	CAP_H_01_01Nqh	-	JAK1	3716	55	ACTCACCTGCACCAGATCCTTCTTGAGGATCCGATCGAAACTCAGCTGGCTCATGGGGTAGACGGGCTGCCACTCCTGGGCTTTCTTAGTAGCCACCAGCAGGTTGGAGATTTCTGTGGA
37	chr1	65321141	65321261	CAP_H_01_01Np9	-	JAK1	3716	55	CAGCACATTACTGATGGGATACAGCCTGGCTCTGGCACAGGGAGACGAACCTCGGGGCTTGGGCTGGCAGCAGCGTTTTAGCATGAAGCTGATGTTATCCGTGCGCAGGATCTGCTTCTT
37	chr1	65321261	65321381	CAP_H_01_01Npa	-	JAK1	3716	60	GAGGTGGCTCATGAGGTCTCCCAAGCTGGGGAAGCTGCGGTCCGAACCGTGCAGACTGTAGCGGCCCTTCTGCACCTCGATCTGAAAGTTCTTGAACTGCTTCTGGGCACCCTGCACCTG
37	chr1	65323338	65323458	CAP_H_01_01Nlu	-	JAK1	3716	51	CTCAGACTTCTCAAAGCAGGTGACGGTCATGAGGATGTTGTCAAAGTCGGTGCAGCTCCACCTCAGCACGTACATCCCCTCCTCGCTTCCTTCTTGCCGCAATTTATTGATGGCGTATTC
37	chr1	65325746	65325866	CAP_H_01_01Nj4	-	JAK1	3716	53	CTCTGCACACCAAAGGCAACTGATAAGGTTCTAGGACCAACCAGATTGGACCATGACAGCCATTCTGTATGTTGTGGACGATCAACGGGGGGGCCACGTCGGTGCAGAGGTAATGATGGG
37	chr1	65325866	65325986	CAP_H_01_01Nj5	-	JAK1	3716	51	CATCTGCTGTGAGCCGGAAGTAGCCATCTACCAGGGACACAAAGGACAAGGCCTCCTCGTGGGAAGAGAGCTTCAGTTCCTGTTGAGAGAGAAGAAATTCCCACGGTTACATCATGTCTC
37	chr1	65330442	65330562	CAP_H_01_01NqW	-	JAK1	3716	38	ACTTAAGAGCTTCTGGGACAAACTTACCATTTTCTTGTTGTCCTGCTTGTTAATGCTGACCACAGACTCCTTTATTACAATGTGAGTGATTTCAGGGAAGTAAGAAAAATTGTTCCACTC
37	chr1	65330562	65330682	CAP_H_01_01NqX	-	JAK1	3716	35	TTCCCGGATCTTGTTTTTCTCCTCATCCTTCTTGTGTTTATTTTCCAGTTTTTTCCGCTTCAGTTTATTTTTTTCCTTTTCAACAGAAACAACCTGATAAGATACATAAAAGGGACAGGG
37	chr1	65332540	65332660	CAP_H_01_01NjW	-	JAK1	3716	41	CCACTTACATTTGGTTTATGCCTCCACTGGATTCCAAGATTCCCAGTCACCATCACTTCGTAGTAGAGAACGTTTCCACCGTCATTCGAATGAAACCAATTCATCTCATTTTCTGATGAA
37	chr1	65332660	65332780	CAP_H_01_01NjX	-	JAK1	3716	42	ATCAGTAACATGGAAGTCTCAAATATTTCAGCACCGTAATGTTTTGTCAAAGTTTCCAAGGTAGCCAAGTATTTCACCTTCAGGTCATGCGTGGACACGCTGCTGTCACAAATGGTCTTG
37	chr1	65332780	65332900	CAP_H_01_01NjY	-	JAK1	3716	35	TTGTTAAATTCCTTTAGGAAATCCTTGAAAACATTATTTATCCGCATCCTGGTGAGAAGGTTCCTCTGTCTGATGGACTTATTCAATGTTTCTGGAATATATCGCTTGTAGCTAAAAGAC
37	chr1	65334955	65335075	CAP_H_01_01Nou	-	JAK1	3716	50	TCCTCACAATCAATTCTTCAGCCAGTGGGAAGCTTTACCTGATGTCCTTGGGCAGTTCTGGCAACTGCATCTTCTTCATCATGGCATAGTGTGAGATGGCCAGGACAGCCATCCCTAGAC
37	chr1	65335075	65335195	CAP_H_01_01Nov	-	JAK1	3716	52	ACTCGTTCTCAATATCATGTCCATCCTGCTCGGTCTTGGGGTCTCGAATAGGAGCCAGGCATTTCACCAAATCATACTGTCCCTAGGAGCAAGGGGGAGAAACCATGAGAGCCCACCCGT
37	chr1	65339009	65339129	CAP_H_01_01Np7	-	JAK1	3716	50	CCATCCCACAAACTCCAGCTTCTCCTGGGCCCAAACTTCCTACCTGAGCAAACAGATACTCCAGTGAGCTGGCATCAAGGAGAGGGGTTGCATCTGGAATCTTTTTTTTCTCGTAGCCAT
37	chr1	65339129	65339249	CAP_H_01_01Np8	-	JAK1	3716	46	TTTTCTGCTTCTTTGGAGAATGACGCCACACTGACTGCTCATTGTCGTTGGTTCCATGCCAATTGGTGAAATAGAACCTGGAAGGCAGGAAAATGAATGCCAATTGTGGCAAAGGGGACC
37	chr1	65344707	65344827	CAP_H_01_01NkA	-	JAK1	3716	52	CTCATCCGGTAGTGGAGCCGGAGGGACATCTTGTCATCAACGGTGATGGTGCGATTTGGAGCATACCAGAGCTTGGTGTTCTCGTCATACAGGGCAAAGAGGTTGTGACAAAGAGGAGAG
37	chr1	65348939	65349059	CAP_H_01_01NpZ	-	JAK1	3716	60	GGGCAGCTGCCAGTACTCACGGCATGCCTGTGCAGCCCTGATGCACAGTTCCTCTGCTGTGTACTCTCCACTGCCCAGCCGGAGGGGCTCCCTGTCCGACAGATAGAAGATCACTTCCAC
37	chr1	65349059	65349179	CAP_H_01_01Nq0	-	JAK1	3716	47	CCCTGGCTCAGGGGCCTCCAGGTTCACCTCAGTCTTCTTGGAGCTCCTCATTTTAGCACAGAAAGCCATGGCATTGCAGTCCTCTTTTATATTTAGATACTGTTGTGGAAGGAAAACAAG
37	chr1	65351884	65352004	CAP_H_01_01Num	-	JAK1	3716	31	ATCAATTTTTTTAAAGCCAGATATTTTCCTTTTTTAAAAATATGCAAATCTACATACCTGCATTTATTCAGCTGTCCAGTGTTCTCCAAGAAGCAAACTGGATTTTCTTCTCTACTTTCC
37	chr9	5021980	5022100	CAP_H_09_01NhN	+	JAK2	3717	41	ACTCTGCATGGGAATGGCCTGCCTTACGATGACAGAAATGGAGGGAACATCCACCTCTTCTATATATCAGAATGGTGATATTTCTGGAAATGCCAATTCTATGAAGCAAATAGATCCAGT
37	chr9	5022100	5022220	CAP_H_09_01NhO	+	JAK2	3717	41	TCTTCAGGTGTATCTTTACCATTCCCTTGGGAAATCTGAGGCAGATTATCTGACCTTTCCATCTGGGGAGTATGTTGCAGAAGAAATCTGTATTGCTGCTTCTAAAGCTTGTGGTAAGTA
37	chr9	5029782	5029902	CAP_H_09_01NsQ	+	JAK2	3717	38	GTATCACACCTGTGTATCATAATATGTTTGCTTTAATGAGTGAAACAGAAAGGATCTGGTATCCACCCAACCATGTCTTCCATATAGATGAGTCAACCAGGCATAATGTACTCTACAGAA
37	chr9	5044401	5044521	CAP_H_09_01Nk5	+	JAK2	3717	46	GATTTTACTTTCCTCGTTGGTATTGCAGTGGCAGCAACAGAGCCTATCGGCATGGAATATCTCGAGGTGCTGAAGCTCCTCTTCTTGATGACTTTGTCATGTCTTACCTCTTTGCTCAGG
37	chr9	5050638	5050758	CAP_H_09_01Nmy	+	JAK2	3717	37	ATAATGAAACTTACGATGAGATATTTCCTTCAAATTTTTGGTTTTAGTGGCGGCATGATTTTGTGCACGGATGGATAAAAGTACCTGTGACTCATGAAACACAGGAAGAATGTCTTGGGA
37	chr9	5050758	5050878	CAP_H_09_01Nmz	+	JAK2	3717	36	TGGCAGTGTTAGATATGATGAGAATAGCCAAAGAAAACGATCAAACCCCACTGGCCATCTATAACTCTATCAGGTAATTTTCTTTTGCAAATCCTTACACATAAGTGTGAGTAGAGATTT
37	chr9	5054562	5054682	CAP_H_09_01NnS	+	JAK2	3717	36	CTACAAGACATTCTTACCAAAATGTATTCGAGCAAAGATCCAAGACTATCATATTTTGACAAGGAAGCGAATAAGGTACAGATTTCGCAGATTTATTCAGCAATTCAGCCAATGCAAAGC
37	chr9	5054682	5054802	CAP_H_09_01NnT	+	JAK2	3717	39	CACTGCCAGAAACTTGAAACTTAAGTATCTTATAAATCTGGAAACTCTGCAGTCTGCCTTCTACACAGAGAAATTTGAAGTAAAAGAACCTGGAAGTGGTCCTTCAGGTGAGGAGATTTT
37	chr9	5054802	5054922	CAP_H_09_01NnU	+	JAK2	3717	35	TGCAACCATTATAATAACTGGAAACGGTGGAATTCAGTGGTCAAGAGGGAAACATAAAGAAAGTGAGACACTGACAGAACAGGTAATCCTTAATGATATGTTCTTGTTCTTTGTTATTTT
37	chr9	5055668	5055788	CAP_H_09_01NsL	+	JAK2	3717	33	GATTTACAGTTATATTGCGATTTTCCTAATATTATTGATGTCAGTATTAAGCAAGCAAACCAAGAGGGTTCAAATGAAAGCCGAGTTGTAACTATCCATAAGCAAGATGGTAAAAATCTG
37	chr9	5064841	5064961	CAP_H_09_01Nmw	+	JAK2	3717	32	CTTTCTAAAAGGTGCTATTTCTTTTTCTTTTCTCTGCTTAGGAAATTGAACTTAGCTCATTAAGGGAAGCTTTGTCTTTCGTGTCATTAATTGATGGATATTATAGATTAACTGCAGATG
37	chr9	5064961	5065081	CAP_H_09_01Nmx	+	JAK2	3717	35	CACATCATTACCTCTGTAAAGAAGTAGCACCTCCAGCCGTGCTTGAAAATATACAAAGCAACTGTCATGGCCCAATTTCGTGAGTAATACAGACTTAAAAGTAAATTTTTAGAAAAGTAA
37	chr9	5066673	5066793	CAP_H_09_01Niw	+	JAK2	3717	35	TTAGGATGGATTTTGCCATTAGTAAACTGAAGAAAGCAGGTAATCAGACTGGACTGTATGTACTTCGATGCAGTCCTAAGGACTTTAATAAATATTTTTTGACTTTTGCTGTCGAGGTTA
37	chr9	5068995	5069115	CAP_H_09_01NkR	+	JAK2	3717	31	CTTTCTTTATAATTAAACTTATACAGCGAGAAAATGTCATTGAATATAAACACTGTTTGATTACAAAAAATGAGAATGAAGAGTACAACCTCAGTGGGACAAAGAAGAACTTCAGCAGTC
37	chr9	5069115	5069235	CAP_H_09_01NkS	+	JAK2	3717	30	TTAAAGATCTTTTGAATTGTTACCAGATGGAAACTGTTCGCTCAGACAATATAATTTTCCAGTTTACTAAATGCTGTCCCCCAAAGCCAAAAGGTAAGATAATTTTCTAGTTATTTTTAA
37	chr9	5069924	5070044	CAP_H_09_01Nil	+	JAK2	3717	36	ATAAATCAAACCTTCTAGTCTTCAGAACGAATGGTGTTTCTGATGTACCAACCTCACCAACATTACAGAGGCCTACTCATATGAACCAAATGGTGTTTCACAAAATCAGAAATGAAGATT
37	chr9	5072491	5072611	CAP_H_09_01NoT	+	JAK2	3717	39	AATGAAAGCCTTGGCCAAGGCACTTTTACAAAGATTTTTAAAGGCGTACGAAGAGAAGTAGGAGACTACGGTCAACTGCATGAAACAGAAGTTCTTTTAAAAGTTCTGGATAAAGCACAC
37	chr9	5073697	5073817	CAP_H_09_01Nrq	+	JAK2	3717	37	TCTTTCTTTGAAGCAGCAAGTATGATGAGCAAGCTTTCTCACAAGCATTTGGTTTTAAATTATGGAGTATGTGTCTGTGGAGACGAGAGTAAGTAAAACTACAGGCTTTCTAATGCCTTT
37	chr9	5077452	5077572	CAP_H_09_01Nhw	+	JAK2	3717	30	ATATTCTGGTTCAGGAGTTTGTAAAATTTGGATCACTAGATACATATCTGAAAAAGAATAAAAATTGTATAAATATATTATGGAAACTTGAAGTTGCTAAACAGTTGGCATGGGCCATGC
37	chr9	5078305	5078425	CAP_H_09_01NpW	+	JAK2	3717	37	GAAGAAAACACCCTTATTCATGGGAATGTATGTGCCAAAAATATTCTGCTTATCAGAGAAGAAGACAGGAAGACAGGAAATCCTCCTTTCATCAAACTTAGTGATCCTGGCATTAGTATT
37	chr9	5080184	5080304	CAP_H_09_01NsJ	+	JAK2	3717	33	ACTTGTGAATTATTTAACCCTACTCTGTTCGTATCATTTAAAAGTTCTTCAGGAGAGAATACCATGGGTACCACCTGAATGCATTGAAAATCCTAAAAATTTAAATTTGGCAACAGACAA
37	chr9	5080304	5080424	CAP_H_09_01NsK	+	JAK2	3717	37	ATGGAGTTTTGGTACCACTTTGTGGGAAATCTGCAGTGGAGGAGATAAACCTCTAAGTGCTCTGGATTCTCAAAGAGTAAGTTTATATAGACTAAGTTAGAATTACTCTATCTCTGAACT
37	chr9	5080487	5080607	CAP_H_09_01PUs	+	JAK2	3717	33	TGGCATTACACAATTTATTCTCAGTTTGTGGTTCTTTAATTATAGAAGCTACAATTTTATGAAGATAGGCATCAGCTTCCTGCACCAAAGTGGGCAGAATTAGCAAACCTTATAAATAAT
37	chr9	5080608	5080728	CAP_H_09_01Nj0	+	JAK2	3717	35	GTATGGATTATGAACCAGATTTCAGGCCTTCTTTCAGAGCCATCATACGAGATCTTAACAGTTTGTTTACTCCAGGTATGTATTTGAATGATCTTATTGATTTTCCAGCTTTCTATCTTT
37	chr9	5081724	5081844	CAP_H_09_01Nur	+	JAK2	3717	39	ATTATGAACTATTAACAGAAAATGACATGTTACCAAATATGAGGATAGGTGCCCTGGGGTTTTCTGGTGCCTTTGAAGACCGGGATCCTACACAGTTTGAAGAGAGACATTTGAAATTTC
37	chr9	5089648	5089768	CAP_H_09_01NoX	+	JAK2	3717	46	CATCCTAATGTGATGTGTCATTTAGGGTAATTTTGGGAGTGTGGAGATGTGCCGGTATGACCCTCTACAGGACAACACTGGGGAGGTGGTCGCTGTAAAAAAGCTTCAGCATAGTACTGA
37	chr9	5089768	5089888	CAP_H_09_01NoY	+	JAK2	3717	41	AGAGCACCTAAGAGACTTTGAAAGGGAAATTGAAATCCTGAAATCCCTACAGCATGACAACATTGTAAAGTACAAGGGAGTGTGCTACAGTGCTGGTAAGCTGCCCATTGAAACCTATTT
37	chr9	5090445	5090565	CAP_H_09_01NkQ	+	JAK2	3717	31	GTCGGCGTAATCTAAAATTAATTATGGAATATTTACCATATGGAAGTTTACGAGACTATCTTCAAAAACATAAAGAACGGATAGATCACATAAAACTTCTGCAGTACACATCTCAGATAT
37	chr9	5090704	5090824	CAP_H_09_01PUu	+	JAK2	3717	36	AAAACTAGCTGAAAGAAAAATGTTTTATCCATAGGGTATGGAGTATCTTGGTACAAAAAGGTATATCCACAGGGATCTGGCAACGAGAAATATATTGGTGGAGAACGAGAACAGAGTTAA
37	chr9	5090824	5090944	CAP_H_09_01PUv	+	JAK2	3717	31	AATTGGAGATTTTGGGTTAACCAAAGTCTTGCCACAAGACAAAGAATACTATAAAGTAAAAGAACCTGGTGAAAGTCCCATATTCTGGTGAGTATATTTCAGTATGATAAATGAAATTTT
37	chr9	5123002	5123122	CAP_H_09_01NkK	+	JAK2	3717	45	GGTATGCTCCAGAATCACTGACAGAGAGCAAGTTTTCTGTGGCCTCAGATGTTTGGAGCTTTGGAGTGGTTCTGTATGAACTTTTCACATACATTGAGAAGAGTAAAAGTCCACCAGCGG
37	chr9	5126329	5126449	CAP_H_09_01Nkp	+	JAK2	3717	38	TAGGAATTTATGCGTATGATTGGCAATGACAAACAAGGACAGATGATCGTGTTCCATTTGATAGAACTTTTGAAGAATAATGGAAGATTACCAAGACCAGATGGATGCCCAGATGAGGTA
37	chr9	5126677	5126797	CAP_H_09_01Nr1	+	JAK2	3717	39	TTACAGATCTATATGATCATGACAGAATGCTGGAACAATAATGTAAATCAACGCCCCTCCTTTAGGGATCTAGCTCTTCGAGTGGATCAAATAAGGGATAACATGGCTGGATGAAAGAAA
37	chr4	55524155	55524275	CAP_H_04_01MZs	+	KIT	3815	66	GCTCGGATCCCATCGCAGCTACCGCGATGAGAGGCGCTCGCGGCGCCTGGGATTTTCTCTGCGTTCTGCTCCTACTGCTTCGCGTCCAGACAGGTGGGACACCGCGGCTGGCACCCCGAC
37	chr4	55561632	55561752	CAP_H_04_01MZt	+	KIT	3815	45	CAAGGAAGAAGATCATACTCAACACGATTCTGTTTTTCTTGGCAGGCTCTTCTCAACCATCTGTGAGTCCAGGGGAACCGTCTCCACCATCCATCCATCCAGGAAAATCAGACTTAATAG
37	chr4	55561752	55561872	CAP_H_04_01MZu	+	KIT	3815	47	TCCGCGTGGGCGACGAGATTAGGCTGTTATGCACTGATCCGGGCTTTGTCAAATGGACTTTTGAGATCCTGGATGAAACGAATGAGAATAAGCAGAATGAATGGATCACGGAAAAGGCAG
37	chr4	55561872	55561992	CAP_H_04_01MZv	+	KIT	3815	41	AAGCCACCAACACCGGCAAATACACGTGCACCAACAAACACGGCTTAAGCAATTCCATTTATGTGTTTGTTAGAGGTAAATGCTTGGCTTTCTGCAGTGCTGTGCTTTCAAGAATTTAAT
37	chr4	55564410	55564530	CAP_H_04_01MZw	+	KIT	3815	48	CAGCCATTCCAACTACTGATTTTGGATATGCTTCTATAGATCCTGCCAAGCTTTTCCTTGTTGACCGCTCCTTGTATGGGAAAGAAGACAACGACACGCTGGTCCGCTGTCCTCTCACAG
37	chr4	55564530	55564650	CAP_H_04_01MZx	+	KIT	3815	53	ACCCAGAAGTGACCAATTATTCCCTCAAGGGGTGCCAGGGGAAGCCTCTTCCCAAGGACTTGAGGTTTATTCCTGACCCCAAGGCGGGCATCATGATCAAAAGTGTGAAACGCGCCTACC
37	chr4	55564650	55564770	CAP_H_04_01MZy	+	KIT	3815	50	ATCGGCTCTGTCTGCATTGTTCTGTGGACCAGGAGGGCAAGTCAGTGCTGTCGGAAAAATTCATCCTGAAAGTGAGGCCAGGTACTGGCTCTTTCTTATCTGCCTCTGGGAGTTGAGAAC
37	chr4	55565795	55565915	CAP_H_04_01MZz	+	KIT	3815	45	CCTTCAAAGCTGTGCCTGTTGTGTCTGTGTCCAAAGCAAGCTATCTTCTTAGGGAAGGGGAAGAATTCACAGTGACGTGCACAATAAAAGATGTGTCTAGTTCTGTGTACTCAACGTGGA
37	chr4	55569889	55570009	CAP_H_04_01MZA	+	KIT	3815	40	ACTAAACTACAGGAGAAATATAATAGCTGGCATCACGGTGACTTCAATTATGAACGTCAGGCAACGTTGACTATCAGTTCAGCGAGAGTTAATGATTCTGGAGTGTTCATGTGTTATGCC
37	chr4	55570009	55570129	CAP_H_04_01MZB	+	KIT	3815	31	AATAATACTTTTGGATCAGCAAATGTCACAACAACCTTGGAAGTAGTAGGTAAATACCTCTATGGGAATGTTTAAATTACTGGCAGTAGTGAAAGAAGAAATTATTAGACAGTTTCTTTT
37	chr4	55573238	55573358	CAP_H_04_01MZC	+	KIT	3815	28	TTCTGTCTTATTTCATTCTAATTAGATAAAGGATTCATTAATATCTTCCCCATGATAAACACTACAGTATTTGTAAACGATGGAGAAAATGTAGATTTGATTGTTGAATATGAAGCATTC
37	chr4	55573358	55573478	CAP_H_04_01MZD	+	KIT	3815	43	CCCAAACCTGAACACCAGCAGTGGATCTATATGAACAGAACCTTCACTGATAAATGGGAAGATTATCCCAAGTCTGAGAATGAAAGTAATATCAGGTAAGAAATGGACCTTGCCCTGGGG
37	chr4	55575587	55575707	CAP_H_04_01MZE	+	KIT	3815	39	AGATACGTAAGTGAACTTCATCTAACGAGATTAAAAGGCACCGAAGGAGGCACTTACACATTCCTAGTGTCCAATTCTGACGTCAATGCTGCCATAGCATTTAATGTTTATGTGAATAGT
37	chr4	55575691	55575811	CAP_H_04_01NoS	+	KIT	3815	32	TGTTTATGTGAATAGTAAGTAACATGAAGGGCTCCTTTTAATTTTTTATTCTTTTAAAGTTGTGGCTCGTGTTTGTAACAGCTGCAAGGACTCAACTTGTGTACTATGTAAATAACGTTT
37	chr4	55589747	55589867	CAP_H_04_01MZF	+	KIT	3815	49	AGCAAAACCAGAAATCCTGACTTACGACAGGCTCGTGAATGGCATGCTCCAATGTGTGGCAGCAGGATTCCCAGAGCCCACAATAGATTGGTATTTTTGTCCAGGAACTGAGCAGAGGTG
37	chr4	55591999	55592119	CAP_H_04_01MZG	+	KIT	3815	45	GGCTTTTGTTTTCTTCCCTTTAGATGCTCTGCTTCTGTACTGCCAGTGGATGTGCAGACACTAAACTCATCTGGGCCACCGTTTGGAAAGCTAGTGGTTCAGAGTTCTATAGATTCTAGT
37	chr4	55592119	55592239	CAP_H_04_01MZH	+	KIT	3815	35	GCATTCAAGCACAATGGCACGGTTGAATGTAAGGCTTACAACGATGTGGGCAAGACTTCTGCCTATTTTAACTTTGCATTTAAAGGTAACAACAAAGGTATATTTCTTTTTAATCCAATT
37	chr4	55593377	55593497	CAP_H_04_01MZI	+	KIT	3815	41	TTGTAGAGCAAATCCATCCCCACACCCTGTTCACTCCTTTGCTGATTGGTTTCGTAATCGTAGCTGGCATGATGTGCATTATTGTGATGATTCTGACCTACAAATATTTACAGGTAACCA
37	chr4	55593581	55593701	CAP_H_04_01MZJ	+	KIT	3815	39	AAACCCATGTATGAAGTACAGTGGAAGGTTGTTGAGGAGATAAATGGAAACAATTATGTTTACATAGACCCAACACAACTTCCTTATGATCACAAATGGGAGTTTCCCAGAAACAGGCTG
37	chr4	55593981	55594101	CAP_H_04_01MZK	+	KIT	3815	50	CCTACAGGGAAAACCCTGGGTGCTGGAGCTTTCGGGAAGGTTGTTGAGGCAACTGCTTATGGCTTAATTAAGTCAGATGCGGCCATGACTGTCGCTGTAAAGATGCTCAAGCGTAAGTTC
37	chr4	55594172	55594292	CAP_H_04_01MZL	+	KIT	3815	45	TTAGCGAGTGCCCATTTGACAGAACGGGAAGCCCTCATGTCTGAACTCAAAGTCCTGAGTTACCTTGGTAATCACATGAATATTGTGAATCTACTTGGAGCCTGCACCATTGGAGGTAAA
37	chr4	55595456	55595576	CAP_H_04_01MZM	+	KIT	3815	34	TATATATCTCACCTTCTTTCTAACCTTTTCTTATGTGCTTTTAGGGCCCACCCTGGTCATTACAGAATATTGTTGCTATGGTGATCTTTTGAATTTTTTGAGAAGAAAACGTGATTCATT
37	chr4	55595576	55595696	CAP_H_04_01MZN	+	KIT	3815	37	TATTTGTTCAAAGCAGGAAGATCATGCAGAAGCTGCACTTTATAAGAATCTTCTGCATTCAAAGGAGTCTTCCTGGTAAGACTGATTTACATAAATAGTTAGCTGTTGACAGGCAGTTCA
37	chr4	55597479	55597599	CAP_H_04_01MZO	+	KIT	3815	45	TTCATCTCTCCCAGCAGCGATAGTACTAATGAGTACATGGACATGAAACCTGGAGTTTCTTATGTTGTCCCAACCAAGGCCGACAAAAGGAGATCTGTGAGAATAGGTGAGTACCTACCT
37	chr4	55598036	55598156	CAP_H_04_01MZP	+	KIT	3815	50	GCTCATACATAGAAAGAGATGTGACTCCCGCCATCATGGAGGATGACGAGTTGGCCCTAGACTTAGAAGACTTGCTGAGCTTTTCTTACCAGGTGGCAAAGGGCATGGCTTTCCTCGCCT
37	chr4	55599235	55599355	CAP_H_04_01MZQ	+	KIT	3815	39	TGTATTCACAGAGACTTGGCAGCCAGAAATATCCTCCTTACTCATGGTCGGATCACAAAGATTTGTGATTTTGGTCTAGCCAGAGACATCAAGAATGATTCTAATTATGTGGTTAAAGGA
37	chr4	55602659	55602779	CAP_H_04_01MZR	+	KIT	3815	44	ACAGGCTCGACTACCTGTGAAGTGGATGGCACCTGAAAGCATTTTCAACTGTGTATACACGTTTGAAAGTGACGTCTGGTCCTATGGGATTTTTCTTTGGGAGCTGTTCTCTTTAGGTAA
37	chr4	55602866	55602986	CAP_H_04_01MZS	+	KIT	3815	50	CTTTGCAAACTGTGTCTCAGGAAGCAGCCCCTATCCTGGAATGCCGGTCGATTCTAAGTTCTACAAGATGATCAAGGAAGGCTTCCGGATGCTCAGCCCTGAACACGCACCTGCTGAAAT
37	chr4	55603333	55603453	CAP_H_04_01MZT	+	KIT	3815	40	CTTGCAGGTATGACATAATGAAGACTTGCTGGGATGCAGATCCCCTAAAAAGACCAACATTCAAGCAAATTGTTCAGCTAATTGAGAAGCAGATTTCAGAGAGCACCAATCATGTGAGTA
37	chr4	55604594	55604714	CAP_H_04_01MZU	+	KIT	3815	55	ATTTACTCCAACTTAGCAAACTGCAGCCCCAACCGACAGAAGCCCGTGGTAGACCATTCTGTGCGGATCAATTCTGTCGGCAGCACCGCTTCCTCCTCCCAGCCTCTGCTTGTGCACGAC
37	chr12	25362727	25362847	CAP_H_12_01MYk	-	KRAS	3845	30	TTTACATAATTACACACTTTGTCTTTGACTTCTTTTTCTTCTTTTTACCATCTTTGCTCATCTTTTCTTTATGTTTTCGAATTTCTCGAACTAATGTATAGAAGGCATCATCAACACCCT
37	chr12	25368374	25368494	CAP_H_12_01MYl	-	KRAS	3845	34	TTACATTATAATGCATTTTTTAATTTTCACACAGCCAGGAGTCTTTTCTTCTTTGCTGATTTTTTTCAATCTGTATTGTCGGATCTCCCTCACCAATGTATAAAAAGCATCCTCCACTCT
37	chr12	25378467	25378587	CAP_H_12_01MYm	-	KRAS	3845	29	GAGAAAAACTGATATATTAAATGACATAACAGTTATGATTTTGCAGAAAACAGATCTGTATTTATTTCAGTGTTACTTACCTGTCTTGTCTTTGCTGATGTTTCAATAAAAGGAATTCCA
37	chr12	25378587	25378707	CAP_H_12_01MYn	-	KRAS	3845	36	TAACTTCTTGCTAAGTCCTGAGCCTGTTTTGTGTCTACTGTTCTAGAAGGCAAATCACATTTATTTCCTACTAGGACCATAGGTACATCTTCAGAGTCCTTAACTCTTTTAATTTGTTCT
37	chr12	25380137	25380257	CAP_H_12_01MYo	-	KRAS	3845	35	GTCAGCTTATTATATTCAATTTAAACCCACCTATAATGGTGAATATCTTCAAATGATTTAGTATTATTTATGGCAAATACACAAAGAAAGCCCTCCCCAGTCCTCATGTACTGGTCCCTC
37	chr12	25380257	25380377	CAP_H_12_01MYp	-	KRAS	3845	43	ATTGCACTGTACTCCTCTTGACCTGCTGTGTCGAGAATATCCAAGAGACAGGTTTCTCCATCAATTACTACTTGCTTCCTGTAGGAATCCTGAGAAGGGAGAAACACAGTCTGGATTATT
37	chr12	25388089	25388209	CAP_H_12_01Zy5	-	KRAS	3845	28	CCTCTTGAAATTGTATGTTTTCTTAATGTATTAAGTATTGTAAGGACTTTTTACATACTGCTTAATAACACCTGTAGGAAAAGATGAGAAACTTTTACTCAATTAATGCTCAAGTACTTT
37	chr12	25398203	25398323	CAP_H_12_01MYq	-	KRAS	3845	40	TTACCTCTATTGTTGGATCATATTCGTCCACAAAATGATTCTGAATTAGCTGTATCGTCAAGGCACTCTTGCCTACGCCACCAGCTCCAACTACCACAAGTTTATATTCAGTCATTTTCA
37	chr15	41795730	41795850	CAP_H_15_01NoA	-	LTK	4058	58	ATAAAACTCAAAGACAAGATGCAGCTTCCTGTGCCTCAGGCCTCAGCCCCTCCCTCCTCCGGCCCCCTCTTCCTCAGTTCCGGTCCCTGGCATCCACAGATCGCTGGAGGATGAGAAGAG
37	chr15	41796193	41796313	CAP_H_15_01NsW	-	LTK	4058	57	TCAGGAGCGATAAGTGGGATTCCAAAGGTTCTGAGGTTGGAGGCCCCTGGATTTGAGGGGCTTGAGGCCAGAGGACAGCCAGGGGCCAAGAGGGCTACCTCCCCAGCTTTTCAACTTCTC
37	chr15	41796313	41796433	CAP_H_15_01NsX	-	LTK	4058	60	TGGACTCAGTTCCTGGGGCTGTGGGGGTCTTAGGCACTCCAAAGATCTGTTCCCCAGCCCAGAAGTCCCTTCCTCCTCTGGGGTGGGCCCCAGCTCCATTGGCAGGAGTGAATTCAGCAC
37	chr15	41796525	41796645	CAP_H_15_01Nky	-	LTK	4058	63	GGTCGGGGGCACACCTGAGTGCAGTACTGCAGACGCTCCAAGATGCTGGCAAAGCTAGGGCGGAGCTCAGGCTCGTGCTGCCAACACTGGGTCATGATGCGGTACCTGGGGAGAGGCAGG
37	chr15	41796703	41796823	CAP_H_15_01Nle	-	LTK	4058	64	ACAGGCCCTGGGCAGCCCCTAGGAGGGTCCATCCGGCCTCCTCCAACGACGAAGTCCAGCACCTCCTGGTTGGTGCGCCCAGGATAGGGCATGTAGCCCAGTGAGAAGATCTCCCAGAGC
37	chr15	41796970	41797090	CAP_H_15_01Nkt	-	LTK	4058	60	CAGGAATCTGTCTTGGATGTGAAGATGCCCTCCAGGAAGGCCTCTGGGGGCATCCACTTGACTGGGAGCAAGGCCCGGTCCCCCCTGCGGTAATAACTGGCCCTACAGGAGGGAGGAGGT
37	chr15	41797142	41797262	CAP_H_15_01NiT	-	LTK	4058	62	AGCCTTCCCACCTCCCAAGTCCCGCACCGGTAGATATCTCGTGCCATCCCAAAGTCCCCAATCTTGGCCACTCGGCTGGGTCCAGCGCAGCTCAGCAGGCAGTTCCGGGCGGCAATATCC
37	chr15	41797394	41797514	CAP_H_15_01NkT	-	LTK	4058	60	CTGCTCCTAACCTGTGGATGAAGTGATTTTCCTCCAGGTAGTGGCAGCCCTGGGCTATGTCCTGGGCCAGTTGCAGCAGGTCCCGCATGACCAGAGGTGATGGCTGGCCCTGGGTCAGGC
37	chr15	41797598	41797718	CAP_H_15_01Nns	-	LTK	4058	59	CAGGTGTGGCCGACTGTGCCTCAGGAAACTCTTCATGTCCCCTCCAGACATCAGTTCCAGCAGAATGAGGCGAGGGGTGGCCCTGAGGCTGAGCCCCACACACCGCACAATGTTCTGATG
37	chr15	41797883	41798003	CAP_H_15_01Nhs	-	LTK	4058	60	CAGCCCTGCCCCTGGTCCCAGGTGCACCTGATGATGAGGGCCTCCATGAGGAAATCCAGCTCATCCTGAGGCGAGCAGAGTTCTGGCAGGGTCTGGGGAGGAAAAGGGCACAGTTTCTGA
37	chr15	41798098	41798218	CAP_H_15_01Nku	-	LTK	4058	60	CCCACTCCTCTCACCTTGATAGCTACCTGCAGGGGACTGGAGTCCCCAGGAAGGCCAATTACCAGTCCCTCATACACCTCCCCAAAGGCACCATGGCCCAGGGCTCTGCAGGAAGACACG
37	chr15	41799270	41799390	CAP_H_15_01Nte	-	LTK	4058	58	CAGAAGGAGGCAGAAGACTTACCTGAGCAGAGTAACATTGGCTGGGGAAACCTCGGTGACACCTGGTGGCAGAGGCCAGGACTGGGCCGGGCCAAGCCCCACCTGGCAATAATAGGGATT
37	chr15	41799390	41799510	CAP_H_15_01Ntf	-	LTK	4058	60	GGGGGCTGTCCTGATGGCAGAGGTTCGAAGCTTGCTCAGCTCAAGCTCAGGGCTCGGCAGCCTCATCTCCTGCAGGCCCTGCCACTTCTTCTGCTTCACTGGGGGTGGGAAGAATAACGG
37	chr15	41799615	41799735	CAP_H_15_01NiI	-	LTK	4058	57	CTATCTTAGAATCCCAGAGGAGTCTACCACGGCTCTGCTGCGGTGAGTGGTCTTGAAGTCAGCCCCGGGACCCCGCAGAAACCCATCCCAGCTCACTGGAGAGGAGCAGCCTTGAATCAA
37	chr15	41799735	41799855	CAP_H_15_01NiJ	-	LTK	4058	59	CTGTGCCTGCTAGACGCTTCGTACCCAGAATCAGGACCCCACACACCATAAGGAGGCTCAGTGTTGAGGTTGCCACCACAGCCACCATCAGAACCAGAGGGCCTGGGGGCTTGTGCAGGT
37	chr15	41800266	41800386	CAP_H_15_01Nls	-	LTK	4058	58	CCATGCAGGTGACGTTATCCACAGCTAGCTCCATGCCTTCTGGGCACAGGCATTCAGCCAGCTGGAGCTCTGCCTGCCATTGGCAGTCTCTCAAAGGGCAGTGACTGCAGTTGAGGTGCC
37	chr15	41800386	41800506	CAP_H_15_01Nlt	-	LTK	4058	48	TTCGGATCTCTACCTCTCCGTGGTTCTCGGTGACTGTGAGTAAAAGAACTGATATGATATGGTGTGGTAGGGCTGGGATATAGTAAATACATGCCTTTGGCTGGGTACAGTGGCACACGC
37	chr15	41801218	41801338	CAP_H_15_01NpY	-	LTK	4058	59	GGGCCAATACCTGCCAGAGGCTGCAGGAAGAGCTCGCTGCTGGGGTGTATGAAGGATACTCCATCTTCCCCATCAGCCCAGAGGTTGTCAGTCTCTGAAGCGTCGCCCCCTGGAAGTGGA
37	chr15	41803304	41803424	CAP_H_15_01NtE	-	LTK	4058	74	TCTAACATCACCTCACCCTCGGGCCTGCTCAGCTGCCCTCTCCAACGGTGCACCTACCCCTGTAGCCGCCGCCGCCTCCGCCCGCAGTGCAGGCCCCGCCGCCGCCCCCGAAGCCGCCGG
37	chr15	41803424	41803544	CAP_H_15_01NtF	-	LTK	4058	79	CCGCGGCCCAGCCAAGGGTCGCCCAAGCCTCGGAGCAGCCCTGGCCGCCCTCCGCCCCCTCCTGCAGTGAGCGGCCGGCCTGCGGAGAGGGAGCCCGCGACGTCCAGCCGCCCCCACCAC
37	chr15	41803578	41803698	CAP_H_15_01NoD	-	LTK	4058	80	CGGGGAGCACGCCCGCCTCTCCCCGCGGCCCGCGCCCTCACCTGCCGCCCCGCCTCTCCCGCCGCTCCCGGGCGCCTCCGAGCGGTTCTCCAGTTTCTCGGGGGAGGCCTGAGTCCGGCC
37	chr15	41803698	41803818	CAP_H_15_01NoE	-	LTK	4058	75	TCGGTCCCGCGGCCTCAGGTAGGCCCGACCGCCGCCTCCGGCCGCCACCAGCAACGGTTCCAGCTCGCCAGCGCGCACCTGTGGGGCCAGCGGCGTGTTCCAGGAAGCGCCCTCCAGCTG
37	chr15	41803921	41804041	CAP_H_15_01Nmn	-	LTK	4058	71	GGGGACCCCAAGGGACGGACGGAGAGCCGGTGCGTGAGCGCCCCTGGGGAGAGGATTGGGACCCCAACGCTGAGCGCCGAAGGGAGCACGTACCCGGAAAACGTAGGTGGCGCCCCCGCC
37	chr15	41804041	41804161	CAP_H_15_01Nmo	-	LTK	4058	73	ACCCCCGCCACCTCCCGCCCAGCGCCGCGACCCCGGGACCCCTTCGCTCCCATCCATCGCCGCGTGCTCTTCAACGGCTCGAGACTCCCCGAGGCAGACGAGCTGGCTCTCCGGGCTACC
37	chr15	41804312	41804432	CAP_H_15_01Nlw	-	LTK	4058	65	TCCGGGACAGGCGTCCTCTCCCTGCTGCCCCACCAGGATGTACAGCGACTCCCCGAGACCGAGGGAGAAGATTGCTGAGACGAAGACGCCATGCGCCCGCGACAGGTGGTTCTTGGCGCC
37	chr15	41804432	41804552	CAP_H_15_01Nlx	-	LTK	4058	68	TTTGCCGCCCGCGGCTCCGTAGGCTGAGATCCTGCGGGGAACGGACGGTGAGTCCCCGGCCTTCGGTGCTCAGGCCGGCCGCTCCGGGCAGAAGTTGGCGACAGAGGAGGCTCCAGAATT
37	chr15	41804870	41804990	CAP_H_15_01Nhk	-	LTK	4058	70	GTCACTGTCCACCCTACCTCCGCCGTGCACTTACAGATACTGGCCAGGGCCCGGCACGCGCCACAGCTGCACGCCTCTCAGCTGCCCGGCGGCCCCCACGGTCACCACCACGCTGGTCCC
37	chr15	41804990	41805110	CAP_H_15_01Nhl	-	LTK	4058	66	CGCGTACGCCCCGTCACATTGTGTCTGTGTGGGCCCATGCCGGCCGCTGGCCCCGCAGGTAGAAAACAGCCAAGACCCCTCGGTGCCTGAGAGCAAGGAGCGAGGCAAGGGTCGTCGAGC
37	chr15	41805174	41805294	CAP_H_15_01Nkk	-	LTK	4058	67	CCGGAGAATTCAGCGGGGAGGCTGGCTCCAAGATACTAGGCGGGGCGCTGACTTTCGGGTCCCGGGGGCTGGGACTTGCCAGCGGCAGGGGCGAGGACCGCAGAAAAGTCTCCTGGGACC
37	chr15	41805826	41805946	CAP_H_15_01NjQ	-	LTK	4058	65	CAGGCTGGACGGTCCCCTGACCGCCAGATAGCACTTACCCGCGGCTCCGAACCACACCAGCAGCTGTCCCCAGCAGCCCATCCCTGTTGGGTCCACCCGGCAACAAAAGCCCTTGCGGTC
37	chr8	56854418	56854538	CAP_H_08_01Nqx	+	LYN	4067	36	ATGGGATGTATAAAATCAAAAGGGAAAGACAGCTTGAGTGACGATGGAGTAGATTTGAAGACTCAACCAGTACGTAATACTGAAAGAACTATTTATGTGAGAGATCCAACGTCCAATAAA
37	chr8	56859006	56859126	CAP_H_08_01Nso	+	LYN	4067	30	GTTCCAGAATCTCAGCTTTTACCTGGACAGAGGTTTCAAACTAAAGGTATGTTTTCATAGCAACATAGTTAAAATTTTTTTTCTTTACTATTAGAGCTTCTATAAAGTGATTGTCCTAAA
37	chr8	56860169	56860289	CAP_H_08_01Nr0	+	LYN	4067	47	TCTTTAGATCCAGAGGAACAAGGAGACATTGTGGTAGCCTTGTACCCCTATGATGGCATCCACCCGGACGACTTGTCTTTCAAGAAAGGAGAGAAGATGAAAGTCCTGGAGGAGTAAGTG
37	chr8	56863007	56863127	CAP_H_08_01Nru	+	LYN	4067	42	TCTATTCTAGGCATGGAGAATGGTGGAAAGCAAAGTCCCTTTTAACAAAAAAAGAAGGCTTCATCCCCAGCAACTATGTGGCCAAACTCAACACCTTAGAAACAGAAGAGTGAGTCCTCA
37	chr8	56863231	56863351	CAP_H_08_01NtM	+	LYN	4067	42	CTTCACAGGTGGTTTTTCAAGGATATAACCAGGAAGGACGCAGAAAGGCAGCTTTTGGCACCAGGAAATAGCGCTGGAGCTTTCCTTATTAGAGAAAGTGAAACATTAAAAGGTAGGAAA
37	chr8	56864479	56864599	CAP_H_08_01NjA	+	LYN	4067	37	TTATTTGTGAGATATAAACATTTACTTACACTTTTCCCCCCATAGGAAGCTTCTCTCTGTCTGTCAGAGACTTTGACCCTGTGCATGGTGATGTTATTAAGCACTACAAAATTAGAAGTC
37	chr8	56864599	56864719	CAP_H_08_01NjB	+	LYN	4067	35	TGGATAATGGGGGCTATTACATCTCTCCACGAATCACTTTTCCCTGTATCAGCGACATGATTAAACATTACCAAAGTAAGTAAAAACTGAAGGTTCAACAAGACAAGATATATTTGTTAT
37	chr8	56866347	56866467	CAP_H_08_01Npv	+	LYN	4067	40	AAGTATTGCATTTCTTAACCTTCATTTTTCCCTTTCAAATTAGAGCAGGCAGATGGCTTGTGCAGAAGATTGGAGAAGGCTTGTATTAGTCCCAAGCCACAGAAGCCATGGGATAAAGAT
37	chr8	56866467	56866587	CAP_H_08_01Npw	+	LYN	4067	57	GCCTGGGAGATCCCCCGGGAGTCCATCAAGTTGGTGAAAAGGCTTGGCGCTGGGCAGTTTGGGGAAGTCTGGATGGGTAAGTGTGCGGCTCGGGGATCTATGTCCTTCTAGAGATGGTGA
37	chr8	56879273	56879393	CAP_H_08_01NnG	+	LYN	4067	49	GTTACTATAACAACAGTACCAAGGTGGCTGTGAAAACCCTGAAGCCAGGAACTATGTCTGTGCAAGCCTTCCTGGAAGAAGCCAACCTCATGAAGACCCTGCAGCATGACAAGCTCGTGA
37	chr8	56879393	56879513	CAP_H_08_01NnH	+	LYN	4067	52	GGCTCTACGCTGTGGTCACCAGGGAGGAGCCCATTTACATCATCACCGAGTACATGGCCAAGGGTGAGTTCCTCCCACTGCCCAGAGCTTGCAAGGGCTTCAAACTCAAAAAGTAAAATG
37	chr8	56882254	56882374	CAP_H_08_01NoB	+	LYN	4067	44	TTGTTCTTTCTTTCTCCATAGGCAGTTTGCTGGATTTCCTGAAGAGCGATGAAGGTGGCAAAGTGCTGCTTCCAAAGCTCATTGACTTTTCTGCTCAGGTAACATATTCAAAAAGCCCCG
37	chr8	56910818	56910938	CAP_H_08_01Nt2	+	LYN	4067	42	AATTCATAAGTTTTCCGGTTTTCCTTGATGGCACTTTCCAGTCACCTACCCTACATATGAAAATGGGAGCCTATTTCTGTTTTCAGATTGCAGAGGGAATGGCATACATCGAGCGGAAGA
37	chr8	56910938	56911058	CAP_H_08_01Nt3	+	LYN	4067	45	ACTACATTCACCGGGACCTGCGAGCAGCTAATGTTCTGGTCTCCGAGTCACTCATGTGCAAAATTGCAGATTTTGGCCTTGCTAGAGTAATTGAAGATAATGAGTACACAGCAAGGGAAG
37	chr8	56911976	56912096	CAP_H_08_01Nhp	+	LYN	4067	41	GTGCTAAGTTCCCTATTAAGTGGACGGCTCCAGAAGCAATCAACTTTGGATGTTTCACTATTAAGTCTGATGTGTGGTCCTTTGGAATCCTCCTATACGAAATTGTCACCTATGGGAAAA
37	chr8	56922466	56922586	CAP_H_08_01Nu9	+	LYN	4067	52	GGAGAACTAATGCCGACGTGATGACCGCCCTGTCCCAGGGCTACAGGATGCCCCGTGTGGAGAACTGCCCAGATGAGCTCTATGACATTATGAAAATGTGCTGGAAAGAAAAGGCAGAAG
37	chr8	56922586	56922706	CAP_H_08_01Nua	+	LYN	4067	55	AGAGACCAACGTTTGACTACTTACAGAGCGTCCTGGATGATTTCTACACAGCCACGGAAGGGCAATACCAGCAGCAGCCTTAGAGCACAGGGAGACCCGTCCATTTGGCAGGGGTGGCTG
37	chr1	113933633	113933753	CAP_H_01_01RVS	+	MAGI3	260425	66	CCATGGTGCAGCGGGGTTCGGGATGTCGAAGACGCTGAAGAAGAAGAAGCACTGGCTCAGCAAGGTGCAGGAGTGCGCCGTGTCCTGGGCCGGGCCCCCGGGCGACTTCGGCGCGGAGAT
37	chr1	113933825	113933945	CAP_H_01_02an0	+	MAGI3	260425	69	CTGCGTCGTCTCGGGCAAGGCGCCCAGCCCAGGCGATGTGCTGCTGGAGGTAAACGGGACGCCTGTCAGCGGGCTCACCAACCGGGACACCCTGGCTGTCATCCGCCACTTCCGCGAGCC
37	chr1	114092134	114092254	CAP_H_01_01RVV	+	MAGI3	260425	37	AGGCAAAGTCATTAATAAAGATTTGCGGCATTACCTAAGTCTTCAGTTTCAAAAAGGATCAATTGACCACAAACTGCAGCAAGTGATCAGAGATAATCTCTACTTGAGAACCATTCCATG
37	chr1	114123163	114123283	CAP_H_01_01RVW	+	MAGI3	260425	45	GCACTACAAGGGCCCCCAGGGATGGAGAAGTACCAGGAGTGGATTATAATTTCATTTCCGTTGAACAGTTCAAAGCACTGGAAGAGAGTGGAGCATTGTTAGAAAGTGGGACATATGATG
37	chr1	114128058	114128178	CAP_H_01_02an1	+	MAGI3	260425	40	CCAGATCCAGTTGATCAAGTCCTCTTTGATAATGAGTTTGATGCAGAATCTCAAAGAAAACGAACGACATCTGTCAGCAAGATGGAAAGAATGGATAGCTCTCTTCCTGAAGAGGAAGAA
37	chr1	114133155	114133275	CAP_H_01_02an2	+	MAGI3	260425	41	AGTTACAACCAAACAAATAGCTCCATGGACTTTAGAAATTATATGATGAGAGATGAGACTCTGGAACCACTGCCCAAAAACTGGGAAATGGCCTACACTGACACAGGGATGATCTACTTC
37	chr1	114137082	114137202	CAP_H_01_01RW2	+	MAGI3	260425	41	TTAAAATCTTTATTCTACAGCCACAATACCAAGACAACCACCTGGTTGGATCCTCGTCTTTGTAAGAAAGCCAAAGCCCCTGAAGACTGTGAAGATGGAGGTAGAGATTCAGAAACTTAC
37	chr1	114157191	114157311	CAP_H_01_01RW3	+	MAGI3	260425	38	TGGCATTTCACTCAATTTTCTTTATTTACAGAGCTTCCTTATGGCTGGGAGAAAATAGAGGACCCTCAGTATGGGACATACTATGTTGAGTAAGTTTGTTACCTCAGTTAATATTCTCCC
37	chr1	114161153	114161273	CAP_H_01_01RW4	+	MAGI3	260425	55	TTTCACTCTTGTCGCCCAAGCTGGAGTGCAATGGCATGATCTCGGCTCACTGCAACCTCCGCCTCCTGGGTTCAAGTGAGTCTCCTACCTCAGCTTCCTGAGTAGCTGGGATTACAGGCA
37	chr1	114162344	114162464	CAP_H_01_01RW5	+	MAGI3	260425	41	CTGCATTCTACAGTCACCTTAACCAGAAAACCCAGTTTGAAAATCCAGTGGAGGAAGCCAAAAGGAAAAAGCAGTTAGGACAGGTTGAAATTGGGTCTTCAAAACCAGGTAAGCATTCTT
37	chr1	114165477	114165597	CAP_H_01_02an3	+	MAGI3	260425	41	CTTGTTCGAGCATCACTGAAAAAAAGCACAATGGGATTTGGTTTTACTATTATTGGTGGAGATAGACCTGATGAGTTCCTACAAGTGAAAAATGTGCTGAAAGATGGTCCCGCAGCTCAG
37	chr1	114184582	114184702	CAP_H_01_02an4	+	MAGI3	260425	42	GCAGATGTTGTCCAGATGTTTCAATTGGTACCTGTCAATCAGTATGTAAACCTCACTTTATGTCGTGGTTATCCACTTCCTGATGACAGTGAAGATCCTGTTGTGGACATTGTTGCTGCT
37	chr1	114184772	114184892	CAP_H_01_01RWa	+	MAGI3	260425	51	GAGCAATGGTTCTGGAGCAGAATGGAAAATCGGGACACACTTTGACTGGTGATGGTCTCAATGGACCATCAGATGCAAGTGAGCAGAGAGTATCCATGGCATCGTCAGGCAGCTCCCAGC
37	chr1	114184987	114185107	CAP_H_01_02anq	+	MAGI3	260425	39	GATAGTCAGTGGTGTCAAGGCCTTCAGAAAGGAGATATAATTAAGGAAATATACCATCAAAATGTGCAGAATTTAACACATCTCCAAGTGGTAGAGGTGCTAAAGCAGTTTCCAGTAGGT
37	chr1	114186364	114186484	CAP_H_01_01RWd	+	MAGI3	260425	48	GTCCTCCTTCACCAACCAAAACTGCCAAAATGGTGAGTATACACTGGTCCTCAAATCTTTTCCCCAACACACTGAGAGAGATGCCACATTCCCCTCTGTAAGAGGAGCTCACTGTGGTGA
37	chr1	114189157	114189277	CAP_H_01_02an9	+	MAGI3	260425	40	TATTCCTCAGCCTATGCCTTTTCCACCGAGCATTATCAGGTCAGGATCCCCAAAATTGGATCCTTCTGAGGTCTACCTGAAATCTAAGACTTTATATGAAGATAAACGTAAGTAGTTGTG
37	chr1	114191844	114191964	CAP_H_01_01RWg	+	MAGI3	260425	45	CTGATTTTCCTCAGCACCAAACACCAAAGATTTGGATGTTTTTCTTCGAAAACAAGAGTCAGGGTTTGGCTTCAGGGTGCTAGGAGGAGATGGACCTGACCAGTCTGTAAGTGTCACTTC
37	chr1	114193685	114193805	CAP_H_01_02ana	+	MAGI3	260425	45	GCTCCGCGCAGCTGATGAACTAATGTGCATTGATGGAATTCCTGTTAAAGGGAAATCACACAAACAAGTCTTGGACCTCATGACAACTGCTGCTCGAAATGGCCATGTGTTACTAACTGT
37	chr1	114196501	114196621	CAP_H_01_02anb	+	MAGI3	260425	55	GGATCTCCCCGCCTGAACCGGGCAGAGGTCCCAGCCAGGCCTGCACCCCAGGAGCCCTATGATGTTGTCTTGCAACGAAAAGAAAATGAAGGATTTGGCTTTGTCATCCTCACCTCCAAA
37	chr1	114201751	114201871	CAP_H_01_02anc	+	MAGI3	260425	43	TGTGGAAAACTGAAAGTTGGAGATCATATCTCTGCAGTGAATGGGCAGTCCATTGTTGAACTGTCTCATGATAACATTGTTCAGCTGATCAAAGATGCTGGTGTCACCGTCACACTAACG
37	chr1	114214337	114214457	CAP_H_01_01RWn	+	MAGI3	260425	55	GTTTTCTCATTTGAACAGAGCATCATGGTCCACCATCAGGAACAAACTCAGCCAGGCAAAGCCCAGCCCTGCAGCACAGGCCCATGGGACAGTCACAGGCCAACCACATACCTGGGGACA
37	chr1	114215286	114215406	CAP_H_01_02and	+	MAGI3	260425	46	ATTCTTGGTCAGACCACAAGCACCTTGCACAGCCTGACACCGCAGTAATTTCAGTTGTAGGCAGTCGGCACAATCAGGTAAACAAACATTTCCCCAGATGGGGAGTGATATTTTGAGTTG
37	chr1	114215993	114216113	CAP_H_01_02ane	+	MAGI3	260425	49	ATTCAGCCTCCGAGGGGGGAAGGAGTACAACATGGGGCTGTTCATCCTTCGTCTTGCTGAAGATGGTCCTGCCATCAAAGATGGCAGAATTCATGTGAGTTGGTTTCTGTCTGTAACCTT
37	chr1	114223869	114223989	CAP_H_01_02anf	+	MAGI3	260425	43	ACATACTCGAGCAATTGAGCTCATTCAGGCTGGTGGAAATAAAGTTCTTCTTCTTTTGAGGCCAGGAACTGGCTTGATACCTGACCATGGTAAGTAAAGTAGCCCACTAGTAGCTGAAAA
37	chr1	114224833	114224953	CAP_H_01_01RWs	+	MAGI3	260425	42	GTTTGGCTCCTTCCGGTCTGTGCTCCTACGTGAAACCCGAGCAACATTAAGGCTTTCAGGGCTTTTCTTGGTCTTTCCTTAAAAAGACTTGGTAAATTTGCATGTCTTGTAAATCACTTT
37	chr1	114225489	114225609	CAP_H_01_01RWt	+	MAGI3	260425	32	ATAATGTTCCATTCAAATCACTTTTTTAGGTGATTGGGATATTAATAATCCTTCGTCTTCAAATGTGATTTATGATGAACAGTCACCATTACCCCCATCTTCACATTTTGCTTCCATATT
37	chr1	114225688	114225808	CAP_H_01_02anh	+	MAGI3	260425	41	GTGCCTGAAAAGAAAAGCACTTTAAATGAAAATCAGCCTGAGATAAAGCATCAGTCTCTTCTCCAGAAAAATGTGAGTAAGAGGGATCCACCCAGCAGTCATGGGCACAGTAACAAGAAA
37	chr1	114225849	114225969	CAP_H_01_01RWw	+	MAGI3	260425	44	ATCGGTTAGTCCCAAAAAGCCAGCCAGTCAACATTCAGAGGAACATTTGGATAAGATTCCTAGTCCTCTAAAAAATAACCCCAAAAGAAGACCCAGAGATCAATCCCTCAGCCCCAGCAA
37	chr1	114226048	114226168	CAP_H_01_02ank	+	MAGI3	260425	45	GCCAGCCCAAAAAAGCAGCAAAAAATTGAAGGAAGCAAAGCTCCATCAAATGCTGAGGCCAAATTATTAGAGGGTAAGAGTCGAAGAATAGCAGGCTATACGGGCAGTAATGCTGAGCAG
37	chr1	114226209	114226329	CAP_H_01_01RWz	+	MAGI3	260425	34	TGCAAAGCAGAATCAGTTGGAAAAAAGCAGAACAAGGTCTCCAGAGAAAAAAATCAAAAGAATGGTTGAGAAATCTCTTCCATCCAAAATGACTAATAAGACTACAAGTAAAGAAGTATC
37	chr11	65265184	65265304	CAP_H_11_01NrG	+	MALAT1	378938	65	CCTCCCCGCCCCCGCTCTCCCCTCCGCAGCCTGCAGCCCGAGACTTCTGTAAAGGACTGGGGCCCCGCAACTGGCCTCTCCTGCCCTCTTAAGCGCAGCGCCATTTTAGCAACGCAGAAG
37	chr11	65265304	65265424	CAP_H_11_01NrH	+	MALAT1	378938	65	CCCGGCGCCGGGAAGCCTCAGCTCGCCTGAAGGCAGGTCCCCTCTGACGCCTCCGGGAGCCCAGGTTTCCCAGAGTCCTTGGGACGCAGCGACGAGTTGTGCTGCTATCTTAGCTGTCCT
37	chr11	65265424	65265544	CAP_H_11_01NrI	+	MALAT1	378938	44	TATAGGCTGGCCATTCCAGGTGGTGGTATTTAGATAAAACCACTCAAACTCTGCAGTTTGGTCTTGGGGTTTGGAGGAAAGCTTTTATTTTTCTTCCTGCTCCGGTTCAGAAGGTCTGAA
37	chr11	65265544	65265664	CAP_H_11_01NrJ	+	MALAT1	378938	48	GCTCATACCTAACCAGGCATAACACAGAATCTGCAAAACAAAAACCCCTAAAAAAGCAGACCCAGAGCAGTGTAAACACTTCTGGGTGTGTCCCTGACTGGCTGCCCAAGGTCTCTGTGT
37	chr11	65265664	65265784	CAP_H_11_01NrK	+	MALAT1	378938	47	CTTCGGAGACAAAGCCATTCGCTTAGTTGGTCTACTTTAAAAGGCCACTTGAACTCGCTTTCCATGGCGATTTGCCTTGTGAGCACTTTCAGGAGAGCCTGGAAGCTGAAAAACGGTAGA
37	chr11	65265784	65265904	CAP_H_11_01NrL	+	MALAT1	378938	70	AAAATTTCCGTGCGGGCCGTGGGGGGCTGGCGGCAACTGGGGGGCCGCAGATCAGAGTGGGCCACTGGCAGCCAACGGCCCCCGGGGCTCAGGCGGGGAGCAGCTCTGTGGTGTGGGATT
37	chr11	65265904	65266024	CAP_H_11_01NrM	+	MALAT1	378938	50	GAGGCGTTTTCCAAGAGTGGGTTTTCACGTTTCTAAGATTTCCCAAGCAGACAGCCCGTGCTGCTCCGATTTCTCGAACAAAAAAGCAAAACGTGTGGCTGTCTTGGGAGCAAGTCGCAG
37	chr11	65266024	65266144	CAP_H_11_01NrN	+	MALAT1	378938	50	GACTGCAAGCAGTTGGGGGAGAAAGTCCGCCATTTTGCCACTTCTCAACCGTCCCTGCAAGGCTGGGGCTCAGTTGCGTAATGGAAAGTAAAGCCCTGAACTATCACACTTTAATCTTCC
37	chr11	65266144	65266264	CAP_H_11_01NrO	+	MALAT1	378938	37	TTCAAAAGGTGGTAAACTATACCTACTGTCCCTCAAGAGAACACAAGAAGTGCTTTAAGAGGTATTTTAAAAGTTCCGGGGGTTTTGTGAGGTGTTTGATGACCCGTTTAAAATATGATT
37	chr11	65266264	65266384	CAP_H_11_01NrP	+	MALAT1	378938	32	TCCATGTTTCTTTTGTCTAAAGTTTGCAGCTCAAATCTTTCCACACGCTAGTAATTTAAGTATTTCTGCATGTGTAGTTTGCATTCAAGTTCCATAAGCTGTTAAGAAAAATCTAGAAAA
37	chr11	65266384	65266504	CAP_H_11_01NrQ	+	MALAT1	378938	47	GTAAAACTAGAACCTATTTTTAACCGAAGAACTACTTTTTGCCTCCCTCACAAAGGCGGCGGAAGGTGATCGAATTCCGGTGATGCGAGTTGTTCTCCGTCTATAAATACGCCTCGCCCG
37	chr11	65266504	65266624	CAP_H_11_01NrR	+	MALAT1	378938	50	AGCTGTGCGGTAGGCATTGAGGCAGCCAGCGCAGGGGCTTCTGCTGAGGGGGCAGGCGGAGCTTGAGGAAACCGCAGATAAGTTTTTTTCTCTTTGAAAGATAGAGATTAATACAACTAC
37	chr11	65266624	65266744	CAP_H_11_01NrS	+	MALAT1	378938	26	TTAAAAAATATAGTCAATAGGTTACTAAGATATTGCTTAGCGTTAAGTTTTTAACGTAATTTTAATAGCTTAAGATTTTAAGAGAAAATATGAAGACTTAGAAGAGTAGCATGAGGAAGG
37	chr11	65266744	65266864	CAP_H_11_01NrT	+	MALAT1	378938	32	AAAAGATAAAAGGTTTCTAAAACATGACGGAGGTTGAGATGAAGCTTCTTCATGGAGTAAAAAATGTATTTAAAAGAAAATTGAGAGAAAGGACTACAGAGCCCCGAATTAATACCAATA
37	chr11	65266864	65266984	CAP_H_11_01NrU	+	MALAT1	378938	30	GAAGGGCAATGCTTTTAGATTAAAATGAAGGTGACTTAAACAGCTTAAAGTTTAGTTTAAAAGTTGTAGGTGATTAAAATAATTTGAAGGCGATCTTTTAAAAAGAGATTAAACCGAAGG
37	chr11	65266984	65267104	CAP_H_11_01NrV	+	MALAT1	378938	38	TGATTAAAAGACCTTGAAATCCATGACGCAGGGAGAATTGCGTCATTTAAAGCCTAGTTAACGCATTTACTAAACGCAGACGAAAATGGAAAGATTAATTGGGAGTGGTAGGATGAAACA
37	chr11	65267104	65267224	CAP_H_11_01NrW	+	MALAT1	378938	33	ATTTGGAGAAGATAGAAGTTTGAAGTGGAAAACTGGAAGACAGAAGTACGGGAAGGCGAAGAAAAGAATAGAGAAGATAGGGAAATTAGAAGATAAAAACATACTTTTAGAAGAAAAAAG
37	chr11	65267224	65267344	CAP_H_11_01NrX	+	MALAT1	378938	30	ATAAATTTAAACCTGAAAAGTAGGAAGCAGAAGAAAAAAGACAAGCTAGGAAACAAAAAGCTAAGGGCAAAATGTACAAACTTAGAAGAAAATTGGAAGATAGAAACAAGATAGAAAATG
37	chr11	65267344	65267464	CAP_H_11_01NrY	+	MALAT1	378938	25	AAAATATTGTCAAGAGTTTCAGATAGAAAATGAAAAACAAGCTAAGACAAGTATTGGAGAAGTATAGAAGATAGAAAAATATAAAGCCAAAAATTGGATAAAATAGCACTGAAAAAATGA
37	chr11	65267464	65267584	CAP_H_11_01NrZ	+	MALAT1	378938	35	GGAAATTATTGGTAACCAATTTATTTTAAAAGCCCATCAATTTAATTTCTGGTGGTGCAGAAGTTAGAAGGTAAAGCTTGAGAAGATGAGGGTGTTTACGTAGACCAGAACCAATTTAGA
37	chr11	65267584	65267704	CAP_H_11_01Ns0	+	MALAT1	378938	33	AGAATACTTGAAGCTAGAAGGGGAAGTTGGTTAAAAATCACATCAAAAAGCTACTAAAAGGACTGGTGTAATTTAAAAAAAACTAAGGCAGAAGGCTTTTGGAAGAGTTAGAAGAATTTG
37	chr11	65267704	65267824	CAP_H_11_01Ns1	+	MALAT1	378938	31	GAAGGCCTTAAATATAGTAGCTTAGTTTGAAAAATGTGAAGGACTTTCGTAACGGAAGTAATTCAAGATCAAGAGTAATTACCAACTTAATGTTTTTGCATTGGACTTTGAGTTAAGATT
37	chr11	65267824	65267944	CAP_H_11_01Ns2	+	MALAT1	378938	43	ATTTTTTAAATCCTGAGGACTAGCATTAATTGACAGCTGACCCAGGTGCTACACAGAAGTGGATTCAGTGAATCTAGGAAGACAGCAGCAGACAGGATTCCAGGAACCAGTGTTTGATGA
37	chr11	65267944	65268064	CAP_H_11_01Ns3	+	MALAT1	378938	51	AGCTAGGACTGAGGAGCAAGCGAGCAAGCAGCAGTTCGTGGTGAAGATAGGAAAAGAGTCCAGGAGCCAGTGCGATTTGGTGAAGGAAGCTAGGAAGAAGGAAGGAGCGCTAACGATTTG
37	chr11	65268064	65268184	CAP_H_11_01Ns4	+	MALAT1	378938	55	GTGGTGAAGCTAGGAAAAAGGATTCCAGGAAGGAGCGAGTGCAATTTGGTGATGAAGGTAGCAGGCGGCTTGGCTTGGCAACCACACGGAGGAGGCGAGCAGGCGTTGTGCGTAGAGGAT
37	chr11	65268184	65268304	CAP_H_11_01Ns5	+	MALAT1	378938	43	CCTAGACCAGCATGCCAGTGTGCCAAGGCCACAGGGAAAGCGAGTGGTTGGTAAAAATCCGTGAGGTCGGCAATATGTTGTTTTTCTGGAACTTACTTATGGTAACCTTTTATTTATTTT
37	chr11	65268304	65268424	CAP_H_11_01Ns6	+	MALAT1	378938	42	CTAATATAATGGGGGAGTTTCGTACTGAGGTGTAAAGGGATTTATATGGGGACGTAGGCCGATTTCCGGGTGTTGTAGGTTTCTCTTTTTCAGGCTTATACTCATGAATCTTGTCTGAAG
37	chr11	65268424	65268544	CAP_H_11_01Ns7	+	MALAT1	378938	36	CTTTTGAGGGCAGACTGCCAAGTCCTGGAGAAATAGTAGATGGCAAGTTTGTGGGTTTTTTTTTTTTACACGAATTTGAGGAAAACCAAATGAATTTGATAGCCAAATTGAGACAATTTC
37	chr11	65268544	65268664	CAP_H_11_01Ns8	+	MALAT1	378938	34	AGCAAATCTGTAAGCAGTTTGTATGTTTAGTTGGGGTAATGAAGTATTTCAGTTTTGTGAATAGATGACCTGTTTTTACTTCCTCACCCTGAATTCGTTTTGTAAATGTAGAGTTTGGAT
37	chr11	65268664	65268784	CAP_H_11_01Ns9	+	MALAT1	378938	43	GTGTAACTGAGGCGGGGGGGAGTTTTCAGTATTTTTTTTTGTGGGGGTGGGGGCAAAATATGTTTTCAGTTCTTTTTCCCTTAGGTCTGTCTAGAATCCTAAAGGCAAATGACTCAAGGT
37	chr11	65268784	65268904	CAP_H_11_01Nsa	+	MALAT1	378938	39	GTAACAGAAAACAAGAAAATCCAATATCAGGATAATCAGACCACCACAGGTTTACAGTTTATAGAAACTAGAGCAGTTCTCACGTTGAGGTCTGTGGAAGAGATGTCCATTGGAGAAATG
37	chr11	65268904	65269024	CAP_H_11_01Nsb	+	MALAT1	378938	40	GCTGGTAGTTACTCTTTTTTCCCCCCACCCCCTTAATCAGACTTTAAAAGTGCTTAACCCCTTAAACTTGTTATTTTTTACTTGAAGCATTTTGGGATGGTCTTAACAGGGAAGAGAGAG
37	chr11	65269024	65269144	CAP_H_11_01Nsc	+	MALAT1	378938	45	GGTGGGGGAGAAAATGTTTTTTTCTAAGATTTTCCACAGATGCTATAGTACTATTGACAAACTGGGTTAGAGAAGGAGTGTACCGCTGTGCTGTTGGCACGAACACCTTCAGGGACTGGA
37	chr11	65269144	65269264	CAP_H_11_01Nsd	+	MALAT1	378938	43	GCTGCTTTTATCCTTGGAAGAGTATTCCCAGTTGAAGCTGAAAAGTACAGCACAGTGCAGCTTTGGTTCATATTCAGTCATCTCAGGAGAACTTCAGAAGAGCTTGAGTAGGCCAAATGT
37	chr11	65269264	65269384	CAP_H_11_01Nse	+	MALAT1	378938	40	TGAAGTTAAGTTTTCCAATAATGTGACTTCTTAAAAGTTTTATTAAAGGGGAGGGGCAAATATTGGCAATTAGTTGGCAGTGGCCTGTTACGGTTGGGATTGGTGGGGTGGGTTTAGGTA
37	chr11	65269384	65269504	CAP_H_11_01Nsf	+	MALAT1	378938	30	ATTGTTTAGTTTATGATTGCAGATAAACTCATGCCAGAGAACTTAAAGTCTTAGAATGGAAAAAGTAAAGAAATATCAACTTCCAAGTTGGCAAGTAACTCCCAATGATTTAGTTTTTTT
37	chr11	65269504	65269624	CAP_H_11_01Nsg	+	MALAT1	378938	42	CCCCCCAGTTTGAATTGGGAAGCTGGGGGAAGTTAAATATGAGCCACTGGGTGTACCAGTGCATTAATTTGGGCAAGGAAAGTGTCATAATTTGATACTGTATCTGTTTTCCTTCAAAGT
37	chr11	65269624	65269744	CAP_H_11_01Nsh	+	MALAT1	378938	42	ATAGAGCTTTTGGGGAAGGAAAGTATTGAACTGGGGGTTGGTCTGGCCTACTGGGCTGACATTAACTACAATTATGGGAAATGCAAAAGTTGTTTGGATATGGTAGTGTGTGGTTCTCTT
37	chr11	65269744	65269864	CAP_H_11_01Nsi	+	MALAT1	378938	30	TTGGAATTTTTTTCAGGTGATTTAATAATAATTTAAAACTACTATAGAAACTGCAGAGCAAAGGAAGTGGCTTAATGATCCTGAAGGGATTTCTTCTGATGGTAGCTTTTGTATTATCAA
37	chr11	65270107	65270227	CAP_H_11_01YCK	+	MALAT1	378938	38	ACTTTTTTCAGATAACATCTTCTGAGTCATAACCAGCCTGGCAGTATGATGGCCTAGATGCAGAGAAAACAGCTCCTTGGTGAATTGATAAGTAAAGGCAGAAAAGATTATATGTCATAC
37	chr11	65270227	65270347	CAP_H_11_01YCL	+	MALAT1	378938	34	CTCCATTGGGGAATAAGCATAACCCTGAGATTCTTACTACTGATGAGAACATTATCTGCATATGCCAAAAAATTTTAAGCAAATGAAAGCTACCAATTTAAAGTTACGGAATCTACCATT
37	chr11	65270347	65270467	CAP_H_11_01YCM	+	MALAT1	378938	30	TTAAAGTTAATTGCTTGTCAAGCTATAACCACAAAAATAATGAATTGATGAGAAATACAATGAAGAGGCAATGTCCATCTCAAAATACTGCTTTTACAAAAGCAGAATAAAAGCGAAAAG
37	chr11	65270467	65270587	CAP_H_11_01YCN	+	MALAT1	378938	40	AAATGAAAATGTTACACTACATTAATCCTGGAATAAAAGAAGCCGAAATAAATGAGAGATGAGTTGGGATCAAGTGGATTGAGGAGGCTGTGCTGTGTGCCAATGTTTCGTTTGCCTCAG
37	chr11	65270587	65270707	CAP_H_11_01YCO	+	MALAT1	378938	40	ACAGGTATCTCTTCGTTATCAGAAGAGTTGCTTCATTTCATCTGGGAGCAGAAAACAGCAGGCAGCTGTTAACAGATAAGTTTAACTTGCATCTGCAGTATTGCATGTTAGGGATAAGTG
37	chr11	65270707	65270827	CAP_H_11_01YCP	+	MALAT1	378938	39	CTTATTTTTAAGAGCTGTGGAGTTCTTAAATATCAACCATGGCACTTTCTCCTGACCCCTTCCCTAGGGGATTTCAGGATTGAGAAATTTTTCCATCGAGCCTTTTTAAAATTGTAGGAC
37	chr11	65270827	65270947	CAP_H_11_01YCQ	+	MALAT1	378938	39	TTGTTCCTGTGGGCTTCAGTGATGGGATAGTACACTTCACTCAGAGGCATTTGCATCTTTAAATAATTTCTTAAAAGCCTCTAAAGTGATCAGTGCCTTGATGCCAACTAAGGAAATTTG
37	chr11	65270947	65271067	CAP_H_11_01YCR	+	MALAT1	378938	31	TTTAGCATTGAATCTCTGAAGGCTCTATGAAAGGAATAGCATGATGTGCTGTTAGAATCAGATGTTACTGCTAAAATTTACATGTTGTGATGTAAATTGTGTAGAAAACCATTAAATCAT
37	chr17	11924175	11924295	CAP_H_17_01NkH	+	MAP2K4	6416	80	GGCGCCGCTCGGCTCTTCACTCCCAACAATGGCGGCTCCGAGCCCGAGCGGCGGCGGCGGCTCCGGGGGCGGCAGCGGCAGCGGCACCCCCGGCCCCGTAGGGTCCCCGGCGCCAGGCCA
37	chr17	11935539	11935659	CAP_H_17_01Nkh	+	MAP2K4	6416	25	TGATTTACAGTAAATGAACTGGAACTTATCTTTTTTACTTTAGGCTTTCAGATAAACTTCTGTGAAAAGGCACAAAGTAAGCTACAAATTTTATGATATTATGCTATTTATTTTTTTCAT
37	chr17	11958197	11958317	CAP_H_17_01Nug	+	MAP2K4	6416	39	TTTCTCAGGTAAACGCAAAGCACTGAAGTTGAATTTTGCAAATCCACCTTTCAAATCTACAGCAAGGTTTACTCTGAATCCCAATCCTACAGGAGTTCAAAACCCACACATGTGAGTATT
37	chr17	11984672	11984792	CAP_H_17_01Nim	+	MAP2K4	6416	45	AGAGAGACTGAGAACACACAGCATTGAGTCATCAGGAAAACTGAAGATCTCCCCTGAACAACACTGGGATTTCACTGCAGAGGACTTGAAAGACCTTGGAGAAATTGGACGAGGAGCTTA
37	chr17	11984792	11984912	CAP_H_17_01Nin	+	MAP2K4	6416	36	TGGTTCTGTCAACAAAATGGTCCACAAACCAAGTGGGCAAATAATGGCAGTTAAAGTAGGTGATGCCATGATTATTTTTGGTACTTTAATCCATTAGGTGAAATTTCATGGTGCAGTAAT
37	chr17	11998658	11998778	CAP_H_17_01Nrd	+	MAP2K4	6416	29	TTAAATTGCCCTGTCTCCTTTAAAGGATTTCTAAGTGCTGTTTGTTAAACTTTCTGTGATTAAAGTAATTCTTGTGAAGTATAAGGAAAGATGATAATTTTCATATCTGGTATTTGTGAA
37	chr17	11998891	11999011	CAP_H_17_01NsM	+	MAP2K4	6416	38	AGAATTCGGTCAACAGTGGATGAAAAAGAACAAAAACAACTTCTTATGGATTTGGATGTAGTAATGCGGAGTAGTGATTGCCCATACATTGTTCAGTTTTATGGTGCACTCTTCAGAGAG
37	chr17	12011106	12011226	CAP_H_17_01Nkz	+	MAP2K4	6416	32	GGTGACTGTTGGATCTGTATGGAACTCATGTCTACCTCGTTTGATAAGTTTTACAAATATGTATATAGTGTATTAGATGATGTTATTCCAGAAGAAATTTTAGGCAAAATCACTTTAGCA
37	chr17	12013657	12013777	CAP_H_17_01Noi	+	MAP2K4	6416	33	AGTTGTTTATCCCATCTCTCCTTTTTCTCCCTAGACTGTGAAAGCACTAAACCACTTAAAAGAAAACTTGAAAATTATTCACAGAGGTGGGTATGGATTGGTATTTTTTGTAATAGAAAT
37	chr17	12016549	12016669	CAP_H_17_01Nkm	+	MAP2K4	6416	44	ATATCAAACCTTCCAATATTCTTCTGGACAGAAGTGGAAATATTAAGCTCTGTGACTTCGGCATCAGTGGACAGCTTGTGGACTCTATTGCCAAGACAAGAGATGCTGGCTGTAGGCCAT
37	chr17	12028589	12028709	CAP_H_17_01Nrf	+	MAP2K4	6416	44	ACACTTGTCTTTATGTTCCAGCCTGAAAGAATAGACCCAAGCGCATCACGACAAGGATATGATGTCCGCTCTGATGTCTGGAGTTTGGGGATCACATTGGTATGTTTATGCTGATTCAAC
37	chr17	12032410	12032530	CAP_H_17_01Nqe	+	MAP2K4	6416	39	AATGATGCCTGGTGTATTTTGCTCTTTCCTCTTTGTTCTCTTTAGTATGAGTTGGCCACAGGCCGATTTCCTTATCCAAAGTGGAATAGTGTATTTGATCAACTAACACAAGTCGTGAAA
37	chr17	12032530	12032650	CAP_H_17_01Nqf	+	MAP2K4	6416	46	GGAGATCCTCCGCAGCTGAGTAATTCTGAGGAAAGGGAATTCTCCCCGAGTTTCATCAACTTTGTCAACTTGTGGTGAGTACCTGATTTATGAATGGTCGAACACGCATGGCGAGAATAG
37	chr17	12043118	12043238	CAP_H_17_01NhM	+	MAP2K4	6416	35	TCTACATTTTAATAATGTTATTTTTATGTTATTTTAGCCTTACGAAGGATGAATCCAAAAGGCCAAAGTATAAAGAGCTTCTGGTGAGTGTGGGACTGTGGGGATTGTAGGTACATCCTA
37	chr17	12044460	12044580	CAP_H_17_01No8	+	MAP2K4	6416	42	CAGAAACATCCCTTTATTTTGATGTATGAAGAACGTGCCGTTGAGGTCGCATGCTATGTTTGTAAAATCCTGGATCAAATGCCAGCTACTCCCAGCTCTCCCATGTATGTCGATTGATAT
37	chr5	56111400	56111520	CAP_H_05_01NqR	+	MAP3K1	4214	78	ATGGCGGCGGCGGCGGGGAATCGCGCCTCGTCGTCGGGATTCCCGGGCGCCAGGGCTACGAGCCCTGAGGCAGGCGGCGGCGGAGGAGCCCTCAAGGCGAGCAGCGCGCCCGCGGCTGCC
37	chr5	56111520	56111640	CAP_H_05_01NqS	+	MAP3K1	4214	75	GCGGGACTGCTGCGGGAGGCGGGCAGCGGGGGCCGCGAGCGGGCGGACTGGCGGCGGCGGCAGCTGCGCAAAGTGCGGAGTGTGGAGCTGGACCAGCTGCCTGAGCAGCCGCTCTTCCTT
37	chr5	56111640	56111760	CAP_H_05_01NqT	+	MAP3K1	4214	80	GCCGCCTCACCGCCGGCCTCCTCGACTTCCCCGTCGCCGGAGCCCGCGGACGCAGCGGGGAGTGGGACCGGCTTCCAGCCTGTGGCGGTGCCGCCGCCCCACGGAGCCGCGAGCCGCGGC
37	chr5	56111760	56111880	CAP_H_05_01NqU	+	MAP3K1	4214	81	GGCGCCCACCTTACCGAGTCGGTGGCGGCGCCGGACAGCGGCGCCTCGAGTCCCGCAGCGGCCGAGCCCGGGGAGAAGCGGGCGCCCGCCGCCGAGCCGTCTCCTGCAGCGGCCCCCGCC
37	chr5	56152382	56152502	CAP_H_05_01NsR	+	MAP3K1	4214	38	CATATATACATTTCTCATTTTATTTGTTTCTGCCTGCATTTTAGTCGTGAGATGGAGAATAAAGAAACTCTCAAAGGGTTGCACAAGATGGATGATCGTCCAGAGGAACGAATGATCAGG
37	chr5	56152502	56152622	CAP_H_05_01NsS	+	MAP3K1	4214	49	GAGAAACTGAAGGCAACCTGTATGCCAGCCTGGAAGCACGAATGGTTGGAAAGGAGAAATAGGCGAGGGCCTGTGGTAAGTGGCTATGGGTTACCAGTTATAAGGAAGAAAGCATAGGAG
37	chr5	56155522	56155642	CAP_H_05_01NtA	+	MAP3K1	4214	46	TTGGAATACTTTGATTCAGGTGGTAAAACCAATCCCAGTTAAAGGAGATGGATCTGAAATGAATCACTTAGCAGCTGAGTCTCCAGGAGAGGTCCAGGCAAGTGCGGCTTCACCAGCTTC
37	chr5	56155642	56155762	CAP_H_05_01NtB	+	MAP3K1	4214	48	CAAAGGCCGACGCAGTCCTTCTCCTGGCAACTCCCCATCAGGTCGCACAGTGAAATCAGAATCTCCAGGAGTAAGGAGAAAAAGAGTTTCCCCAGTGCCTGTAAGTTAATGTTACAACAA
37	chr5	56160560	56160680	CAP_H_05_01Nhz	+	MAP3K1	4214	51	TTTCAGAGTGGCAGAATCACACCACCCCGAAGAGCCCCTTCACCAGATGGCTTCTCACCATATAGCCCTGAGGAAACAAACCGCCGTGTTAACAAAGTGATGCGGGCCAGACTGTACTTA
37	chr5	56160680	56160800	CAP_H_05_01NhA	+	MAP3K1	4214	44	CTGCAGCAGATAGGGCCTAACTCTTTCCTGATTGGAGGAGACAGCCCAGACAATAAATACCGGGTGTTTATTGGGCCTCAGGTAGGATTCGTCACCATTTTATACTTTATTAGTAGTAGT
37	chr5	56161165	56161285	CAP_H_05_01Nre	+	MAP3K1	4214	40	GAACTGCAGCTGTGCACGTGGAACATTCTGTATTCATCTGCTATTTGTGATGCTCCGGGTGTTTCAACTAGAACCTTCAGACCCAATGTTATGGAGAAAAACTTTAAAGAATTTTGAGGT
37	chr5	56161610	56161730	CAP_H_05_01NjS	+	MAP3K1	4214	39	AATTATGGCACAAATATCATTGTTACTGTCTTTTTCCAATGTTAGGTTGAGAGTTTGTTCCAGAAATATCACAGTAGGCGTAGCTCAAGGATCAAAGCTCCATCTCGTAACACCATCCAG
37	chr5	56161730	56161850	CAP_H_05_01NjT	+	MAP3K1	4214	31	AAGTTTGTTTCACGCATGTCAAATTCTCATACATTGTCATCATCTAGTACTTCTACGTCTAGTTCAGAAAACAGGTTAGTACTTTTTAAGGATTTCAAACATTAATCCAGTGTTACTTTT
37	chr5	56167736	56167856	CAP_H_05_01NiQ	+	MAP3K1	4214	45	CATAAAGGATGAAGAGGAACAGATGTGTCCTATTTGCTTGTTGGGCATGCTTGATGAAGAAAGTCTTACAGTGTGTGAAGACGGCTGCAGGAACAAGCTGCACCACCACTGCATGTCAAT
37	chr5	56168448	56168568	CAP_H_05_01Nrt	+	MAP3K1	4214	33	TGTTTCTGTAATTTTTCAGGGGCAGAAGAGTGTAGAAGAAATAGAGAACCTTTAATATGTCCCCTTTGTAGATCTAAGTGGAGATCTCATGATTTCTACAGGTAATAATTTTGAAATGAT
37	chr5	56168651	56168771	CAP_H_05_01Njs	+	MAP3K1	4214	50	CCACGAGTTGTCAAGTCCTGTGGATTCCCCTTCTTCCCTCAGAGCTGCACAGCAGCAAACCGTACAGCAGCAGCCTTTGGCTGGATCACGAAGGAATCAAGAGAGCAATTTTAACCTTAC
37	chr5	56168771	56168891	CAP_H_05_01Njt	+	MAP3K1	4214	31	TCATTATGGAACTCAGCAAATCCCTCCTGCTTACAAAGATTTAGCTGAGCCATGGATTCAGGTAAGTAGTTCTTTGTTTTTCATTTCTCAAAGAAATATTTATAGATCAATTAATGTATT
37	chr5	56170818	56170938	CAP_H_05_01Npb	+	MAP3K1	4214	42	CTTTTCTTTACATTGAATTCATCGTGTGTGTTTGATACAGGTGTTTGGAATGGAACTCGTTGGCTGCTTATTTTCTAGAAACTGGAATGTGAGAGAGATGGCCCTCAGGCGTCTTTCCCA
37	chr5	56170938	56171058	CAP_H_05_01Npc	+	MAP3K1	4214	60	TGATGTCAGTGGGGCCCTGCTGTTGGCAAATGGGGAGAGCACTGGAAATTCTGGGGGCAGCAGTGGAAGCAGCCCGAGTGGGGGAGCCACCAGTGGGTCTTCCCAGACCAGTATCTCAGG
37	chr5	56171058	56171178	CAP_H_05_01Npd	+	MAP3K1	4214	44	AGATGTGGTGGAGGCATGCTGCAGCGTTCTGTCAATGGTCTGTGCTGACCCTGTCTACAAAGTGTACGTTGCTGCTTTAGTAAGTAGCTTTATTCCATAATCATATCATTATGGGTTTGG
37	chr5	56174806	56174926	CAP_H_05_01Nn8	+	MAP3K1	4214	43	AAAACATTGAGAGCCATGCTGGTATATACTCCTTGCCACAGTTTAGCGGAAAGAATCAAACTTCAGAGACTTCTCCAGCCAGTTGTAGACACCATCCTAGTCAAATGTGCAGATGCCAAT
37	chr5	56176523	56176643	CAP_H_05_01Nto	+	MAP3K1	4214	43	TCCTTTGTTTTTAGCCGCACAAGTCAGCTGTCCATATCAACACTGTTGGAACTGTGCAAAGGCCAAGCAGGAGAGTTGGCAGTTGGCAGAGAAATACTAAAAGCTGGTAATAACTTTTCA
37	chr5	56176909	56177029	CAP_H_05_01Nt7	+	MAP3K1	4214	37	GATCCATTGGTATTGGTGGTGTTGATTATGTCTTAAATTGTATTCTTGGAAACCAAACTGAATCAAACAATTGGCAAGAACTTCTTGGCCGCCTTTGTCTTATAGATAGACTGTTGTTGG
37	chr5	56177029	56177149	CAP_H_05_01Nt8	+	MAP3K1	4214	35	AATTTCCTGCTGAATTTTATCCTCATATTGTCAGTACTGATGTTTCACAAGCTGAGCCTGTTGAAATCAGGTAATTTTTCTTCTGAAAATGTATTACTTGTATCTTCCTACCCTCCCTAC
37	chr5	56177385	56177505	CAP_H_05_01NhB	+	MAP3K1	4214	40	TTTTCTTTCAGGTATAAGAAGCTGCTGTCCCTCTTAACCTTTGCTTTGCAGTCCATTGATAATTCCCACTCAATGGTTGGCAAACTTTCCAGAAGGATCTACTTGAGTTCTGCAAGAATG
37	chr5	56177505	56177625	CAP_H_05_01NhC	+	MAP3K1	4214	45	GTTACTACAGTACCCCATGTGTTTTCAAAACTGTTAGAAATGCTGAGTGTTTCCAGTTCCACTCACTTCACCAGGATGCGTCGCCGTTTGATGGCTATTGCAGATGAGGTGGAAATTGCC
37	chr5	56177625	56177745	CAP_H_05_01NhD	+	MAP3K1	4214	50	GAAGCCATCCAGTTGGGCGTAGAAGACACTTTGGATGGTCAACAGGACAGCTTCTTGCAGGCATCTGTTCCCAACAACTATCTGGAAACCACAGAGAACAGTTCCCCTGAGTGCACAGTC
37	chr5	56177745	56177865	CAP_H_05_01NhE	+	MAP3K1	4214	40	CATTTAGAGAAAACTGGAAAAGGATTATGTGCTACAAAATTGAGTGCCAGTTCAGAGGACATTTCTGAGAGACTGGCCAGCATTTCAGTAGGACCTTCTAGTTCAACAACAACAACAACA
37	chr5	56177865	56177985	CAP_H_05_01NhF	+	MAP3K1	4214	44	ACAACAACAGAGCAACCAAAGCCAATGGTTCAAACAAAAGGCAGACCCCACAGTCAGTGTTTGAACTCCTCTCCTTTATCTCATCATTCCCAATTAATGTTTCCAGCCTTGTCAACCCCT
37	chr5	56177985	56178105	CAP_H_05_01NhG	+	MAP3K1	4214	46	TCTTCTTCTACCCCATCTGTACCAGCTGGCACTGCAACAGATGTCTCTAAGCATAGACTTCAGGGATTCATTCCCTGCAGAATACCTTCTGCATCTCCTCAAACACAGCGCAAGTTTTCT
37	chr5	56178105	56178225	CAP_H_05_01NhH	+	MAP3K1	4214	45	CTACAATTCCACAGAAACTGTCCTGAAAACAAAGACTCAGATAAACTTTCCCCAGTCTTTACTCAGTCAAGACCCTTGCCCTCCAGTAACATACACAGGCCAAAGCCATCTAGACCTACC
37	chr5	56178225	56178345	CAP_H_05_01NhI	+	MAP3K1	4214	39	CCAGGTAATACAAGTAAACAGGGAGATCCCTCAAAAAATAGCATGACACTTGATCTGAACAGTAGTTCCAAATGTGATGACAGCTTTGGCTGTAGCAGCAATAGTAGTAATGCTGTTATA
37	chr5	56178345	56178465	CAP_H_05_01NhJ	+	MAP3K1	4214	45	CCCAGTGACGAGACAGTGTTCACCCCAGTAGAGGAGAAATGCAGATTAGATGTCAATACAGAGCTCAACTCCAGTATTGAGGACCTTCTTGAAGCATCTATGCCTTCAAGTGATACAACA
37	chr5	56178465	56178585	CAP_H_05_01NhK	+	MAP3K1	4214	36	GTAACTTTTAAGTCAGAAGTTGCTGTCCTGTCTCCTGAAAAGGCTGAAAATGATGATACCTACAAAGATGATGTGAATCATAATCAAAAGTGCAAAGAGAAGATGGAAGCTGAAGAAGAA
37	chr5	56178585	56178705	CAP_H_05_01NhL	+	MAP3K1	4214	43	GAAGCTTTAGCAATTGCCATGGCAATGTCAGCGTCTCAGGATGCCCTCCCCATAGTTCCTCAGCTGCAGGTTGAAAATGGAGAAGATATCATCATTATTCAACAGGATGTAAGTATAGAT
37	chr5	56179310	56179430	CAP_H_05_01Nio	+	MAP3K1	4214	38	TACTCCTTTAACAGTAAAAAGATTGCTTTCGTTTAATATGTAGACACCAGAGACTCTACCAGGACATACCAAAGCAAAACAACCGTATAGAGAAGACACTGAATGGCTGAAAGGTCAACA
37	chr5	56179430	56179550	CAP_H_05_01Nip	+	MAP3K1	4214	36	GATAGGCCTTGGAGCATTTTCTTCTTGTTATCAGGCTCAAGATGTGGGAACTGGAACTTTAATGGCTGTTAAACAGGTAAATATCTAGTGAGCATATAAATGAAATGACTCAAATCACAA
37	chr5	56180452	56180572	CAP_H_05_01NpP	+	MAP3K1	4214	35	AATATGCAAAACTTTGTGAACGTGTTTATTTGAAACAGGTGACTTATGTCAGAAACACATCTTCTGAGCAAGAAGAAGTAGTAGAAGCACTAAGAGAAGAGATAAGAATGATGAGCCATC
37	chr5	56180572	56180692	CAP_H_05_01NpQ	+	MAP3K1	4214	36	TGAATCATCCAAACATCATTAGGATGTTGGGAGCCACGTGTGAGAAGAGCAATTACAATCTCTTCATTGAATGGATGGCAGGTATGTTAATGTTTTAAATTACAAAATAGTAGTACGTGG
37	chr5	56181758	56181878	CAP_H_05_01NiR	+	MAP3K1	4214	41	GGGGATCGGTGGCTCATTTGCTGAGTAAATATGGAGCCTTCAAAGAATCAGTAGTTATTAACTACACTGAACAGTTACTCCGTGGCCTTTCGTATCTCCATGAAAACCAAATCATTCACA
37	chr5	56183204	56183324	CAP_H_05_01NoN	+	MAP3K1	4214	47	GTGCCAATTTGCTAATTGACAGCACTGGTCAGAGACTAAGAATTGCAGATTTTGGAGCTGCAGCCAGGTTGGCATCAAAAGGAACTGGTGCAGGAGAGTTTCAGGGACAATTACTGGGGA
37	chr5	56184052	56184172	CAP_H_05_01Nsy	+	MAP3K1	4214	42	GTACTAAGAGGTCAACAGTATGGAAGGAGCTGTGATGTATGGAGTGTTGGCTGTGCTATTATAGAAATGGCTTGTGCAAAACCACCATGGAATGCAGAAAAACACTCCAATCATCTTGCT
37	chr5	56189267	56189387	CAP_H_05_01Npy	+	MAP3K1	4214	41	AAATGTAAGGGTTATGAGGTCTATGCACATGTGTTTCTGTATCAGAAGTTACAGTTGTGCAAAGCTTCAACACTGGCTTTTTCTCCACAGATTGCTAGTGCAACTACTGCTCCATCGATC
37	chr5	56189387	56189507	CAP_H_05_01Npz	+	MAP3K1	4214	45	CCTTCACATTTGTCTCCTGGTTTACGAGATGTGGCTCTTCGTTGTTTAGAACTTCAACCTCAGGACAGACCTCCATCAAGAGAGCTACTGAAGCATCCAGTCTTTCGTACTACATGGTAG
37	chr3	185003352	185003472	CAP_H_03_02aox	+	MAP3K13	9175	40	AGAAACCCACGGACCATTAATGGACAAAAACATGAGTCAATATGTATTGTGGCATTCAAATCCTAGCACTCTGGGAGAGGTAAGTAGTTGACTGTGTTTTATGTTTGGTGAGATGGTAGA
37	chr3	185009400	185009520	CAP_H_03_02aoy	+	MAP3K13	9175	36	CATCAAGTACCACGTTTTTGAAGACCATGGCCTATCATCATTATGCATTCAAGATTTGAGTTTGAATAACCTCATCAAGACTTAGATCTTCTTCAGAAGCTTCAAGTCTCATCTGCATTA
37	chr3	185046994	185047114	CAP_H_03_02aoz	+	MAP3K13	9175	35	ATGTCTTATGTTGAGTGCAAGTGTTTACAGTTAGAAAATAAAAGTGAGTATGTACCTAGTGCCGAGAGATTGTTTCTAAGCAGTGCTTAGATTTATCCTCATGTTCTTTCCAGTTGCTTT
37	chr3	185146366	185146486	CAP_H_03_02aoA	+	MAP3K13	9175	50	ACGATGGCCAACTTTCAGGAGCACCTGAGCTGCTCCTCTTCTCCACACTTACCCTTCAGTGAAAGCAAAACCTTCAATGGACTACAAGATGAGCTCACAGCTATGGGGAACCACCCTTCT
37	chr3	185146486	185146606	CAP_H_03_02aoB	+	MAP3K13	9175	57	CCCAAGCTGCTCGAGGACCAGCAGGAAAAGGGGATGGTACGAACAGAGCTAATCGAGAGCGTGCACAGCCCCGTCACCACAACAGTGTTGACGAGCGTAAGTGAGGATTCCAGGGACCAG
37	chr3	185146606	185146726	CAP_H_03_02aoC	+	MAP3K13	9175	50	TTTGAGAACAGCGTTCTTCAGCTAAGGGAACACGATGAATCAGAGACGGCGGTGTCTCAGGGGAACAGCAACACGGTGGACGGAGAGAGCACAAGCGGAACTGAAGACATAAAGATTCAG
37	chr3	185146726	185146846	CAP_H_03_02aoD	+	MAP3K13	9175	45	TTCAGCAGGTCAGGCAGTGGCAGTGGTGGGTTTCTTGAAGGACTATTTGGATGCTTAAGGCCTGTATGGAATATCATTGGGAAGGCATATTCCACTGATTACAAATTGCAGCAGCAAGGT
37	chr3	185155284	185155404	CAP_H_03_02aoE	+	MAP3K13	9175	51	AGTGGAGCCCAAGGAGCGGTCTTCTTGGGCAAGTTCCGGGCGGAAGAGGTGGCCATCAAGAAAGTGAGAGAACAGAATGAGACGGATATCAAGCATTTGAGGAAGTTGAAGCACCCTAAC
37	chr3	185161282	185161402	CAP_H_03_02aoF	+	MAP3K13	9175	45	CCCATGGACAACTCTACGAGGTCTTACGAGCTGGCAGGAAGATCACACCTCGATTGCTAGTAGACTGGTCCACAGGAATTGCAAGTGGAATGAATTATTTGCACCTCCATAAAATTATTC
37	chr3	185165626	185165746	CAP_H_03_02aoG	+	MAP3K13	9175	48	CTAAGGAACTCAGTGACAAAAGTACCAAGATGTCATTTGCTGGCACGGTCGCATGGATGGCGCCAGAGGTGATACGGAATGAACCTGTCTCTGAAAAAGTTGATATATGGTGAGTGGCGC
37	chr3	185167737	185167857	CAP_H_03_02aoH	+	MAP3K13	9175	43	AAGATGTAGATTCTTCAGCCATTATCTGGGGTGTTGGAAGCAACAGCCTCCACCTTCCAGTTCCTTCCACTTGCCCTGATGGATTCAAAATCCTTATGAAACAGACGTGGTAAGAATATT
37	chr3	185169068	185169188	CAP_H_03_02aoI	+	MAP3K13	9175	45	TTTTAGGCAGAGTAAACCTCGAAACCGACCTTCTTTTCGGCAGACACTCATGCATTTAGACATTGCCTCTGCAGATGTACTTGCCACCCCACAAGAAACTTACTTCAAGTCTCAGGTAAG
37	chr3	185181332	185181452	CAP_H_03_02aoJ	+	MAP3K13	9175	43	CCCAGGCTGAATGGAGAGAAGAAGTGAAAAAACATTTTGAGAAGATCAAAAGTGAAGGAACTTGTATACACCGGTTAGATGAAGAACTGATTCGAAGGCGCAGAGAAGAGCTCAGGTCAG
37	chr3	185183532	185183652	CAP_H_03_02aoK	+	MAP3K13	9175	47	AGGCATGCGCTGGATATTCGTGAACACTATGAGCGGAAGCTTGAGCGGGCGAATAATTTATACATGGAATTGAGTGCCATCATGCTGCAGCTAGAAATGCGGGAGAAGGAGCTCATTAAG
37	chr3	185184663	185184783	CAP_H_03_02aoL	+	MAP3K13	9175	46	CTGTTCGTCCTATCATCCATCCCAATGCCATGGAGAAACTCATGAAAAGGAAAGGAGTGCCTCACAAATCTGGGATGCAGACCAAACGGTGAGACACCTGTACAAACGCAGTATTCAGAT
37	chr3	185190812	185190932	CAP_H_03_02aoM	+	MAP3K13	9175	55	CTGCATCCCCTTTGTCCGGAAGTCCCAAAATGTCCACTTCTAGCAGCAAGAGCCGATATCGAAGCAAACCACGCCACCGCCGAGGGAATAGCAGAGGCAGCCATAGTGACTTTGCCGCAA
37	chr3	185190932	185191052	CAP_H_03_02aoN	+	MAP3K13	9175	50	TCTTGAAAAACCAGCCAGCCCAGGAAAATTCACCCCATCCCACTTACCTGCACCAAGCTCAATCCCAATACCCTTCTCTTCATCACCATAATTCTCTGCAGCAGCAATACCAGCAGCCCC
37	chr3	185191052	185191172	CAP_H_03_02aoO	+	MAP3K13	9175	59	CTCCTGCCATGTCCCAGAGTCACCATCCCAGACTCAATATGCACGGACAGGACATAGCAACCTGCGCCAACAACCTGAGGTATTTCGGCCCAGCAGCAGCCCTGCGGAGCCCACTCAGCA
37	chr3	185191172	185191292	CAP_H_03_02aoP	+	MAP3K13	9175	62	ACCATGCTCAGAGACAGCTGCCCGGCTCGAGCCCTGACCTCATCTCCACAGCCATGGCTGCAGACTGCTGGAGAAGTTCTGAGCCTGACAAGGGCCAAGCTGGTCCCTGGGGCTGTTGCC
37	chr3	185191292	185191412	CAP_H_03_02aoQ	+	MAP3K13	9175	55	AGGCTGACGCTTATGACCCCTGCCTTCAGTGCAGGCCAGAACAGTATGGGTCCTTAGACATACCCTCTGCTGAGCCAGTGGGGAGGAGCCCTGACCTTTCCAAGTCACCAGCACATAATC
37	chr3	185191412	185191532	CAP_H_03_02aoR	+	MAP3K13	9175	52	CTCTCTTGGAAAACGCCCAGAGTTCTGAGAAAACGGAAGAAAATGAATTCAGCGGCTGTAGGTCTGAGTCATCCCTCGGCACCTCTCATCTCGGCACCCCTCCAGCGCTACCTCGAAAAA
37	chr3	185195063	185195183	CAP_H_03_02aoS	+	MAP3K13	9175	40	GACAGAGTGACACTAAAATAAATAAAACTCTTAATCCTTGTTCTCCTCAGAGTGGAGATGACTCCTCAGAAGAGGAAGAAGGGGAAGTAGATAGTGAAGTTGAATTTCCACGAAGACAGA
37	chr3	185198069	185198189	CAP_H_03_02aoU	+	MAP3K13	9175	47	AGAATTTCTCTGTGTCTGATGGAGAAGAGGGAAATACCAGTGACCACTCAAACAGTCCTGATGAGTTAGCTGATAAACTTGAAGACCGCTTGGCAGAGAAGCTAGACGACCTGCTGTCCC
37	chr3	185198189	185198309	CAP_H_03_02aoV	+	MAP3K13	9175	55	AGACGCCAGAGATTCCCATTGACATATCCTCACACTCGGATGGGCTCTCTGACAAGGAGTGTGCCGTGCGCCGTGTGAAGACTCAGATGTCTCTGGGCAAGCTGTGTGTGGAGGAACGTG
37	chr3	185200133	185200253	CAP_H_03_02aoW	+	MAP3K13	9175	46	CCTTTGCAGAACCCCATGCAGTTTGAAGAATCGGACTGTGACTCTTCAGATGGGGAGTGTTCTGATGCCACAGTTAGGACCAATAAACACTACAGCTCTGCTACCTGGTAATGAAGGAAT
37	chr6	161413013	161413133	CAP_H_06_02b8v	+	MAP3K4	4216	75	GCCTGCCGCCGCCATGGAGGAGCCGCCGCCACCGCCGCCGCCGCCACCACCGCCACCGGAACCCGAGACCGAGTCAGAACCCGAGTGCTGCTTGGCGGCGAGGTGAGTGTGGCGGCCGCA
37	chr6	161455340	161455460	CAP_H_06_02b8w	+	MAP3K4	4216	46	TAGAAGACTTCTCCGATGAAACAAATACAGAGAATCTTTATGGTACCTCTCCCCCCAGCACACCTCGACAGATGAAACGCATGTCAACCAAACATCAGAGGAATAATGTGGGGAGGCCAG
37	chr6	161469239	161469359	CAP_H_06_02b8x	+	MAP3K4	4216	35	ATGACAAATGCAGGAATTAAATATATTTTCTCATCCAGGTGTCCGTCAGATCTCCCATGCTGTTTCTTCCTCCTTAAATTGAAGGTGATTACTTACGGAAATTTGGTTAAATGATTTGAT
37	chr6	161469697	161469817	CAP_H_06_02b8y	+	MAP3K4	4216	41	GTGGAGAATGTGGAAGAATACAGCTATAAGCAGGAGAAAAAGATCCGAGCAGCTCTTAGAACAACAGAGCGTGATCGTAAAAAAAATGTACAGTGCTCATTCATGTTAGACTCAGTGGGT
37	chr6	161469817	161469937	CAP_H_06_02b8z	+	MAP3K4	4216	47	GGATCTTTGCCAAAAAAATCAATTCCAGATGTGGATCTCAATAAGCCTTACCTCAGCCTTGGCTGTAGCAATGCTAAGCTTCCAGTATCTGTGCCCATGCCTATAGCCAGACCTGCACGC
37	chr6	161469937	161470057	CAP_H_06_02b8A	+	MAP3K4	4216	38	CAGACTTCTAGGACTGACTGTCCAGCAGATCGTTTAAAGTTTTTTGAAACTTTACGACTTTTGCTAAAGCTTACCTCAGTCTCAAAGAAAAAAGACAGGGAGCAAAGAGGACAAGAAAAT
37	chr6	161470057	161470177	CAP_H_06_02b8B	+	MAP3K4	4216	47	ACGTCTGGTTTCTGGCTTAACCGATCTAACGAACTGATCTGGTTAGAGCTACAAGCCTGGCATGCAGGACGGACAATTAACGACCAGGACTTCTTTTTATATACAGCCCGTCAAGCCATC
37	chr6	161470177	161470297	CAP_H_06_02b8C	+	MAP3K4	4216	41	CCAGATATTATTAATGAAATCCTTACTTTCAAAGTCGACTATGGGAGCTTCGCCTTTGTTAGAGATAGAGCTGGTTTTAATGGTACTTCAGTAGAAGGGCAGTGCAAAGCCACTCCTGGA
37	chr6	161470297	161470417	CAP_H_06_02b8D	+	MAP3K4	4216	42	ACAAAGATTGTAGGTTACTCAACACATCATGAGCATCTCCAACGCCAGAGGGTCTCATTTGAGCAGGTAAAACGGATAATGGAGCTGCTAGAGTACATAGAAGCACTTTATCCATCATTG
37	chr6	161470417	161470537	CAP_H_06_02b8E	+	MAP3K4	4216	40	CAGGCTCTTCAGAAGGACTATGAAAAATATGCTGCAAAAGACTTCCAGGACAGGGTGCAGGCACTCTGTTTGTGGTTAAACATCACAAAAGACTTAAATCAGAAATTAAGGATTATGGGC
37	chr6	161470537	161470657	CAP_H_06_02b8F	+	MAP3K4	4216	45	ACTGTTTTGGGCATCAAGAATTTATCAGACATTGGCTGGCCAGTGTTTGAAATCCCTTCCCCTCGACCATCCAAAGGTAATGAGCCGGAGTATGAGGGTGATGACACAGAAGGAGAATTA
37	chr6	161470657	161470777	CAP_H_06_02b8G	+	MAP3K4	4216	47	AAGGAGTTGGAAAGTAGTACGGATGAGAGTGAAGAAGAACAAATCTCTGATCCTAGGGTACCGGAAATCAGACAGCCCATAGATAACAGCTTCGACATCCAGTCGCGGGACTGCATATCC
37	chr6	161470777	161470897	CAP_H_06_02b8H	+	MAP3K4	4216	45	AAGAAGCTTGAGAGGCTCGAATCTGAGGATGATTCTCTTGGCTGGGGAGCACCAGACTGGAGCACAGAAGCAGGCTTTAGTAGACATTGTCTGACTTCTATTTATAGACCATTTGTAGAC
37	chr6	161470897	161471017	CAP_H_06_02b8I	+	MAP3K4	4216	42	AAAGCACTGAAGCAGATGGGGTTAAGAAAGTTAATTTTAAGACTTCACAAGCTAATGGATGGTTCCTTGCAAAGGGCACGTATAGCATTGGTAAAGAACGATCGTCCAGTGGAGGTAGGT
37	chr6	161488219	161488339	CAP_H_06_02b8J	+	MAP3K4	4216	43	ATACATTTTAGGGAGACATGAGACATCAATCAATATATGTAAGATGTACATTGGTTCCATCCAGAAAGACAGGACAACTCGAAGCAGGGATGGGGCTTGCAGGTCACAGGTAGGTAAGAG
37	chr6	161491689	161491809	CAP_H_06_02b8K	+	MAP3K4	4216	50	AAGGACACCACCTTCATCTGAGGAGAAATGCAGTGCTGTGTCGTGGGAGGAGCTGAAGGCCATGGATTTACCTTCATTCGAACCTGCCTTCCTAGTTCTCTGCCGAGTCCTTCTGAATGT
37	chr6	161491809	161491929	CAP_H_06_02b8L	+	MAP3K4	4216	35	CATACATGAGTGTCTGAAGTTAAGATTGGAGCAGAGACCTGCTGGAGAACCATCTCTCTTGAGTATTAAGCAGGTTTGCTTCAAAGACTCTTTAAAATATTTAGCAATTATTATATTATC
37	chr6	161494547	161494667	CAP_H_06_02b8M	+	MAP3K4	4216	47	GTACTACCAGTTCATGCTGCAGGAGGTTCTGGAGGACTTGGAGAAGCCCGACTGCAACATTGACGCTTTTGAAGAGGATCTACATAAAATGCTTATGGTCAGAAGCAGTGGGGAGGAATT
37	chr6	161501962	161502082	CAP_H_06_02b8N	+	MAP3K4	4216	40	TCAAGCATCGCATAGTTTAAAAAATCTGTTAGAAGAAGAATGGAATTTCACCAAAGAAATAACTCATTACATACGGGGAGGAGAAGCACAGGCCGGGAAGCTTTTCTGGTAGGAATCCTT
37	chr6	161505530	161505650	CAP_H_06_02b8O	+	MAP3K4	4216	45	AGTGACATTGCAGGAATGCTGCTGAAATCTACAGGAAGTTTTTTAGAATTTGGCTTACAGGAGAGCTGTGCTGAATTTTGGACTAGTGCGGATGACAGCAGTGCTTCCGACGAAATCAGG
37	chr6	161507400	161507520	CAP_H_06_02b8P	+	MAP3K4	4216	48	CACTTGGCAGGAGGTCTGTTATAGAGATCAGTCGAGCCCTGAAGGAGCTCTTCCATGAAGCCAGAGAAAGGGCTTCCAAAGCACTTGGATTTGCTAAAATGTTGAGAAAGGTGAGCTTGC
37	chr6	161507597	161507717	CAP_H_06_02b8Q	+	MAP3K4	4216	41	TTGTAACTGTGATCCTAGGACCTGGAAATAGCAGCAGAATTCAGGCTTTCAGCCCCAGTTAGAGACCTCCTGGATGTTCTGAAATCAAAACAGTATGTCAAGGTAAGTACTTCAAATGTT
37	chr6	161508769	161508889	CAP_H_06_02b8R	+	MAP3K4	4216	45	TGCTGAGGAGAAGAGTATTATTTTGCAGTTACTCAATGCAGCTGCAGGAAAGGACTGTTCAAAAGATTCAGATGACGTACTCATCGATGCCTATCTGCTTCTGACCAAGCACGGTGATCG
37	chr6	161508889	161509009	CAP_H_06_02b8S	+	MAP3K4	4216	57	AGCCCGTGATTCAGAGGACAGCTGGGGCACCTGGGAGGCACAGCCTGTCAAAGTCGTGCCTCAGGTGGAGACTGTTGACACCCTGAGAAGCATGCAGGTACAGCTCATCTCCATCTTTGC
37	chr6	161510403	161510523	CAP_H_06_02b8T	+	MAP3K4	4216	50	GAGAAAAGCTTTCCAGCAGTCCATTGAGGGACTTATGACTCTGTGCCAGGAGCAGACATCCAGTCAGCCGGTCATCGCCAAAGCTTTGCAGCAGCTGAAGGTATTACACTGTCCTCTACA
37	chr6	161512460	161512580	CAP_H_06_02b8U	+	MAP3K4	4216	42	GGACCACATGTTCACATCAGAATTTGATGCTGAGGTTGATGAATCTGAATCTGTCACCTTGCAACAGTACTACCGAGAAGCAATGATTCAGGGGTACAATTTTGGATTTGAGGTAGGTTC
37	chr6	161513091	161513211	CAP_H_06_02b8V	+	MAP3K4	4216	40	AGGAGACAAATATATAAGCTTTGCCCGGAAGTGGATGAATTATGTCCTGACTAAATGTGAGAGTGGTAGAGGTACAAGACCCAGGTAATGACCAAGTAGGATGTTTCTGAAATGTGTCAT
37	chr6	161513988	161514108	CAP_H_06_02b8W	+	MAP3K4	4216	38	CTGAACTTTTTCGTGTACCAGGTGGGCGACTCAAGGATTTGATTTTCTACAAGCAATTGAACCTGCCTTTATTTCAGCTTTACCAGAAGATGACTTCTTGGTATGGATTATTCTAAAGTT
37	chr6	161514783	161514903	CAP_H_06_02b8X	+	MAP3K4	4216	41	CCATTTTCTTTTGGTTTCTAGAGTTTACAAGCCTTGATGAATGAATGCATTGGCCATGTCATAGGAAAACCACACAGTCCTGTTACAGGTTTGTACCTTGGTAAGACAGCCGTTAACAGC
37	chr6	161518099	161518219	CAP_H_06_02b8Y	+	MAP3K4	4216	53	TTTTGCTGGCAGCCATTCATCGGAACAGCCCCCGTCCTATGAAGGTACCTCGATGCCATAGTGACCCTCCTAACCCACACCTCATTATCCCCACTCCAGAGGGATTCAGGTATTTGGTGC
37	chr6	161519359	161519479	CAP_H_06_02b8Z	+	MAP3K4	4216	61	CTGCTGCTGCTGCTGCTGCTGCTGTTGCTGCCAGTCGGCCCAGCCCCTCTGGTGGTGACTCTGTGCTGCCCAAATCCATCAGCAGTGCCCATGATACCAGGTAGTCTCACCCCACCAGTG
37	chr6	161522913	161523033	CAP_H_06_02b90	+	MAP3K4	4216	50	ATTAAAACAGGGGTTCCAGCGTTCCTGAAAATGATCGATTGGCTTCCATAGCTGCTGAATTGCAGTTTAGGTCCCTGAGTCGTCACTCAAGCCCCACGGAGGAGCGAGATGGTGAGTGTT
37	chr6	161523690	161523810	CAP_H_06_02b91	+	MAP3K4	4216	37	TTTCATAAATCTTAATTTGTATAAAAATAACTTCCTGCAGAACCAGCATATCCAAGAGGAGATTCAAGTGGGTCCACAAGAAGAAGTTGGGAACTTCGGACACTAATCAGCCAGAGTAAA
37	chr6	161527595	161527715	CAP_H_06_02b93	+	MAP3K4	4216	39	TTGTTTGAAGAAAAGAGGTACCGAGAAATGAGGAGAAAGAATATCATTGGTCAAGTTTGTGATACGCCTAAGTCCTATGATAATGTTATGCACGTTGGCTTGAGGAAGGTGACCTTCAAA
37	chr6	161528905	161529025	CAP_H_06_02b94	+	MAP3K4	4216	57	TGCAGCTTGTTTGCATTGTTCACAGGAGAAGGCCAGTATGGGAAGGTGTACACCTGCATCAGCGTCGACACCGGGGAGCTGATGGCCATGAAAGAGGTGAGTCACCTGGCTCCGTGGGGC
37	chr6	161529772	161529892	CAP_H_06_02b95	+	MAP3K4	4216	40	AGATTCGATTTCAACCTAATGACCATAAGACTATCAAGGAAACTGCAGACGAATTGAAAATATTCGAAGGCATCAAACACCCCAATCTGGTTCGGTATTTTGGTGTGGAGCTCCATAGAG
37	chr6	161529967	161530087	CAP_H_06_02b96	+	MAP3K4	4216	39	GTCTTCTCATTTCAGAGCACAGTAACTTTGCCTAATTCTCAGGAAATCTCCATGAGTTACATCATTTCTGCCTTCTCTCTGAAACTAGAGGAGTTCCTCCTAAAATGTAAGTTGTAGACT
37	chr6	161530836	161530956	CAP_H_06_02b97	+	MAP3K4	4216	48	GGTGTCAAGGCTGGGACTTCAGGAACATGTGATTAGGCTGTATTCAAAGCAGATCACCATTGCGATCAACGTCCTCCATGAGCATGGCATAGTCCACCGTGACATTAAAGGTAATCCCAC
37	chr6	161532917	161533037	CAP_H_06_02b98	+	MAP3K4	4216	52	GGATGTTCAGTAAAGCTCAAAAACAATGCCCAGACCATGCCTGGTGAAGTGAACAGCACCCTGGGGACAGCAGGTAGGGACCAGCCTGGTTGTTCTTTGCACTCTGACTTCATGCAGCCT
37	chr6	161533692	161533812	CAP_H_06_02b99	+	MAP3K4	4216	54	TTTAAAGCATACATGGCACCTGAAGTCATCACTCGTGCCAAAGGAGAGGGCCATGGGCGTGCGGCCGACATCTGGAGTCTGGGGTGTGTTGTCATAGAGATGGTGACTGGCAAGGTAAGC
37	chr6	161536204	161536324	CAP_H_06_02b9a	+	MAP3K4	4216	51	GATGGGACATAAGCCACCAATCCCTGAAAGATTAAGCCCTGAAGGAAAGGACTTCCTTTCTCACTGCCTTGAGAGTGACCCAAAGATGAGATGGACCGCCAGCCAGCTCCTCGACCATTC
37	chr6	161537831	161537951	CAP_H_06_02b9b	+	MAP3K4	4216	45	AGCACACACCTGGCTCTGCAAGAGCTCAGCTCTCTCCTGCTTCCTCACAGGTTTGCACAGATGAAGAATGAAGCCTAGTAGAATATGGACTTGGAAAATTCTCTTAATCACTACTGTATG
37	chr6	161551848	161551968	CAP_H_06_02b9c	+	MAP3K4	4216	40	TTTACAAGTCTGAGCCATCCCGTACTAGTTCATCAACTTTCCTTCCTCATGATCTGCAAAGATACAGAGAGAATGGCATTCCAAAATTCCATGGATGACTTTTCTGAATGTCCTAGAATG
37	chr12	69202150	69202270	CAP_H_12_01Sj5	+	MDM2	4193	65	GGAGAGTGGAATGATCCCCGAGGCCCAGGGCGTCGTGCTTCCGCGCGCCCCGTGAAGGAAACTGGGGAGTCTTGAGGGACCCCCGACTCCAAGCGCGAAAACCCCGGATGGTGAGGAGCA
37	chr12	69202987	69203107	CAP_H_12_01Sj7	+	MDM2	4193	41	GCAAATGTGCAATACCAACATGTCTGTACCTACTGATGGTGCTGTAACCACCTCACAGATTCCAGCTTCGGAACAAGAGACCCTGGTTAGTATTTTTGTCTCGTGTAACTTTTAAGAATA
37	chr12	69207310	69207430	CAP_H_12_01Sj8	+	MDM2	4193	34	TAGCAGTTCTTTTCTCTTTATAGGTTAGACCAAAGCCATTGCTTTTGAAGTTATTAAAGTCTGTTGGTGCACAAAAAGACACTTATACTATGAAAGAGGTAAGCTGAATCAAGAGATAAG
37	chr12	69208382	69208502	CAP_H_12_01Sj9	+	MDM2	4193	41	GACTTCTTGGGCATCCCTGGATCCCAGGTTAAGAACTTCTGCACTAGAGATACATGAGTACAGTATACTGATCTTTCTGGGATAGAGGTGAGCTGATTCATGACCATATATTCTATCTAA
37	chr12	69210591	69210711	CAP_H_12_01Sjb	+	MDM2	4193	33	GTTCTTTTTTATCTTGGCCAGTATATTATGACTAAACGATTATATGATGAGAAGCAACAACATATTGTATATTGTTCAAATGATCTTCTAGGAGATTTGTTTGGCGTGCCAAGCTTCTCT
37	chr12	69214104	69214224	CAP_H_12_01Sjc	+	MDM2	4193	30	GAAAATATATACCATGATCTACAGGAACTTGGTAGTAGTCAATCAGCAGGGTAAGTTAATTTTGAGCATCATGGATAAATACCATAAAAACGTTTTAAAGACATTTTTGTTTATGTGCAT
37	chr12	69218116	69218236	CAP_H_12_01Sjd	+	MDM2	4193	39	TTCTGATCCTTTTTCTTTTCTCTCAGAATCATCGGACTCAGGTACATCTGTGAGTGAGAACAGGTGTCACCTTGAAGGTGGGAGTGATCAAAAGGTAATCTAAGTAAATTTCTCATTCTA
37	chr12	69218322	69218442	CAP_H_12_01Sje	+	MDM2	4193	39	CTAAATGCTTAGGACCTTGTACAAGAGCTTCAGGAAGAGAAACCTTCATCTTCACATTTGGTTTCTAGACCATCTACCTCATCTAGAAGGAGAGCAATTAGTGAGACAGGTATATATGAA
37	chr12	69222550	69222670	CAP_H_12_01Sjf	+	MDM2	4193	36	AAGAAAATTCAGATGAATTATCTGGTGAACGACAAAGAAAACGCCACAAATCTGATAGTATTTCCCTTTCCTTTGATGAAAGCCTGGCTCTGTGTGTAATAAGGGAGATATGTTGTGAAA
37	chr12	69222670	69222790	CAP_H_12_01Sjg	+	MDM2	4193	43	GAAGCAGTAGCAGTGAATCTACAGGGACGCCATCGAATCCGGTAATGTTCTCATTTTAAGTAAGGCAAGACTCTTACTGTTCAAAGTCTAGTCCTGGCAGTCCTAATAAGGATACGGATA
37	chr12	69229523	69229643	CAP_H_12_01Sjh	+	MDM2	4193	37	GCAGAGGCACAGGGATGAGTTAGGAAACAGATACAGAGGTCAAGAGGTGATGTTTATTAAGTTATATATTTTTTTCTTGTTTTAGGATCTTGATGCTGGTGTAAGTGAACATTCAGGTGA
37	chr12	69229643	69229763	CAP_H_12_01Sji	+	MDM2	4193	37	TTGGTTGGATCAGGATTCAGTTTCAGATCAGTTTAGTGTAGAATTTGAAGTTGAATCTCTCGACTCAGAAGATTATAGCCTTAGTGAAGAAGGACAAGAACTCTCAGATGAAGATGATGA
37	chr12	69230377	69230497	CAP_H_12_01Sjk	+	MDM2	4193	37	GACTTATTACTAGGAAGCCTTCTGATTGAAGGAAATAGGGCGATGAATTGATGCTAATGAATGTGTTTTATTAGGTATATCAAGTTACTGTGTATCAGGCAGGGGAGAGTGATACAGATT
37	chr12	69230430	69230550	CAP_H_12_01Sjl	+	MDM2	4193	33	CTAATGAATGTGTTTTATTAGGTATATCAAGTTACTGTGTATCAGGCAGGGGAGAGTGATACAGATTCATTTGAAGAAGATCCTGAAATTTCCTTAGCTGTAAGTATACATCTACTTTTT
37	chr12	69233031	69233151	CAP_H_12_01Sjm	+	MDM2	4193	43	TGTGTGTCTTATTTCATTGAAGGACTATTGGAAATGCACTTCATGCAATGAAATGAATCCCCCCCTTCCATCACATTGCAACAGATGTTGGGCCCTTCGTGAGAATTGGCTTCCTGAAGA
37	chr12	69233151	69233271	CAP_H_12_01Sjn	+	MDM2	4193	38	TAAAGGGAAAGATAAAGGGGAAATCTCTGAGAAAGCCAAACTGGAAAACTCAACACAAGCTGAAGAGGGCTTTGATGTTCCTGATTGTAAAAAAACTATAGTGAATGATTCCAGAGAGTC
37	chr12	69233271	69233391	CAP_H_12_01Sjo	+	MDM2	4193	34	ATGTGTTGAGGAAAATGATGATAAAATTACACAAGCTTCACAATCACAAGAAAGTGAAGACTATTCTCAGCCATCAACTTCTAGTAGCATTATTTATAGCAGCCAAGAAGATGTGAAAGA
37	chr12	69233390	69233510	CAP_H_12_01Sjp	+	MDM2	4193	41	AGTTTGAAAGGGAAGAAACCCAAGACAAAGAAGAGAGTGTGGAATCTAGTTTGCCCCTTAATGCCATTGAACCTTGTGTGATTTGTCAAGGTCGACCTAAAAATGGTTGCATTGTCCATG
37	chr12	69233510	69233630	CAP_H_12_01Sjq	+	MDM2	4193	40	GCAAAACAGGACATCTTATGGCCTGCTTTACATGTGCAAAGAAGCTAAAGAAAAGGAATAAGCCCTGCCCAGTATGTAGACAACCAATTCAAATGATTGTGCTAACTTATTTCCCCTAGT
37	chr1	204494603	204494723	CAP_H_01_01Sgb	+	MDM4	4194	40	CTATTTAGTTTTACCAACAGACTGCAGTTTCTTCACTACCAAAATGACATCATTTTCCACCTCTGCTCAGTGTTCAACATCTGACAGTGCTTGCAGGATCTCTCCTGGACAAATCAATCA
37	chr1	204495441	204495561	CAP_H_01_01Sgd	+	MDM4	4194	36	ACCTACTTGAAATGTAAATAGCACATTTATTTTATGTTTATATCAGGTACGACCAAAACTGCCGCTTTTGAAGATTTTGCATGCAGCAGGTGCGCAAGGTGAAATGTTCACTGTTAAAGA
37	chr1	204499811	204499931	CAP_H_01_01Sgf	+	MDM4	4194	44	GTCATGCACTATTTAGGTCAGTACATAATGGTGAAGCAACTTTATGATCAGCAGGAGCAGCATATGGTATATTGTGGTGGAGATCTTTTGGGAGAACTACTGGGACGTCAGAGCTTCTCC
37	chr1	204501286	204501406	CAP_H_01_01Sgg	+	MDM4	4194	35	GTTGTTAATTTTTTATCTTCTCTCTTTAACAGCCCTCTCTATGATATGCTAAGAAAGAATCTTGTCACTTTAGCCACTGCTACTACAGGTATGTCACATCATATTTCTTCAGTCTGTATC
37	chr1	204505986	204506106	CAP_H_01_01Sgi	+	MDM4	4194	31	ATTTATATACAGGTGATGGTAATGGGAATTTAAACCATAAAATTATCCTTGACACTTAGAATGTCGCTTTAGATGAAGATGCTATTGTTTTATGAAGCAAACGGGGAAAAATCCAGATTT
37	chr1	204506531	204506651	CAP_H_01_01Sgj	+	MDM4	4194	44	TTCCTTTTGTTTTACTTGCTATCCAGATGCTGCTCAGACTCTCGCTCTCGCACAGGATCACAGTATGGATATTCCAAGTCAAGACCAACTGAAGGTAAAATCACCACACGGTGACTTCTT
37	chr1	204506998	204507118	CAP_H_01_01Sgk	+	MDM4	4194	39	GTCATCTTGGTACGTGGCGAGGGTTTCATATGTTTTCTGAATTATGCCTAATTTTGTAGTAGACTGGAGGGTTTATACAGATAGCCTGTTTTTAACAGTAGATTTTGGCCTTTGTGCAGA
37	chr1	204507326	204507446	CAP_H_01_01Sgm	+	MDM4	4194	41	CTTCTTTCAGCAAAGTGCAGAGGAAAGTTCCACTTCCAGAAAAAGAACTACAGAAGACGATATCCCCACACTGCCTACCTCAGAGCATAAATGCATACATTCTAGAGAAGGTATGTTTTG
37	chr1	204511831	204511951	CAP_H_01_01Sgn	+	MDM4	4194	27	GAAGTTTTAAGTATTCTAAAGATAGTCTTAGTTATTACGTATTGTGCATAGTTATCATTCTTTTCATTTGACTTCTATAGATGAAGACTTAATTGAAAATTTAGCCCAAGATGAAACATC
37	chr1	204511951	204512071	CAP_H_01_01Sgo	+	MDM4	4194	44	TAGGCTGGACCTTGGATTTGAGGAGTGGGATGTAGCTGGCCTGCCTTGGTGGTTTTTAGGAAACTTGAGAAGCAACTATACACCTAGAAGTAATGGCTCAACTGATTTACAGACAAATCA
37	chr1	204513662	204513782	CAP_H_01_01Sgq	+	MDM4	4194	39	GATGTGGGTACTGCCATTGTTTCAGATACTACAGATGACTTGTGGTTTTTGAATGAGTCAGTATCAGAGCAGTTAGGTGTTGGAATAAAAGTTGAAGCTGCTGATACTGAACAAACAAGT
37	chr1	204513782	204513902	CAP_H_01_01Sgr	+	MDM4	4194	33	GAAGAAGTAGGGAAAGTAAGTGACAAAAAGGTATGTTGTGGAAAAATTCCATGTTGATTCTGTTTGTGTGCTCATAGTATCATCTGTTGAGATTTCTTTGTATCTGTTTTTACAACAGAT
37	chr1	204515904	204516024	CAP_H_01_01Sgs	+	MDM4	4194	40	AGATGTTTTTGCCTTCACAGGTGATTGAAGTGGGAAAAAATGATGACCTGGAGGACTCTAAGTCCTTAAGTGATGATACCGATGTAGAGGTTACCTCTGAGGTATGAATCTTTAGCAAGA
37	chr1	204518225	204518345	CAP_H_01_01Sgt	+	MDM4	4194	41	CACTTGTCTTTGTAGGATGAGTGGCAGTGTACTGAATGCAAGAAATTTAACTCTCCAAGCAAGAGGTACTGTTTTCGTTGTTGGGCCTTGAGGAAGGATTGGTATTCAGATTGTTCAAAG
37	chr1	204518345	204518465	CAP_H_01_01Sgu	+	MDM4	4194	44	TTAACCCATTCTCTCTCCACGTCTGATATCACTGCCATACCTGAAAAGGAAAATGAAGGAAATGATGTCCCTGATTGTCGAAGAACCATTTCGGCTCCTGTCGTTAGACCTAAAGATGCG
37	chr1	204518465	204518585	CAP_H_01_01Sgv	+	MDM4	4194	39	TATATAAAGAAAGAAAACTCCAAACTTTTTGATCCCTGCAACTCAGTGGAATTCTTGGATTTGGCTCACAGTTCTGAAAGCCAAGAGACCATCTCAAGCATGGGAGAACAGTTAGATAAC
37	chr1	204518585	204518705	CAP_H_01_01Sgw	+	MDM4	4194	44	CTTTCTGAACAGAGAACAGATACAGAAAACATGGAGGATTGCCAGAATCTCTTGAAGCCATGTAGCTTATGTGAGAAAAGACCACGAGACGGGAACATTATTCATGGAAGGACGGGCCAT
37	chr1	204518705	204518825	CAP_H_01_01Sgx	+	MDM4	4194	40	CTTGTCACTTGTTTTCACTGTGCCAGAAGACTAAAGAAGGCTGGGGCTTCATGCCCTATTTGCAAGAAAGAGATTCAGCTGGTTATTAAGGTTTTTATAGCATAATGGTAGTACGAACAT
37	chr1	204527768	204527888	CAP_H_01_01Sgy	+	MDM4	4194	45	GATGCCAAAGAAGAGTGAATGGCCCACAAAGAGCCTGGTAGCACATACGCTTTTCAAAAGGTCATGCACTTACAGCTAAAGCCATTAAGGTGAGTGAAACATCTGGCTAGTTGTCCTGAG
37	chrX	70338593	70338713	CAP_H_0X_021yp	+	MED12	9968	65	GGCTGGGCAAGATGGCGGCCTTCGGGATCTTGAGCTACGAACACCGGCCCCTGAAGCGGCCGCGGCTGGGGCCTCCCGATGTTTACCCTCAGGACCCCAAACAGAAGGAGGTGCGTTCGA
37	chrX	70339188	70339308	CAP_H_0X_021yq	+	MED12	9968	48	GAAAAAACAACTAAACGCCGCTTTCCTGCCTCAGGATGAACTGACGGCCTTGAATGTAAAACAAGGTTTCAATAACCAGCCTGCTGTCTCTGGGGATGAGCATGGCAGTGCCAAGAACGT
37	chrX	70339511	70339631	CAP_H_0X_021yr	+	MED12	9968	45	TGAGGTACACTTTTCTTCCCTCAGATCAGTTCCAACTTCAGCAGCATTATTGCAGAGAAATTACGTTGTAATACCCTTCCTGACACTGGTCGCAGGAAGCCCCAAGTGAACCAGAAGGAT
37	chrX	70339631	70339751	CAP_H_0X_021ys	+	MED12	9968	50	AACTTCTGGCTGGTGACTGCACGATCCCAGAGTGCCATTAACACTTGGTTCACTGACTTGGCTGGCACCAAGCCACTCACGCAACTAGCCAAAAAGGTAAGGTACTGTTTCCTGTCCTTC
37	chrX	70339821	70339941	CAP_H_0X_021yt	+	MED12	9968	48	ATGGGGATAATAGAGACCTCACTATTTGCAATGTCCATCCAGGTCCCCATTTTCAGTAAGAAGGAAGAGGTGTTTGGGTACTTAGCCAAATACACAGTGCCTGTGATGCGGGCTGCCTGG
37	chrX	70339941	70340061	CAP_H_0X_021yu	+	MED12	9968	45	CTCATTAAGATGACCTGTGCCTACTATGCAGCAATCTCTGAGACCAAGGTTAAGAAGAGACATGTTGACCCTTTCATGGGTGAGTAACTCCTAACACCAGGTGTACTGCTGATGGCTTCA
37	chrX	70340791	70340911	CAP_H_0X_021yv	+	MED12	9968	50	AAATAGCCCTTTTTCCCTCTTTCCTCCAGAATGGACTCAGATCATCACCAAGTACTTATGGGAGCAGTTACAGAAGATGGCTGAATACTACCGGCCAGGGCCTGCAGGAAGTGGGGGCTG
37	chrX	70340911	70341031	CAP_H_0X_021yw	+	MED12	9968	55	TGGTTCCACGATAGGGCCCTTGCCCCATGATGTAGAGGTGGCAATCCGGCAGTGGGATTACACCGAGAAGCTGGCCATGTTCATGTTTCAGGTAGAGAGTAGGGCATGCTGTGTGGGGCA
37	chrX	70341171	70341291	CAP_H_0X_021yx	+	MED12	9968	50	CATAGGATGGAATGCTGGACAGACATGAGTTCCTGACCTGGGTGCTTGAGTGTTTTGAGAAGATCCGCCCTGGAGAGGATGAATTGCTTAAACTGCTGCTGCCTCTGCTTCTCCGAGTAA
37	chrX	70341411	70341531	CAP_H_0X_021yy	+	MED12	9968	52	TACTCTGGGGAATTTGTTCAGTCTGCATACCTGTCCCGCCGGCTTGCCTACTTCTGTACACGGAGACTGGCCCTGCAGCTGGATGGTGTGAGCAGTCACTCATCTCATGTTATATCTGCT
37	chrX	70341531	70341651	CAP_H_0X_021yz	+	MED12	9968	60	CAGTCAACAAGCACGCTACCCACCACCCCTGCTCCTCAGCCCCCAACTAGCAGCACACCCTCGACTCCCTTTAGTGACCTGCTTATGTGCCCTCAGCACCGGCCCCTGGTTTTTGGCCTC
37	chrX	70342002	70342122	CAP_H_0X_021yA	+	MED12	9968	48	GGGTAACCATGGTGAATGAGTTGGACTTAGCTGTTTCTATCTGGTAGACCATCCTCCTGTGCTGTCCTAGTGCCTTGGTTTGGCACTACTCACTGACTGATAGCAGAATTAAGACCGGCT
37	chrX	70342122	70342242	CAP_H_0X_021yB	+	MED12	9968	55	CACCACTTGACCACTTGCCTATTGCCCCGTCCAACCTGCCCATGCCAGAGGGTAACAGTGCCTTCACTCAGCAGGTATGTCTGACCACTAGCCTGGTACTCTCAGATTGGGCTATGAGGC
37	chrX	70342347	70342467	CAP_H_0X_021yC	+	MED12	9968	52	AACATTGCAGGTCCGTGCAAAGTTGCGGGAGATCGAGCAGCAGATCAAGGAGCGGGGACAGGCAGTTGAAGTTCGCTGGTCTTTCGATAAATGCCAGGAAGCTACTGCAGGTATGTGTCA
37	chrX	70342587	70342707	CAP_H_0X_021yD	+	MED12	9968	46	GCTTCACCATTGGACGGGTACTTCATACTTTGGAAGTGCTGGACAGCCATAGTTTTGAACGCTCTGACTTCAGCAACTCTCTTGACTCCCTTTGTAACCGAATCTTTGGATTGGGACCTA
37	chrX	70342944	70343064	CAP_H_0X_021yE	+	MED12	9968	54	ATCTCCTCAGATGATGATGCTGTGGTGTCATTGCTATGTGAATGGGCTGTCAGCTGCAAGCGTTCTGGTCGGCATCGTGCTATGGTGGTAGCCAAGCTCCTGGAGAAGAGACAGGCGGAG
37	chrX	70343443	70343563	CAP_H_0X_021yF	+	MED12	9968	55	CGTTGTGGAGAATCAGAAGCCGCAGATGAGAAGGGTTCCATCGCCTCTGGCTCCCTTTCTGCTCCCAGTGCTCCCATTTTCCAGGATGTCCTCCTGCAGTTTCTGGATACACAGGCTCCC
37	chrX	70344003	70344123	CAP_H_0X_021yG	+	MED12	9968	45	TCCAGCGGACCCTCGAAGTGAGAGTGAGCGGGTGGAATTCTTTAACTTAGTACTGCTGTTCTGTGAACTGATTCGACATGATGTTTTCTCCCACAACATGTATACTTGCACTCTCATCTC
37	chrX	70344123	70344243	CAP_H_0X_021yH	+	MED12	9968	63	CCGAGGGGACCTTGCCTTTGGAGCCCCTGGTCCCCGGCCTCCCTCTCCCTTTGATGATCCTGCCGATGACCCAGAGCACAAGGAGGCTGAAGGCAGCAGCAGCAGCAAGCTGGAAGTGAG
37	chrX	70344593	70344713	CAP_H_0X_021yI	+	MED12	9968	46	CTTATGTTCTATGCCCTCAGGATCCAGGGCTCTCAGAATCTATGGACATTGACCCTAGTTCCAGTGTTCTCTTTGAGGACATGGAGAAGCCTGATTTCTCAGTAAGTTCAATCCTGAGCG
37	chrX	70344790	70344910	CAP_H_0X_021yJ	+	MED12	9968	54	TCTTCTCATGTTCTGCTTTCTCACCTTTCTCTCAGTTGTTCTCCCCTACTATGCCCTGTGAGGGGAAGGGCAGTCCATCCCCTGAGAAGCCAGATGTCGAGAAGGAGGTGAAGCCCCCAC
37	chrX	70344910	70345030	CAP_H_0X_021yK	+	MED12	9968	53	CCAAGGAGAAGATTGAAGGGACCCTTGGGGTTCTTTACGACCAGCCACGACACGTGCAGTACGCCACCCATTTTCCCATCCCCCAGGTACTATTCCCCAGCACCTTGTGATGATCTGTTT
37	chrX	70345200	70345320	CAP_H_0X_021yL	+	MED12	9968	52	GAGGAGTCATGCAGCCATGAGTGCAACCAGCGGTTGGTCGTACTGTTTGGGGTGGGAAAGCAGCGAGATGATGCCCGCCATGCCATCAAGAAAATCACCAAGGATATCTTGAAGGTTCTG
37	chrX	70345512	70345632	CAP_H_0X_021yM	+	MED12	9968	55	ACCAGCTTGCTCCTATTGTGCCTCTGAATCCTGGAGACCTGACATTCTTAGGTACCTCACAGTAAGCCCCATACTGCCCTCCCTCCCTCTCCCTTCCCTCCCTGAACCTAGCACCTCCCT
37	chrX	70345884	70346004	CAP_H_0X_021yN	+	MED12	9968	56	GGTGGGGAGGATGGGCAGAAGCGGCGACGCAACCGGCCTGAAGCCTTCCCCACTGCTGAAGATATCTTTGCTAAGTTCCAGCACCTTTCACATTATGACCAACACCAGGTCACGGCTCAG
37	chrX	70346190	70346310	CAP_H_0X_021yO	+	MED12	9968	50	GTCTCCCGGAATGTTCTGGAGCAGATCACGAGCTTTGCCCTTGGCATGTCATACCACTTGCCTCTGGTGCAGCATGTGCAGTTCATCTTCGACCTCATGGAATATTCACTCAGCATCAGT
37	chrX	70346780	70346900	CAP_H_0X_021yP	+	MED12	9968	51	GGCCTCTTTGCATTTCTCACCCCCGTTTACTCTGCTAGCTGCTGAATGAACTGAGTGTAGTTGAGGCTGAGCTGCTTCTCAAATCCTCGGATCTGGTGGGCAGCTACACTACTAGCCTGT
37	chrX	70346900	70347020	CAP_H_0X_021yQ	+	MED12	9968	55	GCCTGTGCATCGTGGCTGTCCTGCGGCACTATCATGCCTGCCTCATCCTCAACCAGGACCAGATGGCACAGGTCTTTGAGGGGTAAGCAGAGCTTCGGAATAACTGAAACAAAGCTCTGG
37	chrX	70347185	70347305	CAP_H_0X_021yR	+	MED12	9968	50	GCTGTGTGGCGTCGTGAAGCATGGGATGAACCGGTCCGATGGCTCCTCTGCAGAGCGCTGTATCCTTGCTTATCTCTATGATCTGTACACCTCCTGTAGCCATTTAAAGAACAAATTTGG
37	chrX	70347736	70347856	CAP_H_0X_021yS	+	MED12	9968	50	CTGCAGCGACTTTTGCTCAAAGGTGAAGAACACCATCTACTGCAACGTGGAGCCATCGGAATCAAATATGCGCTGGGCACCTGAGTTCATGATCGACACTCTAGAGAACCCTGCAGCTCA
37	chrX	70347856	70347976	CAP_H_0X_021yT	+	MED12	9968	54	CACCTTCACCTACACGGGGCTAGGCAAGAGTCTTAGTGAGAACCCTGCTAACCGCTACAGCTTTGTCTGCAATGCCCTTATGCACGTCTGTGTGGGGCACCATGATCCCGATAGGTATGG
37	chrX	70348145	70348265	CAP_H_0X_021yU	+	MED12	9968	50	GGTGAATGACATCGCAATCCTGTGTGCAGAGCTGACCGGCTATTGCAAGTCACTGAGTGCAGAATGGCTAGGAGTGCTTAAGGCCTTGTGCTGCTCCTCTAACAATGGCACTTGTGGTTT
37	chrX	70348447	70348567	CAP_H_0X_021yV	+	MED12	9968	50	GTCAGTGACCTATCTTTTCATGACTCGCTGGCTACTTTTGTTGCCATCCTCATCGCTCGGCAGTGTTTGCTCCTGGAAGATCTGATTCGCTGTGCTGCCATCCCTTCACTCCTTAATGCT
37	chrX	70348954	70349074	CAP_H_0X_021yX	+	MED12	9968	53	TCCTTTTAGCTTGTAGTGAACAGGACTCTGAGCCAGGGGCCCGGCTTACCTGCCGCATCCTCCTTCACCTTTTCAAGACACCGCAGCTCAATCCTTGCCAGTCTGATGGAAGTAAGTGAC
37	chrX	70349162	70349282	CAP_H_0X_021yY	+	MED12	9968	57	CAGACAAGCCTACAGTAGGAATCCGCTCCTCCTGCGACCGCCACCTGCTGGCTGCCTCCCAGAACCGCATCGTGGATGGAGCCGTGTTTGCTGTTCTCAAGGCTGTGTTTGTACTTGGTA
37	chrX	70349497	70349617	CAP_H_0X_021yZ	+	MED12	9968	58	TGCCCTCCCTATCTCCCACCCGTGAACCACAGGGGATGCGGAACTGAAAGGTTCAGGCTTCACTGTGACAGGAGGAACAGAAGAACTTCCAGAGGAGGAGGGAGGAGGTGGCAGTGGTGG
37	chrX	70349617	70349737	CAP_H_0X_021z0	+	MED12	9968	56	TCGGAGGCAGGGTGGCCGCAACATCTCTGTGGAGACAGCCAGTCTGGATGTCTATGCCAAGTACGTGCTGCGCAGCATCTGCCAACAGGTCAGTTTCACCTTCCTCCCACACCTCCTAAA
37	chrX	70349854	70349974	CAP_H_0X_021z1	+	MED12	9968	55	TTCCCAGTCCCTGATTGTCAGCTTCCTCAGGAATGGGTAGGAGAACGTTGCCTTAAGTCTCTGTGTGAGGACAGCAATGACCTGCAAGACCCAGTGTTGAGTAGTGCCCAGGCGCAGCGC
37	chrX	70349974	70350094	CAP_H_0X_021z2	+	MED12	9968	58	CTCATGCAGCTCATTTGCTATCCACATCGACTGCTGGACAATGAGGATGGGGAAAACCCCCAGCGGCAGCGCATAAAGCGCATTCTCCAGGTAGGCCAAGGCCGTGGGGGCTGTGGAGGA
37	chrX	70351375	70351495	CAP_H_0X_021z3	+	MED12	9968	56	CTGGGTGTGGGGCCTCTATCACAGAACTTGGACCAGTGGACCATGCGCCAGTCTTCCTTGGAGCTGCAGCTCATGATCAAGCAGACCCCTAACAATGTGAGTAGTGCCTGGACCCTCCCT
37	chrX	70351922	70352042	CAP_H_0X_021z4	+	MED12	9968	52	GAGATGAACTCCCTCTTGGAGAACATCGCCAAGGCCACAATCGAGGTTTTCCAACAGTCAGCAGAGACAGGGTCATCTTCTGGAAGTACTGCAAGCAACATGCCCAGCAGCAGCAAGACC
37	chrX	70352187	70352307	CAP_H_0X_021z5	+	MED12	9968	57	GGCTCCCCTGTGACCCTGTGTCCTCTGTCTGTTCTCCAGCTCTCTAGAGCGCTCTGGTGTATGGCTGGTGGCCCCCCTCATTGCTAAACTGCCCACCTCAGTCCAGGGACATGTGTTAAA
37	chrX	70352307	70352427	CAP_H_0X_021z6	+	MED12	9968	53	GGCTGCTGGGGAAGAATTGGAGAAGGGTCAGCACCTGGGTTCCTCTTCACGCAAAGAACGTGATCGACAAAAGCAGAAGAGGTAAAGGGGCTTAGGGAGTGGACCAAGATTGAGGGGTAG
37	chrX	70352694	70352814	CAP_H_0X_021z7	+	MED12	9968	54	CATGTCCCTATTGAGCCAGCAGCCCTTCTTATCGCTGGTGCTAACATGTCTGAAAGGGCAGGATGAACAACGCGAGGGACTCCTTACCTCCCTCTACAGCCAGGTGCACCAGGTACAGAT
37	chrX	70352957	70353077	CAP_H_0X_021z8	+	MED12	9968	44	TTGTTTCTATTCTAGATTGTGAATAATTGGCGAGATGACCAGTACTTAGATGATTGCAAACCAAAGCAGCTTATGCATGAGGCACTCAAACTGCGGCTCAACCTGGTGAGAAGGCCAGCT
37	chrX	70354201	70354321	CAP_H_0X_021z9	+	MED12	9968	60	GGCAGGTGGGGGGCATGTTTGACACGGTGCAGCGCAGCACCCAGCAGACCACGGAGTGGGCCATGCTCCTCCTGGAGATCATCATCAGCGGCACTGTCGACATGCAGTCCAACAAGTAAA
37	chrX	70354562	70354682	CAP_H_0X_021za	+	MED12	9968	49	TGAGCTCTTCACTACTGTGTTGGACATGCTGAGCGTGCTCATCAATGGGACATTGGCTGCAGACATGTCTAGCATCTCGCAAGGTAGCATGGAGGAAAACAAGCGTGCATACATGAACCT
37	chrX	70354941	70355061	CAP_H_0X_021zb	+	MED12	9968	58	AAGGAGTTGGGGGAGCGCCAGTCAGACAGTCTGGAAAAGGTTCGCCAGCTGCTGCCACTGCCCAAGCAGACCCGAGATGTCATCACGTGTGAGCCACAGGGCTCCCTTATCGATACCAAG
37	chrX	70356130	70356250	CAP_H_0X_021zd	+	MED12	9968	56	GGTCTACAGGTTTCCACCAAACAGAAGATCTCGCCCTGGGATCTTTTTGAGGGGTTGAAGCCGTCAGCACCACTCTCTTGGGGCTGGTTTGGAACAGTCCGAGTGGACCGGCGAGTGGCT
37	chrX	70356250	70356370	CAP_H_0X_021ze	+	MED12	9968	66	CGAGGAGAGGAGCAGCAGCGGTTGCTGCTCTACCACACACACCTGAGGCCCCGGCCCCGCGCCTATTACCTGGAGCCACTGCCACTGCCCCCAGAAGATGAGGAGCCGCCTGCTCCTACC
37	chrX	70356370	70356490	CAP_H_0X_021zf	+	MED12	9968	57	CTGCTAGAGCCTGAGAAAAAGGCTCCAGAGCCCCCCAAAACTGACAAACCGGGGGCTGCTCCACCCAGTACTGAGGAACGCAAGAAGAAGTCCACCAAGGGCAAGAAACGCAGCCAGCCA
37	chrX	70356683	70356803	CAP_H_0X_021zg	+	MED12	9968	60	ATTCAGCTACAACCCACTCACCCTCTTCCTCTGCCACTCACACAGGACTATGGAATGGGCCCGGGTCGGAGCGGCCCTTATGGTGTGACAGTGCCTCCGGACCTCCTGCACCACCCAAAC
37	chrX	70356803	70356923	CAP_H_0X_021zh	+	MED12	9968	54	CCTGGTTCTATAACACACCTTAACTACAGGCAAGGCTCCATAGGCCTGTACACCCAGAACCAGCCACTACCTGCAGGTGAGTGCCAGCCACTAGGAATGCTGGAGGGACCTACCTGTACA
37	chrX	70357019	70357139	CAP_H_0X_021zi	+	MED12	9968	60	CCCACTCTCCTTTTCAGGTGGCCCTCGTGTGGACCCATACCGTCCTGTGCGCTTACCAATGCAGAAGCTGCCCACCCGACCAACTTACCCTGGAGTGCTGCCCACAACCATGACTGGCGT
37	chrX	70357139	70357259	CAP_H_0X_021zj	+	MED12	9968	57	CATGGGTTTAGAACCCTCCTCTTATAAGACCTCTGTGTACCGGCAGCAGCAACCTGCGGTGCCCCAAGGACAGCGCCTTCGCCAACAGCTCCAGGCAAAGATAGTGAGAGGGGCAGTAGG
37	chrX	70357386	70357506	CAP_H_0X_021zk	+	MED12	9968	50	TGTTCTCTTTTCTCCCTTTAGCAGAGTCAGGGCATGTTGGGACAGTCATCTGTCCATCAGATGACTCCCAGCTCTTCCTACGGTTTGCAGACTTCCCAGGTAAGAGCCTGGGATTGTGAG
37	chrX	70357553	70357673	CAP_H_0X_021zl	+	MED12	9968	56	CCTCTCTCCTTCTTCCCTCCAGGGCTATACTCCTTATGTTTCTCATGTGGGATTGCAGCAACACACAGGCCCTGCAGGTACCATGGTGCCCCCCAGCTACTCCAGCCAGCCTTACCAGAG
37	chrX	70357673	70357793	CAP_H_0X_021zm	+	MED12	9968	58	CACCCACCCTTCTACCAATCCTACTCTTGTAGATCCTACCCGCCACCTGCAACAGCGGCCCAGTGGCTATGTGCACCAGCAGGCCCCCACCTATGGACATGGACTGACCTCCACTCAAAG
37	chrX	70360475	70360595	CAP_H_0X_021zn	+	MED12	9968	55	TCTTTGGAGGTTTTCACACCAGACACTGCAGCAGACACCCATGATAAGTACCATGACTCCAATGAGTGCCCAGGGCGTCCAGGCAGGCGTCCGTTCAACAGCCATCCTACCTGAGCAGCA
37	chrX	70360595	70360715	CAP_H_0X_021zo	+	MED12	9968	60	GCAGCAGCAGCAACAGCAGCAACAGCAACAGCAGCAGCAGCAGCAACAGCAACAGCAGCAGCAGCAGCAGCAGTACCACATCCGGCAGCAGCAGCAGCAGCAGATCCTGCGGGTAAGGCA
37	chrX	70361129	70361249	CAP_H_0X_02buH	+	MED12	9968	64	GCAGCAGCAGCAACAGCAACAACAGCAACACCAGCAGCAACAGCAGCAACAGGCGGCTCCTCCCCAACCCCAGCCCCAGTCCCAGCCCCAGGTAGCTGCTGGACTACAGCCCCAGGCTCA
37	chrX	70361713	70361833	CAP_H_0X_021zq	+	MED12	9968	56	ACTTCCTATTTCCACCCAGTTCCAGCGCCAGGGGCTTCAGCAGACCCAGCAGCAGCAACAGACAGCAGCTTTGGTCCGGCAACTTCAACAACAGCTCTCTAGTAAGCCTGCCTGCCTTCC
37	chrX	70361986	70362106	CAP_H_0X_021zr	+	MED12	9968	52	CTGGTCTTCCATCCCTGATAATCTCTGGTTTTTCACAGATACCCAGCCACAGCCCAGTACCAACATATTTGGACGCTACTGAGCCACCTGGAGGAACTGCTTGTGCACTGGATGTGGCCC
37	chr7	116335772	116335892	CAP_H_07_01Nlv	+	MET	4233	33	GAGAAGGATAATAATACTTCCTTCTTCACAGGGTGGTGATGAAGAGTAAATCAAAGAGTTTAGCAGAATGCTTCCCATATGGTAAGCACTCAATACATGTTCTTGTTATTTTTATTATTA
37	chr7	116339124	116339244	CAP_H_07_01Nnw	+	MET	4233	52	ATAAACCTCTCATAATGAAGGCCCCCGCTGTGCTTGCACCTGGCATCCTCGTGCTCCTGTTTACCTTGGTGCAGAGGAGCAATGGGGAGTGTAAAGAGGCACTAGCAAAGTCCGAGATGA
37	chr7	116339244	116339364	CAP_H_07_01Nnx	+	MET	4233	40	ATGTGAATATGAAGTATCAGCTTCCCAACTTCACCGCGGAAACACCCATCCAGAATGTCATTCTACATGAGCATCACATTTTCCTTGGTGCCACTAACTACATTTATGTTTTAAATGAGG
37	chr7	116339364	116339484	CAP_H_07_01Nny	+	MET	4233	47	AAGACCTTCAGAAGGTTGCTGAGTACAAGACTGGGCCTGTGCTGGAACACCCAGATTGTTTCCCATGTCAGGACTGCAGCAGCAAAGCCAATTTATCAGGAGGTGTTTGGAAAGATAACA
37	chr7	116339484	116339604	CAP_H_07_01Nnz	+	MET	4233	48	TCAACATGGCTCTAGTTGTCGACACCTACTATGATGATCAACTCATTAGCTGTGGCAGCGTCAACAGAGGGACCTGCCAGCGACATGTCTTTCCCCACAATCATACTGCTGACATACAGT
37	chr7	116339604	116339724	CAP_H_07_01NnA	+	MET	4233	53	CGGAGGTTCACTGCATATTCTCCCCACAGATAGAAGAGCCCAGCCAGTGTCCTGACTGTGTGGTGAGCGCCCTGGGAGCCAAAGTCCTTTCATCTGTAAAGGACCGGTTCATCAACTTCT
37	chr7	116339724	116339844	CAP_H_07_01NnB	+	MET	4233	37	TTGTAGGCAATACCATAAATTCTTCTTATTTCCCAGATCATCCATTGCATTCGATATCAGTGAGAAGGCTAAAGGAAACGAAAGATGGTTTTATGTTTTTGACGGACCAGTCCTACATTG
37	chr7	116339844	116339964	CAP_H_07_01NnC	+	MET	4233	37	ATGTTTTACCTGAGTTCAGAGATTCTTACCCCATTAAGTATGTCCATGCCTTTGAAAGCAACAATTTTATTTACTTCTTGACGGTCCAAAGGGAAACTCTAGATGCTCAGACTTTTCACA
37	chr7	116339964	116340084	CAP_H_07_01NnD	+	MET	4233	36	CAAGAATAATCAGGTTCTGTTCCATAAACTCTGGATTGCATTCCTACATGGAAATGCCTCTGGAGTGTATTCTCACAGAAAAGAGAAAAAAGAGATCCACAAAGAAGGAAGTGTTTAATA
37	chr7	116340084	116340204	CAP_H_07_01NnE	+	MET	4233	52	TACTTCAGGCTGCGTATGTCAGCAAGCCTGGGGCCCAGCTTGCTAGACAAATAGGAGCCAGCCTGAATGATGACATTCTTTTCGGGGTGTTCGCACAAAGCAAGCCAGATTCTGCCGAAC
37	chr7	116340204	116340324	CAP_H_07_01NnF	+	MET	4233	41	CAATGGATCGATCTGCCATGTGTGCATTCCCTATCAAATATGTCAACGACTTCTTCAACAAGATCGTCAACAAAAACAATGTGAGATGTCTCCAGCATTTTTACGGACCCAATCATGAGC
37	chr7	116371697	116371817	CAP_H_07_01NqA	+	MET	4233	44	CTCTATGACCATATTTTATTCCAGACACTTCTGAGAAATTCATCAGGCTGTGAAGCGCGCCGTGATGAATATCGAACAGAGTTTACCACAGCTTTGCAGCGCGTTGACTTATTCATGGGT
37	chr7	116371817	116371937	CAP_H_07_01NqB	+	MET	4233	45	CAATTCAGCGAAGTCCTCTTAACATCTATATCCACCTTCATTAAAGGAGACCTCACCATAGCTAATCTTGGGACATCAGAGGGTCGCTTCATGCAGGTAAGTGCTTTCTGAGAGTAGCTG
37	chr7	116380003	116380123	CAP_H_07_01NnN	+	MET	4233	45	GTTGTGGTTTCTCGATCAGGACCATCAACCCCTCATGTGAATTTTCTCCTGGACTCCCATCCAGTGTCTCCAGAAGTGATTGTGGAGCATACATTAAACCAAAATGGCTACACACTGGTT
37	chr7	116380839	116380959	CAP_H_07_01Nkv	+	MET	4233	43	TACTTTATAATTAATTAACAAACTAGATACCCCTCTGGAAGCTCTTTCCACCCCTTCTCTTCACAGATCACGAAGATCCCATTGAATGGCTTGGGCTGCAGACATTTCCAGTCCTGCAGT
37	chr7	116380959	116381079	CAP_H_07_01Nkw	+	MET	4233	55	CAATGCCTCTCTGCCCCACCCTTTGTTCAGTGTGGCTGGTGCCACGACAAATGTGTGCGATCGGAGGAATGCCTGAGCGGGACATGGACTCAACAGATCTGTCTGCCTGCAATCTACAAG
37	chr7	116395369	116395489	CAP_H_07_01Nsr	+	MET	4233	41	ATATTGGGTTTTTTTAAAAGTTCTATGTTGTCCTTGTAGGTTTTCCCAAATAGTGCACCCCTTGAAGGAGGGACAAGGCTGACCATATGTGGCTGGGACTTTGGATTTCGGAGGAATAAT
37	chr7	116395489	116395609	CAP_H_07_01Nss	+	MET	4233	38	AAATTTGATTTAAAGAAAACTAGAGTTCTCCTTGGAAATGAGAGCTGCACCTTGACTTTAAGTGAGAGCACGATGAATACGTAAGGATCTTAAAATGCTTTGCTGGGGTGTGCTTGGAAA
37	chr7	116397490	116397610	CAP_H_07_01NlX	+	MET	4233	37	ATTGAAATGCACAGTTGGTCCTGCCATGAATAAGCATTTCAATATGTCCATAATTATTTCAAATGGCCACGGGACAACACAATACAGTACATTCTCCTATGTGGTAAGGAAGATTCTATC
37	chr7	116397691	116397811	CAP_H_07_01NqC	+	MET	4233	38	GATCCTGTAATAACAAGTATTTCGCCGAAATACGGTCCTATGGCTGGTGGCACTTTACTTACTTTAACTGGAAATTACCTAAACAGTGGGAATTCTAGACACATTTCAATTGGTGGAAAA
37	chr7	116398512	116398632	CAP_H_07_01Njq	+	MET	4233	39	TGTGTCAAACAGTATTCTTGAATGTTATACCCCAGCCCAAACCATTTCAACTGAGTTTGCTGTTAAATTGAAAATTGACTTAGCCAACCGAGAGACAAGCATCTTCAGTTACCGTGAAGA
37	chr7	116398632	116398752	CAP_H_07_01Njr	+	MET	4233	32	TCCCATTGTCTATGAAATTCATCCAACCAAATCTTTTATTAGGTAAGTAGAAGCTTCTGATGGGTATAAGAAAACAATGAATACAAGGATGATTTTGCTGTAGAATAGTCAAGAGGAATT
37	chr7	116399347	116399467	CAP_H_07_01NoQ	+	MET	4233	41	CTGTAATCAGTGCAGGTGATTAAATTGAATCCCTCTCTTACAGTACTTGGTGGAAAGAACCTCTCAACATTGTCAGTTTTCTATTTTGCTTTGCCAGTGGTGGGAGCACAATAACAGGTG
37	chr7	116399467	116399587	CAP_H_07_01NoR	+	MET	4233	42	TTGGGAAAAACCTGAATTCAGTTAGTGTCCCGAGAATGGTCATAAATGTGCATGAAGCAGGAAGGAACTTTACAGTGGTAAGTCCTTTGAGCAATGGTTCTACTCAGAGCTCTGCATCTT
37	chr7	116403093	116403213	CAP_H_07_01Nl7	+	MET	4233	44	CTTTCTCTAGGCATGTCAACATCGCTCTAATTCAGAGATAATCTGTTGTACCACTCCTTCCCTGCAACAGCTGAATCTGCAACTCCCCCTGAAAACCAAAGCCTTTTTCATGTTAGATGG
37	chr7	116403213	116403333	CAP_H_07_01Nl8	+	MET	4233	34	GATCCTTTCCAAATACTTTGATCTCATTTATGTACATAATCCTGTGTTTAAGCCTTTTGAAAAGCCAGTGATGATCTCAATGGGCAATGAAAATGTACTGGAAATTAAGGTAAGAAATGC
37	chr7	116409698	116409818	CAP_H_07_01Nl0	+	MET	4233	40	GGAAATGATATTGACCCTGAAGCAGTTAAAGGTGAAGTGTTAAAAGTTGGAAATAAGAGCTGTGAGAATATACACTTACATTCTGAAGCCGTTTTATGCACGGTCCCCAATGACCTGCTG
37	chr7	116409818	116409938	CAP_H_07_01Nl1	+	MET	4233	33	AAATTGAACAGCGAGCTAAATATAGAGGTGGGATTCCTGCATTCCTCTCATGATGTAAATAAGGAAGCCAGTGTAATTATGTTATTCTCAGGCTTAAAATAAATCATTAAAGCTCATTTA
37	chr7	116411510	116411630	CAP_H_07_01Nqr	+	MET	4233	35	TCATGGCTAAATGCTGACTTTTCTTTATTTGTCATTTTTAGTGGAAGCAAGCAATTTCTTCAACCGTCCTTGGAAAAGTAATAGTTCAACCAGATCAGAATTTCACAGGATTGATTGCTG
37	chr7	116411630	116411750	CAP_H_07_01Nqs	+	MET	4233	33	GTGTTGTCTCAATATCAACAGCACTGTTATTACTACTTGGGTTTTTCCTGTGGCTGAAAAAGAGAAAGCAAATTAAAGGTGCATTTTTGTTACTGTTCATTTTTAGAAGTTACCTTAAGA
37	chr7	116411902	116412022	CAP_H_07_01Nl9	+	MET	4233	43	ATCTGGGCAGTGAATTAGTTCGCTACGATGCAAGAGTACACACTCCTCATTTGGATAGGCTTGTAAGTGCCCGAAGTGTAAGCCCAACTACAGAAATGGTTTCAAATGAATCTGTAGACT
37	chr7	116414930	116415050	CAP_H_07_01Nqm	+	MET	4233	45	ACAGATCAGTTTCCTAATTCATCTCAGAACGGTTCATGCCGACAAGTGCAGTATCCTCTGACAGACATGTCCCCCATCCTAACTAGTGGGGACTCTGATATATCCAGTCCATTACTGCAA
37	chr7	116415050	116415170	CAP_H_07_01Nqn	+	MET	4233	47	AATACTGTCCACATTGACCTCAGTGCTCTAAATCCAGAGCTGGTCCAGGCAGTGCAGCATGTAGTGATTGGGCCCAGTAGCCTGATTGTGCATTTCAATGAAGTCATAGGAAGAGGTAAG
37	chr7	116417423	116417543	CAP_H_07_01Nop	+	MET	4233	36	AGTTCTTTCTTTTGCACAGGGCATTTTGGTTGTGTATATCATGGGACTTTGTTGGACAATGATGGCAAGAAAATTCACTGTGCTGTGAAATCCTTGAACAGTAAGTGGCATTTTATTTAA
37	chr7	116418800	116418920	CAP_H_07_01No6	+	MET	4233	45	GTTAATGTCTCCACCACTGGATTTCTCAGGAATCACTGACATAGGAGAAGTTTCCCAATTTCTGACCGAGGGAATCATCATGAAAGATTTTAGTCATCCCAATGTCCTCTCGCTCCTGGG
37	chr7	116418920	116419040	CAP_H_07_01No7	+	MET	4233	45	AATCTGCCTGCGAAGTGAAGGGTCTCCGCTGGTGGTCCTACCATACATGAAACATGGAGATCTTCGAAATTTCATTCGAAATGAGACTCATGTAAGTTGACTGCCAAGCTTACTAACTGG
37	chr7	116422036	116422156	CAP_H_07_01Nh2	+	MET	4233	39	TGCAGAATCCAACTGTAAAAGATCTTATTGGCTTTGGTCTTCAAGTAGCCAAAGGCATGAAATATCTTGCAAGCAAAAAGTTTGTCCACAGAGACTTGGCTGCAAGAAACTGTATGTAAG
37	chr7	116423320	116423440	CAP_H_07_01Nhx	+	MET	4233	37	TTTCAGCCACGGGTAATAATTTTTGTCCTTTCTGTAGGCTGGATGAAAAATTCACAGTCAAGGTTGCTGATTTTGGTCTTGCCAGAGACATGTATGATAAAGAATACTATAGTGTACACA
37	chr7	116423440	116423560	CAP_H_07_01Nhy	+	MET	4233	40	ACAAAACAGGTGCAAAGCTGCCAGTGAAGTGGATGGCTTTGGAAAGTCTGCAAACTCAAAAGTTTACCACCAAGTCAGATGTGGTAATGTATTGGTTATCTCTGAGTTTCTCCTCTTTTA
37	chr7	116435708	116435828	CAP_H_07_01Nqg	+	MET	4233	49	TGGTCCTTTGGCGTGCTCCTCTGGGAGCTGATGACAAGAGGAGCCCCACCTTATCCTGACGTAAACACCTTTGATATAACTGTTTACTTGTTGCAAGGGAGAAGACTCCTACAACCCGAA
37	chr7	116435939	116436059	CAP_H_07_01NmD	+	MET	4233	46	GATATGAAGTAATGCTAAAATGCTGGCACCCTAAAGCCGAAATGCGCCCATCCTTTTCTGAACTGGTGTCCCGGATATCAGCGATCTTCTCTACTTTCATTGGGGAGCACTATGTCCATG
37	chr7	116436059	116436179	CAP_H_07_01NmE	+	MET	4233	46	TGAACGCTACTTATGTGAACGTAAAATGTGTCGCTCCGTATCCTTCTCTGTTGTCATCAGAAGATAACGCTGATGATGAGGTGGACACACGACCAGCCTCCTTCTGGGAGACATCATAGT
37	chr11	118307277	118307397	CAP_H_11_02bhV	+	MLL	4297	90	GGGCGGCGGCGGCGGGGGGCGCCGGGGCCTAGGGGGCGCCCCGCGGCAACGCGTCCCGGCCCTGCTGCTTCCCCCCGGGCCCCCGGTCGGCGGTGGCGGCCCCGGGGCGCCCCCCTCCCC
37	chr11	118307397	118307517	CAP_H_11_02bhW	+	MLL	4297	76	CCCGGCTGTGGCGGCCGCGGCGGCGGCGGCGGGAAGCAGCGGGGCTGGGGTTCCAGGGGGAGCGGCCGCCGCCTCAGCAGCCTCCTCGTCGTCCGCCTCGTCTTCGTCTTCGTCATCGTC
37	chr11	118307517	118307637	CAP_H_11_02bhX	+	MLL	4297	75	CTCAGCCTCTTCAGGGCCGGCCCTGCTCCGGGTGGGCCCGGGCTTCGACGCGGCGCTGCAGGTCTCGGCCGCCATCGGCACCAACCTGCGCCGGTTCCGGGCCGTGTTTGGGGAGAGCGG
37	chr11	118309727	118309847	CAP_H_11_02bhY	+	MLL	4297	39	TATTTTTTAAGCTAACAACACAGATCCCATGTAGTTGGAGAACCAAAGGCCACATACATGACAAAAAGACTGAACCGTTCAGGTTACTTGCATGGAGTTGGTGCTTAAATGTGAGTTGAT
37	chr11	118318310	118318430	CAP_H_11_02bhZ	+	MLL	4297	41	CCTTACTTGAGTGTTGTTTCCATTTCTAGGTTCCTCAACTTAAAAGGGATGAGGAGACCTTGGAGACGGTTCTGAGGAGACTCAAAAGATGATTATATGATTGGAAGTCAGTCCTATGAG
37	chr11	118339404	118339524	CAP_H_11_02bi0	+	MLL	4297	36	TTGTGTCTCCTCTGGGCATTTCTTTGGGATGTGTTTGTATGCACGTTTTTGCTTCTGATTTTAAAATAATTTTCCTTTGTTGTAGGATGAGCAATTCTTAGGTTTTGGCTCAGATGAAGA
37	chr11	118342426	118342546	CAP_H_11_02bi2	+	MLL	4297	35	CGAAATTCAGCTATCCTCTCAGATCCATCTGTGTTTTCCCCTCTAAATAAATCAGAGACCAAATCTGGAGATAAGATCAAGAAGAAAGATTCTAAAAGTATAGAAAAGAAGAGAGGAAGA
37	chr11	118342546	118342666	CAP_H_11_02bi3	+	MLL	4297	38	CCTCCCACCTTCCCTGGAGTAAAAATCAAAATAACACATGGAAAGGACATTTCAGAGTTACCAAAGGGAAACAAAGAAGATAGCCTGAAAAAAATTAAAAGGACACCTTCTGCTACGTTT
37	chr11	118342666	118342786	CAP_H_11_02bi4	+	MLL	4297	41	CAGCAAGCCACAAAGATTAAAAAATTAAGAGCAGGTAAACTCTCTCCTCTCAAGTCTAAGTTTAAGACAGGGAAGCTTCAAATAGGAAGGAAGGGGGTACAAATTGTACGACGGAGAGGA
37	chr11	118342786	118342906	CAP_H_11_02bi5	+	MLL	4297	45	AGGCCTCCATCAACAGAAAGGATAAAGACCCCTTCGGGTCTCCTCATTAATTCTGAACTGGAAAAGCCCCAGAAAGTCCGGAAAGACAAGGAAGGAACACCTCCACTTACAAAAGAAGAT
37	chr11	118342906	118343026	CAP_H_11_02bi6	+	MLL	4297	43	AAGACAGTTGTCAGACAAAGCCCTCGAAGGATTAAGCCAGTTAGGATTATTCCTTCTTCAAAAAGGACAGATGCAACCATTGCTAAGCAACTCTTACAGAGGGCAAAAAAGGGGGCTCAA
37	chr11	118343026	118343146	CAP_H_11_02bi7	+	MLL	4297	43	AAGAAAATTGAAAAAGAAGCAGCTCAGCTGCAGGGAAGAAAGGTGAAGACACAGGTCAAAAATATTCGACAGTTCATCATGCCTGTTGTCAGTGCTATCTCCTCGCGGATCATTAAGACC
37	chr11	118343146	118343266	CAP_H_11_02bi8	+	MLL	4297	45	CCTCGGCGGTTTATAGAGGATGAGGATTATGACCCTCCAATTAAAATTGCCCGATTAGAGTCTACACCGAATAGTAGATTCAGTGCCCCGTCCTGTGGATCTTCTGAAAAATCAAGTGCA
37	chr11	118343266	118343386	CAP_H_11_02bi9	+	MLL	4297	52	GCTTCTCAGCACTCCTCTCAAATGTCTTCAGACTCCTCTCGATCTAGTAGCCCCAGTGTTGATACCTCCACAGACTCTCAGGCTTCTGAGGAGATTCAGGTACTTCCTGAGGAGCGGAGC
37	chr11	118343386	118343506	CAP_H_11_02bia	+	MLL	4297	45	GATACCCCTGAAGTTCATCCTCCACTGCCCATTTCCCAGTCCCCAGAAAATGAGAGTAATGATAGGAGAAGCAGAAGGTATTCAGTGTCGGAGAGAAGTTTTGGATCTAGAACGACGAAA
37	chr11	118343506	118343626	CAP_H_11_02bib	+	MLL	4297	57	AAATTATCAACTCTACAAAGTGCCCCCCAGCAGCAGACCTCCTCGTCTCCACCTCCACCTCTGCTGACTCCACCGCCACCACTGCAGCCAGCCTCCAGTATCTCTGACCACACACCTTGG
37	chr11	118343626	118343746	CAP_H_11_02bic	+	MLL	4297	44	CTTATGCCTCCAACAATCCCCTTAGCATCACCATTTTTGCCTGCTTCCACTGCTCCTATGCAAGGGAAGCGAAAATCTATTTTGCGAGAACCGACATTTAGGTGGACTTCTTTAAAGCAT
37	chr11	118343746	118343866	CAP_H_11_02bid	+	MLL	4297	45	TCTAGGTCAGAGCCACAATACTTTTCCTCAGCAAAGTATGCCAAAGAAGGTCTTATTCGCAAACCAATATTTGATAATTTCCGACCCCCTCCACTAACTCCCGAGGACGTTGGCTTTGCA
37	chr11	118343866	118343986	CAP_H_11_02bie	+	MLL	4297	47	TCTGGTTTTTCTGCATCTGGTACCGCTGCTTCAGCCCGATTGTTTTCGCCACTCCATTCTGGAACAAGGTTTGATATGCACAAAAGGAGCCCTCTTCTGAGAGCTCCAAGATTTACTCCA
37	chr11	118343986	118344106	CAP_H_11_02bif	+	MLL	4297	37	AGTGAGGCTCACTCTAGAATATTTGAGTCTGTAACCTTGCCTAGTAATCGAACTTCTGCTGGAACATCTTCTTCAGGAGTATCCAATAGAAAAAGGAAAAGAAAAGTGTTTAGTCCTATT
37	chr11	118344106	118344226	CAP_H_11_02big	+	MLL	4297	49	CGATCTGAACCAAGATCTCCTTCTCACTCCATGAGGACAAGAAGTGGAAGGCTTAGTAGTTCTGAGCTCTCACCTCTCACCCCCCCGTCTTCTGTCTCTTCCTCGTTAAGCATTTCTGTT
37	chr11	118344226	118344346	CAP_H_11_02bih	+	MLL	4297	47	AGTCCTCTTGCCACTAGTGCCTTAAACCCAACTTTTACTTTTCCTTCTCATTCCCTGACTCAGTCTGGGGAATCTGCAGAGAAAAATCAGAGACCAAGGAAGCAGACTAGTGCTCCGGCA
37	chr11	118344346	118344466	CAP_H_11_02bii	+	MLL	4297	50	GAGCCATTTTCATCAAGTAGTCCTACTCCTCTCTTCCCTTGGTTTACCCCAGGCTCTCAGACTGAAAGAGGGAGAAATAAAGACAAGGCCCCCGAGGAGCTGTCCAAAGATCGAGATGCT
37	chr11	118344466	118344586	CAP_H_11_02bij	+	MLL	4297	45	GACAAGAGCGTGGAGAAGGACAAGAGTAGAGAGAGAGACCGGGAGAGAGAAAAGGAGAATAAGCGGGAGTCAAGGAAAGAGAAAAGGAAAAAGGGATCAGAAATTCAGAGTAGTTCTGCT
37	chr11	118344586	118344706	CAP_H_11_02bik	+	MLL	4297	45	TTGTATCCTGTGGGTAGGGTTTCCAAAGAGAAGGTTGTTGGTGAAGATGTTGCCACTTCATCTTCTGCCAAAAAAGCAACAGGGCGGAAGAAGTCTTCATCACATGATTCTGGGACTGAT
37	chr11	118344706	118344826	CAP_H_11_02bil	+	MLL	4297	45	ATTACTTCTGTGACTCTTGGGGATACAACAGCTGTCAAAACCAAAATACTTATAAAGAAAGGGAGAGGAAATCTGGAAAAAACCAACTTGGACCTCGGCCCAACTGCCCCATCCCTGGAG
37	chr11	118344826	118344946	CAP_H_11_02bim	+	MLL	4297	49	AAGGAGAAAACCCTCTGCCTTTCCACTCCTTCATCTAGCACTGTTAAACATTCCACTTCCTCCATAGGCTCCATGTTGGCTCAGGCAGACAAGCTTCCAATGACTGACAAGAGGGTTGCC
37	chr11	118344946	118345066	CAP_H_11_02bin	+	MLL	4297	43	AGCCTCCTAAAAAAGGCCAAAGCTCAGCTCTGCAAGATTGAGAAGAGTAAGAGTCTTAAACAAACCGACCAGCCCAAAGCACAGGTACTCTTTTCCACCTTGCCTATTAAAACTAACAGT
37	chr11	118347569	118347689	CAP_H_11_02bio	+	MLL	4297	50	ACATGTCTGCAGAAGAGCAGCTGTTGCCCTTGGCCGAAAACGAGCTGTGTTTCCTGATGACATGCCCACCCTGAGTGCCTTACCATGGGAAGAACGAGAAAAGATTTTGTCTTCCATGGG
37	chr11	118348679	118348799	CAP_H_11_02biq	+	MLL	4297	47	AGACAAGTCATCAATTGCTGGCTCAGAAGATGCTGAACCTCTTGCTCCACCCATCAAACCAATTAAACCTGTCACTAGAAACAAGGCACCCCAGGAACCTCCAGTAAAGAAAGGACGTCG
37	chr11	118348799	118348919	CAP_H_11_02bir	+	MLL	4297	51	ATCGAGGCGGTGTGGGCAGTGTCCCGGCTGCCAGGTGCCTGAGGACTGTGGTGTTTGTACTAATTGCTTAGATAAGCCCAAGTTTGGTGGTCGCAATATAAAGAAGCAGTGCTGCAAGTA
37	chr11	118350860	118350980	CAP_H_11_02bis	+	MLL	4297	40	TTTCATGGTTTATTCGTTGTTTTCCTAGGATGAGAAAATGTCAGAATCTACAATGGATGCCTTCCAAAGCCTACCTGCAGAAGCAAGCTAAAGGTAGTGTTGTTAAAAAGGTCTTCCCCC
37	chr11	118352479	118352599	CAP_H_11_02bit	+	MLL	4297	52	AAAGAGAGCAGTGTTGTGAAGAACGTGGTGGACTCTAGTCAGAAACCTACCCCATCAGCAAGAGAGGATCCTGCCCCAAAGAAAAGCAGTAGTGAGCCTCCTCCACGAAAGCCCGTCGAG
37	chr11	118352599	118352719	CAP_H_11_02biu	+	MLL	4297	58	GAAAAGAGTGAAGAAGGGAATGTCTCGGCCCCTGGGCCTGAATCCAAACAGGCCACCACTCCAGCTTCCAGGAAGTCAAGCAAGCAGGTCTCCCAGCCAGCACTGGTCATCCCGCCTCAG
37	chr11	118352719	118352839	CAP_H_11_02biv	+	MLL	4297	50	CCACCTACTACAGGACCGCCAAGAAAAGAAGTTCCCAAAACCACTCCTAGTGAGCCCAAGAAAAAGCAGCCTCCACCACCAGAATCAGGTGAGTGAGGAGGGCAAGAAGGAATTGCTGAA
37	chr11	118353113	118353233	CAP_H_11_02biw	+	MLL	4297	40	GCAATTTATTCTGAATTTTTTAGGTCCAGAGCAGAGCAAACAGAAAAAAGTGGCTCCCCGCCCAAGTATCCCTGTAAAACAAAAACCAAAAGAAAAGGTGAGGAGAGATTTGTTTCTCTG
37	chr11	118354947	118355067	CAP_H_11_02bix	+	MLL	4297	41	CCTCAGCACTCTCTCCAATGGCAATAGTTCTAAGCAAAAAATTCCAGCAGATGGAGTCCACAGGATCAGAGTGGACTTTAAGGTAAAGGTGTTCAGTGATCATAAAGTATATTGAGTGTC
37	chr11	118355573	118355693	CAP_H_11_02biy	+	MLL	4297	48	CAGGAGGATTGTGAAGCAGAAAATGTGTGGGAGATGGGAGGCTTAGGAATCTTGACTTCTGTTCCTATAACACCCAGGGTGGTTTGCTTTCTCTGTGCCAGTAGTGGGCATGTAGAGGTA
37	chr11	118359378	118359498	CAP_H_11_02biz	+	MLL	4297	47	GGAGAACGAGCGCCCTCTGGAGGACCAGCTGGAAAATTGGTGTTGTCGTCGTTGCAAATTCTGTCACGTTTGTGGAAGGCAACATCAGGCTACAAAGGTACAAAACTTGGTAATAGAACT
37	chr11	118360494	118360614	CAP_H_11_02biA	+	MLL	4297	46	ATTTTCTTACAGCAGCTGCTGGAGTGTAATAAGTGCCGAAACAGCTATCACCCTGAGTGCCTGGGACCAAACTACCCCACCAAACCCACAAAGAAGAAGAAAGTCTGGGTGAGTTATACA
37	chr11	118360843	118360963	CAP_H_11_02biB	+	MLL	4297	48	ATCTGTACCAAGTGTGTTCGCTGTAAGAGCTGTGGATCCACAACTCCAGGCAAAGGGTGGGATGCACAGTGGTCTCATGATTTCTCACTGTGTCATGATTGCGCCAAGCTCTTTGCTAAA
37	chr11	118361960	118362080	CAP_H_11_02biD	+	MLL	4297	38	AGTAAGATGATGCAATGTGGAAAGTGTGATCGCTGGGTCCATTCCAAATGTGAGAATCTTTCAGGTACAGAAGGTTGGAGTCTTTTTATTTCAGTTTTCTTCTTTCTAGGTACTACTACA
37	chr11	118362508	118362628	CAP_H_11_02biE	+	MLL	4297	50	TGTGTGAACTGTACTGAGCGGCACCCTGCAGAGTGGCGACTGGCCCTTGAAAAAGAGCTGCAGATTTCTCTGAAGCAAGTTCTGACAGCTTTGTTGAATTCTCGGACTACCAGCCATTTG
37	chr11	118363821	118363941	CAP_H_11_02biF	+	MLL	4297	50	CCGCAGCTCCCCCGAAGGACCTGATCCACCAGTTCTTACTGAGGTCAGCAAACAGGATGATCAGCAGCCTTTAGATCTAGAAGGAGTCAAGAGGAAGATGGACCAAGGGAATTACACATC
37	chr11	118364997	118365117	CAP_H_11_02biG	+	MLL	4297	40	TACAGTTGGAGTTCAGTGATGATATTGTGAAGATCATTCAAGCAGCCATTAATTCAGATGGAGGACAGCCAGAAATTAAAAAAGCCAACAGCATGGTCAAGTCCTTCTTCATTCGGGTGA
37	chr11	118365361	118365481	CAP_H_11_02biH	+	MLL	4297	33	CTAAATGAGTGTTTACATATTTACATTTTGTTTGTGTTTTCTTTTAGCAAATGGAACGTGTTTTTCCATGGTTCAGTGTCAAAAAGTCCAGGTTTTGGGAGCCAAATAAAGTATCAAGCA
37	chr11	118366464	118366584	CAP_H_11_02biJ	+	MLL	4297	51	ATGCTCAGTGGCAGGAGCGAGAGGAAAACAGCCACACTGAGCAGCCTCCTTTAATGAAGAAAATCATTCCAGCTCCCAAACCCAAAGGTCCTGGAGAACCAGACTCACCAACTCCTCTGC
37	chr11	118366968	118367088	CAP_H_11_02biK	+	MLL	4297	45	TTTCAAGGTACTGATAGGAGTCGAGAAGACAGTCCAGAGCTGAACCCACCCCCAGGCATAGAAGACAATAGACAGTGTGCGTTATGTTTGACTTATGGTGATGACAGTGCTAATGTAAGT
37	chr11	118368700	118368820	CAP_H_11_02biL	+	MLL	4297	43	TTGTGCTTTGTGGTCAGCGGAAGTGTTTGAAGATGATGACGGATCACTAAAGAATGTGCATATGGCTGTGATCAGGGGCAAGCAGCTGGTAAGACCTTATGGGTAAATTTTATGAAAGAG
37	chr11	118369134	118369254	CAP_H_11_02biM	+	MLL	4297	44	ATCCTGCACCAGCAACTATCACTTCATGTGTTCCCGAGCCAAGAACTGTGTCTTTCTGGATGATAAAAAAGTATATTGCCAACGACATCGGGATTTGATCAAAGGCGAAGTGAGAGAGCT
37	chr11	118370016	118370136	CAP_H_11_02biN	+	MLL	4297	40	GGTGGTTCCTGAGAATGGATTTGAAGTTTTCAGAAGAGTGTTTGTGGACTTTGAAGGAATCAGCTTGAGAAGGAAGTTTCTCAATGGCTTGGAACCAGAAAATATCCACATGATGATTGG
37	chr11	118370528	118370648	CAP_H_11_02biO	+	MLL	4297	40	GGTTCTTCTTTCCTTGGTCAGGGTCTATGACAATCGACTGCTTAGGAATTCTAAATGATCTCTCCGACTGTGAAGATAAGCTCTTTCCTATTGGATATCAGTAAGTAGCACTATAAAGAG
37	chr11	118371751	118371871	CAP_H_11_02biP	+	MLL	4297	45	ATACATGCAAGATAGTGGAGTGCCGTCCTCCAGTCGTAGAGCCGGATATCAACAGCACTGTTGAACATGATGAAAACAGGACCATTGCCCATAGTCCAACATCTTTTACAGGTTAGTCTT
37	chr11	118372436	118372556	CAP_H_11_02biQ	+	MLL	4297	50	TCACCAGACCGACCTCCTCATTCACAAACCTCTGGCTCCTGTTATTATCATGTCATCTCAAAGGTCCCCAGGATTCGAACACCCAGTTATTCTCCAACACAGAGATCCCCTGGCTGTCGA
37	chr11	118373162	118373282	CAP_H_11_02biR	+	MLL	4297	50	CTCTCCTCTGGACTTCGAAGCATTGGCTCCAGGCGTCACAGTACCTCTTCCTTATCACCCCAGCGGTCCAAACTCCGGATAATGTCTCCAATGAGAACTGGGAATACTTACTCTAGGAAT
37	chr11	118373282	118373402	CAP_H_11_02biS	+	MLL	4297	45	AATGTTTCCTCAGTCTCCACCACCGGGACCGCTACTGATCTTGAATCAAGTGCCAAAGTAGTTGATCATGTCTTAGGGCCACTGAATTCAAGTACTAGTTTAGGGCAAAACACTTCCACC
37	chr11	118373402	118373522	CAP_H_11_02biT	+	MLL	4297	42	TCTTCAAATTTGCAAAGGACAGTGGTTACTGTAGGCAATAAAAACAGTCACTTGGATGGATCTTCATCTTCAGAAATGAAGCAGTCCAGTGCTTCAGACTTGGTGTCCAAGAGCTCCTCT
37	chr11	118373522	118373642	CAP_H_11_02biU	+	MLL	4297	45	TTAAAGGGAGAGAAGACCAAAGTGCTGAGTTCCAAGAGCTCAGAGGGATCTGCACATAATGTGGCTTACCCTGGAATTCCTAAACTGGCCCCACAGGTTCATAACACAACATCTAGAGAA
37	chr11	118373642	118373762	CAP_H_11_02biV	+	MLL	4297	47	CTGAATGTTAGTAAAATCGGCTCCTTTGCTGAACCCTCTTCAGTGTCGTTTTCTTCTAAAGAGGCCCTCTCCTTCCCACACCTCCATTTGAGAGGGCAAAGGAATGATCGAGACCAACAC
37	chr11	118373762	118373882	CAP_H_11_02biW	+	MLL	4297	40	ACAGATTCTACCCAATCAGCAAACTCCTCTCCAGATGAAGATACTGAAGTCAAAACCTTGAAGCTATCTGGAATGAGCAACAGATCATCCATTATCAACGAACATATGGGATCTAGTTCC
37	chr11	118373882	118374002	CAP_H_11_02biX	+	MLL	4297	39	AGAGATAGGAGACAGAAAGGGAAAAAATCCTGTAAAGAAACTTTCAAAGAAAAGCATTCCAGTAAATCTTTTTTGGAACCTGGTCAGGTGACAACTGGTGAGGAAGGAAACTTGAAGCCA
37	chr11	118374002	118374122	CAP_H_11_02biY	+	MLL	4297	45	GAGTTTATGGATGAGGTTTTGACTCCTGAGTATATGGGCCAACGACCATGTAACAATGTTTCTTCTGATAAGATTGGTGATAAAGGCCTTTCTATGCCAGGAGTCCCCAAAGCTCCACCC
37	chr11	118374122	118374242	CAP_H_11_02biZ	+	MLL	4297	42	ATGCAAGTAGAAGGATCTGCCAAGGAATTACAGGCACCACGGAAACGCACAGTCAAAGTGACACTGACACCTCTAAAAATGGAAAATGAGAGTCAATCCAAAAATGCCCTGAAAGAAAGT
37	chr11	118374242	118374362	CAP_H_11_02bj0	+	MLL	4297	49	AGTCCTGCTTCCCCTTTGCAAATAGAGTCAACATCTCCCACAGAACCAATTTCAGCCTCTGAAAATCCAGGAGATGGTCCAGTGGCCCAACCAAGCCCCAATAATACCTCATGCCAGGAT
37	chr11	118374362	118374482	CAP_H_11_02bj1	+	MLL	4297	48	TCTCAAAGTAACAACTATCAGAATCTTCCAGTACAGGACAGAAACCTAATGCTTCCAGATGGCCCCAAACCTCAGGAGGATGGCTCTTTTAAAAGGAGGTATCCCCGTCGCAGTGCCCGT
37	chr11	118374482	118374602	CAP_H_11_02bj2	+	MLL	4297	45	GCACGTTCTAACATGTTTTTTGGGCTTACCCCACTCTATGGAGTAAGATCCTATGGTGAAGAAGACATTCCATTCTACAGCAGCTCAACTGGGAAGAAGCGAGGCAAGAGATCAGCTGAA
37	chr11	118374602	118374722	CAP_H_11_02bj3	+	MLL	4297	44	GGACAGGTGGATGGGGCCGATGACTTAAGCACTTCAGATGAAGACGACTTATACTATTACAACTTCACTAGAACAGTGATTTCTTCAGGTGGAGAGGAACGACTGGCATCCCATAATTTA
37	chr11	118374722	118374842	CAP_H_11_02bj4	+	MLL	4297	45	TTTCGGGAGGAGGAACAGTGTGATCTTCCAAAAATCTCACAGTTGGATGGTGTTGATGATGGGACAGAGAGTGATACTAGTGTCACAGCCACAACAAGGAAAAGCAGCCAGATTCCAAAA
37	chr11	118374842	118374962	CAP_H_11_02bj5	+	MLL	4297	38	AGAAATGGTAAAGAAAATGGAACAGAGAACTTAAAGATTGATAGACCTGAAGATGCTGGGGAGAAAGAACATGTCACTAAGAGTTCTGTTGGCCACAAAAATGAGCCAAAGATGGATAAC
37	chr11	118374962	118375082	CAP_H_11_02bj6	+	MLL	4297	48	TGCCATTCTGTAAGCAGAGTTAAAACACAGGGACAAGATTCCTTGGAAGCTCAGCTCAGCTCATTGGAGTCAAGCCGCAGAGTCCACACAAGTACCCCCTCCGACAAAAATTTACTGGAC
37	chr11	118375082	118375202	CAP_H_11_02bj7	+	MLL	4297	40	ACCTATAATACTGAGCTCCTGAAATCAGATTCAGACAATAACAACAGTGATGACTGTGGGAATATCCTGCCTTCAGACATTATGGACTTTGTACTAAAGAATACTCCATCCATGCAGGCT
37	chr11	118375202	118375322	CAP_H_11_02bj8	+	MLL	4297	44	TTGGGTGAGAGCCCAGAGTCATCTTCATCAGAACTCCTGAATCTTGGTGAAGGATTGGGTCTTGACAGTAATCGTGAAAAAGACATGGGTCTTTTTGAAGTATTTTCTCAGCAGCTGCCT
37	chr11	118375322	118375442	CAP_H_11_02bj9	+	MLL	4297	50	ACAACAGAACCTGTGGATAGTAGTGTCTCTTCCTCTATCTCAGCAGAGGAACAGTTTGAGTTGCCTCTAGAGCTACCATCTGATCTGTCTGTCTTGACCACCCGGAGTCCCACTGTCCCC
37	chr11	118375442	118375562	CAP_H_11_02bja	+	MLL	4297	49	AGCCAGAATCCCAGTAGACTAGCTGTTATCTCAGACTCAGGGGAGAAGAGAGTAACCATCACAGAAAAATCTGTAGCCTCCTCTGAAAGTGACCCAGCACTGCTGAGCCCAGGAGTAGAT
37	chr11	118375562	118375682	CAP_H_11_02bjb	+	MLL	4297	47	CCAACTCCTGAAGGCCACATGACTCCTGATCATTTTATCCAAGGACACATGGATGCAGACCACATCTCTAGCCCTCCTTGTGGTTCAGTAGAGCAAGGTCATGGCAACAATCAGGATTTA
37	chr11	118375682	118375802	CAP_H_11_02bjc	+	MLL	4297	50	ACTAGGAACAGTAGCACCCCTGGCCTTCAGGTACCTGTTTCCCCAACTGTTCCCATCCAGAACCAGAAGTATGTGCCCAATTCTACTGATAGTCCTGGCCCGTCTCAGATTTCCAATGCA
37	chr11	118375802	118375922	CAP_H_11_02bjd	+	MLL	4297	47	GCTGTCCAGACCACTCCACCCCACCTGAAGCCAGCCACTGAGAAACTCATAGTTGTTAACCAGAACATGCAGCCACTTTATGTTCTCCAAACTCTTCCAAATGGAGTGACCCAAAAAATC
37	chr11	118375922	118376042	CAP_H_11_02bje	+	MLL	4297	46	CAATTGACCTCTTCTGTTAGTTCTACACCCAGTGTGATGGAGACAAATACTTCAGTATTGGGACCCATGGGAGGTGGTCTCACCCTTACCACAGGACTAAATCCAAGCTTGCCAACTTCT
37	chr11	118376042	118376162	CAP_H_11_02bjf	+	MLL	4297	45	CAATCTTTGTTCCCTTCTGCTAGCAAAGGATTGCTACCCATGTCTCATCACCAGCACTTACATTCCTTCCCTGCAGCTACTCAAAGTAGTTTCCCACCAAACATCAGCAATCCTCCTTCA
37	chr11	118376162	118376282	CAP_H_11_02bjg	+	MLL	4297	54	GGCCTGCTTATTGGGGTTCAGCCTCCTCCGGATCCCCAACTTTTGGTTTCAGAATCCAGCCAGAGGACAGACCTCAGTACCACAGTAGCCACTCCATCCTCTGGACTCAAGAAAAGACCC
37	chr11	118376282	118376402	CAP_H_11_02bjh	+	MLL	4297	41	ATATCTCGTCTACAGACCCGAAAGAATAAAAAACTTGCTCCCTCTAGTACCCCTTCAAACATTGCCCCTTCTGATGTGGTTTCTAATATGACATTGATTAACTTCACACCCTCCCAGCTT
37	chr11	118376402	118376522	CAP_H_11_02bji	+	MLL	4297	40	CCTAATCATCCAAGTCTGTTAGATTTGGGGTCACTTAATACTTCATCTCACCGAACTGTCCCCAACATCATAAAAAGATCTAAATCTAGCATCATGTATTTTGAACCGGCACCCCTGTTA
37	chr11	118376522	118376642	CAP_H_11_02bjj	+	MLL	4297	54	CCACAGAGTGTGGGAGGAACTGCTGCCACAGCGGCAGGCACATCAACAATAAGCCAGGATACTAGCCACCTCACATCAGGGTCTGTGTCTGGCTTGGCATCCAGTTCCTCTGTCTTGAAT
37	chr11	118376642	118376762	CAP_H_11_02bjk	+	MLL	4297	45	GTTGTATCCATGCAAACTACCACAACCCCTACAAGTAGTGCGTCAGTTCCAGGACACGTCACCTTAACCAACCCAAGGTTGCTTGGTACCCCAGATATTGGCTCAATAAGCAATCTTTTA
37	chr11	118376762	118376882	CAP_H_11_02bjl	+	MLL	4297	54	ATCAAAGCTAGCCAGCAGAGCCTGGGGATTCAGGACCAGCCTGTGGCTTTACCGCCAAGTTCAGGAATGTTTCCACAACTGGGGACATCACAGACCCCCTCTACTGCTGCAATAACAGCG
37	chr11	118376882	118377002	CAP_H_11_02bjm	+	MLL	4297	54	GCATCTAGCATCTGTGTGCTCCCCTCCACTCAGACTACGGGCATAACAGCCGCTTCACCTTCTGGGGAAGCAGACGAACACTATCAGCTTCAGCATGTGAACCAGCTCCTTGCCAGCAAA
37	chr11	118377002	118377122	CAP_H_11_02bjn	+	MLL	4297	50	ACTGGGATTCATTCTTCCCAGCGTGATCTTGATTCTGCTTCAGGGCCCCAGGTATCCAACTTTACCCAGACGGTAGACGCTCCTAATAGCATGGGACTGGAGCAGAACAAGGCTTTATCC
37	chr11	118377122	118377242	CAP_H_11_02bjo	+	MLL	4297	58	TCAGCTGTGCAAGCCAGCCCCACCTCTCCTGGGGGTTCTCCATCCTCTCCATCTTCTGGACAGCGGTCAGCAAGCCCTTCAGTGCCGGGTCCCACTAAACCCAAACCAAAAACCAAACGG
37	chr11	118377242	118377362	CAP_H_11_02bjp	+	MLL	4297	50	TTTCAGCTGCCTCTAGACAAAGGGAATGGCAAGAAGCACAAAGTTTCCCATTTGCGGACCAGTTCTTCTGAAGCACACATTCCAGACCAAGAAACGACATCCCTGACCTCAGGCACAGGG
37	chr11	118378223	118378343	CAP_H_11_02bjq	+	MLL	4297	55	TACAAATGCCTGTGTTCCAGGACTCCAGGAGCAGAGGCTGAGCAGCAGGATACAGCTAGCGTGGAGCAGTCCTCCCAGAAGGAGTGTGGGCAACCTGCAGGGTAAGCTGAAGAATTCGTC
37	chr11	118379794	118379914	CAP_H_11_02bjr	+	MLL	4297	35	TTTCTTTGAATTGAAGAACTAGCTGATATTATATCTTACATTTGGTTTTTATTTAGGCAAGTCGCTGTTCTTCCGGAAGTTCAGGTGACCCAAAATCCAGCAAATGAACAAGAAAGTGCA
37	chr11	118380712	118380832	CAP_H_11_02bjt	+	MLL	4297	38	CTTTGGCTTCAGCAAGAACAAAAGCGGAAGGAAAGCATTACTGAGAAAAAACCCAAGAAAGGACTTGTTTTTGAAATTTCCAGTGATGATGGCTTTCAGATCTGTGCAGAAAGTATTGAA
37	chr11	118382642	118382762	CAP_H_11_02bju	+	MLL	4297	45	GGGTTTTCTTTATTTCCTTTCAGATGCCTGGAAGTCATTGACAGATAAAGTCCAGGAAGCTCGATCAAATGCCCGCCTAAAGCAGCTCTCATTTGCAGGTAATGGCTGGAGGTGTTATTC
37	chr11	118390382	118390502	CAP_H_11_02bjv	+	MLL	4297	55	CTCATTGAGCAGCTGTCTGGTGCCAAGCACTGTCGAAATTACAAATTCCGTTTCCACAAGCCAGAGGAGGCCAATGAACCCCCCTTGAACCCTCACGGCTCAGCCAGGGCTGAAGTCCAC
37	chr11	118390665	118390785	CAP_H_11_02bjw	+	MLL	4297	47	CCCCAGGAAGTCAGCATTTGACATGTTTAACTTCCTGGCTTCTAAACATCGTCAGCCTCCTGAATACAACCCCAATGATGAAGAAGAGGAGGAGGTACAGCTGAAGTCAGCTCGGTAAGT
37	chr11	118391498	118391618	CAP_H_11_02bjx	+	MLL	4297	45	GTATGTCTTATCTCTTAGGAGGGCAACTAGCATGGATCTGCCAATGCCCATGCGCTTCCGGCACTTAAAAAAGACTTCTAAGGAGGCAGTTGGTGTCTACAGGTATGACTAAAATTCTAG
37	chr11	118392052	118392172	CAP_H_11_02bjy	+	MLL	4297	48	GTGAGATGGTGATTGAGTATGCCGGCAACGTCATCCGCTCCATCCAGACTGACAAGCGGGAAAAGTATTACGACAGCAAGGTAAGTCTCCCACTTGCACTCACACAGTTCTTTTGTTTTG
37	chr11	118392661	118392781	CAP_H_11_02bjz	+	MLL	4297	45	CACCATGCATGGAAATGCTGCACGCTTCATCAATCACTCGTGTGAGCCTAACTGCTATTCTCGGGTCATCAATATTGATGGGCAGAAGCACATTGTCATCTTTGCCATGCGTAAGATCTA
37	chr11	118392781	118392901	CAP_H_11_02bjA	+	MLL	4297	51	CCGAGGAGAGGAACTCACTTACGACTATAAGTTCCCCATTGAGGATGCCAGCAACAAGCTGCCCTGCAACTGTGGCGCCAAGAAATGCCGGAAGTTCCTAAACTAAAGCTGCTCTTCTCC
37	chr12	49415548	49415668	CAP_H_12_01Sgz	-	MLL2	8085	45	AGCCTCAAAGCTTCTTAGTTCATCCATTTCCGACAATTCCAGGCTCCACAGTGGCAGGGGATCTTGTGCTGATCGTCCTCAAAATCAAACTGATAGTCATAGGTTAGCTGAAAAGAGAAG
37	chr12	49415819	49415939	CAP_H_12_01SgA	-	MLL2	8085	50	TCTCACCTCCTCTCCTTTGGGGATTCGCCGGCTGGAGATGATGATGATTTTGTCCTCTTTGTCAAATGTCACGACTTCGGCCACACAGTTAGGGGCACAGGAATGGTTAATGTACCTGGG
37	chr12	49416039	49416159	CAP_H_12_01SgB	-	MLL2	8085	50	CCTCCTTCCTCGTCATCTCTCACCTGGCAGGGCCGCCGGTCAACGTAGCATCAATCACATGTTCATTGTTTATTCGGAACATGTAGATGCCTCGATTCTAGAAAGGCAGAGGTTGCAGAA
37	chr12	49416335	49416455	CAP_H_12_01SgC	-	MLL2	8085	53	GACTATGCACCACAATGGCCCCTCTGCCAGCTCATACCTGCTCTTCGTAGATTTTCTCCCGCCGGTTGGCCACCTCGTTCCGAATGATGGTGCCAATGTACTCGATAACCATTGTGTGCT
37	chr12	49416455	49416575	CAP_H_12_01SgD	-	MLL2	8085	57	TTTCTAGGTCCTTGGCTGCATAGAGCCCCAGGCCCTGGATACGGGAGCGAGCCAGGTACACGTTGTTCTTCCATTCGGTGCGCAGCCGCCGGTACTGAGATGACTTGGAGTGCACAAACT
37	chr12	49416575	49416695	CAP_H_12_01SgE	-	MLL2	8085	54	GCTTGCTGTAGGGGGTGTTGGTCTCGCCTGTGAAGGTGCTCTGATATGCCTTAGACATGCTGGTGCTGTTCAGGGTATGGGGCCTGGGAGGTGATATAATCCATGACAAGACAGCTCTCC
37	chr12	49418360	49418480	CAP_H_12_01SgH	-	MLL2	8085	52	CGTTTGTAGTGTGTGAGGATTTTAGGCTCTGATCGGGCACAGCCAGTGGGGTTGATCATGAGTGGCAGCTCCATAAGGGGGTGGCGCCCATAGCGGAATAAATAGTTTTGACAGCTCTCC
37	chr12	49418592	49418712	CAP_H_12_01SgI	-	MLL2	8085	55	TGATTCAGCTATGCGAAGCACGGCATGCACCGTCAGCCCAAAGAGCTCCTCGCCCTTCAGATACTCAGGGAAGAGTCGCAGCATGTCAGCCTCTTTTCTCATGGCAGCCACAGGCTCAAT
37	chr12	49419934	49420054	CAP_H_12_01SgJ	-	MLL2	8085	55	TATTATCCATTTCAAGGGCCCACTGCTCACCCTGGGGAGAGGCGTCAGTGAAGACCAGGTCCTCCAGGCCCTGCTCGATGACTTTGATTACAAACTCCGGCCGCCCGTTGTTCTCACCAA
37	chr12	49420054	49420174	CAP_H_12_01SgK	-	MLL2	8085	57	TAGAACAGCGATAGCAGCAGCGACGATTGTTGGTGCGGAGGCTCCAATAGATGCGCGTGGCCTCGTAGCCCACGGGATAGAGGGCAGTGGCACTATGAAAGTCAGCCATCTGGTGAGGCA
37	chr12	49420174	49420294	CAP_H_12_01SgL	-	MLL2	8085	60	GCAGCTGTCCGATGGCGTGGAACACAAGGCCCCCCACACGGAACATGTGCAGCCGTTCTCCCCGCTGAATGATGCTAGCGATTTGCTTCACCTCGTCCCGCTCAATGTAGACCCGCCGGA
37	chr12	49420294	49420414	CAP_H_12_01SgM	-	MLL2	8085	49	AGACAGCAAAAGAGCTCAGCTCTTGCTCACAGGGCCCCTTGATCTTATGCATTGGACACAGCATGGTCTTGTCCTTGAAGAACATGCACTTGGCACGGATGGCACAAGCAAAATGGTAGA
37	chr12	49420414	49420534	CAP_H_12_01SgN	-	MLL2	8085	62	CATTGGGGCAACGCATGCGATTGCAGCTGCTGGTGGCACCAGTTCGCTGGCACAGGGAGCACTTGGTTAGCAGTCCTCGGTGCAGGGCAACCTCCACATTCATCAGTGCCCCGCCCTGGG
37	chr12	49420534	49420654	CAP_H_12_01SgO	-	MLL2	8085	60	TCTCATACACCTCCGTGGACCAAAGGGCACAGTTGAGGTGCACCCACAGGTCCAGGTCCAGGTTCAGCAGACGGGCAGGCCCATCAGTGGCCCCGTCACCCTCCTCATGACAGAAACAGC
37	chr12	49420654	49420774	CAP_H_12_01SgP	-	MLL2	8085	60	AGCGACGCATGTCTCGCGGTACCTTGTCAGGTCGCAAGGCTGTGCCAAGCTGCTCCATAAACTCTGCCACTTCCCGCTCATCCTCCTGCCGCCCACTGCCCTTCTGGATGGTCAGCAGCA
37	chr12	49420774	49420894	CAP_H_12_01SgQ	-	MLL2	8085	63	GCCGAAGCCGCTTCCAGCGCACTCCTTTCCATTTCTTGAGGCGAGGAGGACGGGAATCTTCACCTTCTTCAGGGGGCCGGGCACGGGGCTTGGGTCGGGCTGATTCAGGGGATGAGGCCA
37	chr12	49420894	49421014	CAP_H_12_01SgR	-	MLL2	8085	65	GTGGCAGAGGTGAGGGGACGGGTGGCTCAGCCAAGGGTTCGGTGGGAAGTTCAACCAAGGGCTCAGTAGGGGGACTGGCAGGAGAAGGTGCCAAGGGGGAAGGGGGCGGGGAGGGTTCTT
37	chr12	49421014	49421134	CAP_H_12_01SgS	-	MLL2	8085	59	CAGGAGGTGGGGCCGAGAGCTGTCGCACATCCAGATTGGAGACATTGTAGGTATAGCTGTGCTGAGTGGGTGGCTCTGGGGCGGGGCTCTCCTGTAGGAGGGTGCCCTGTATCATTAGTG
37	chr12	49421585	49421705	CAP_H_12_01SgT	-	MLL2	8085	52	CTGTTTCAGGAGGCTCAAGATGTCTAGTTGGCTCTTCAGGGTATAGCCAGGCAACACTGCATCAAACTGCTTCAGCCAATCAGGGCCAGTGTCTGGGCTCTTGCCTTCCAGACCCTTTTC
37	chr12	49421791	49421911	CAP_H_12_01SgU	-	MLL2	8085	62	CAGGACCCTCAGCTTCCCCCTTCTTTGGCTCAGTGCCTGCCCGGGCGGGGCTCTCTGGGAACAGCACCTCATAGGAGTTGGGGATCTTCATGCTCAGCAGCTCCGCCACTGCCACCATCA
37	chr12	49422610	49422730	CAP_H_12_01SgV	-	MLL2	8085	55	CTTGGCTGCAGCAGCAGAGACTGTGAGCATGACTGACACCTCACTTCCTTTGCCCTTTTCCCAAGTTGTGACAGGCAGCTTTCCAGGGACCTCCAGGCCAAGGGCCCCATAAGGTTTGGT
37	chr12	49422811	49422931	CAP_H_12_01SgW	-	MLL2	8085	65	TGGGCCTGGCCCACATCCAGAGTAGCACATACCTGGGATGCTGGCCCGAGGAATGAGGGGGATGACAGGGGAGAGGGCCCGGTCCTCTTGCTCCCACCGGCCTGAGCCCAGATGAGGGAA
37	chr12	49422931	49423051	CAP_H_12_01SgX	-	MLL2	8085	53	ACGAGGGGCCTCCTCCCCCAAGATGCTCTCAGGGGATGAAGCTGGCACAATGCTGTCAGGAGAATCGCTATCCTCATCACTCTCCATCCTGGGGACCAAAAGTAGACATTTGTTGCTACA
37	chr12	49423161	49423281	CAP_H_12_01SgY	-	MLL2	8085	57	CCATTTCTGGCCCCGCCCCTACCTGACATCCTCAGTCTGATTGTGAGGGGGTGTAGGCAAGGCAGCCAGCAGGTCTAGACTCTTCACCTCTGAAGTATCTGAGGGGTGGGTAGGGAGAAG
37	chr12	49424022	49424142	CAP_H_12_01SgZ	-	MLL2	8085	60	TACCAAACTCCACCAGGGGTGGCATCTGCTCTTGACTTACCCCTCAGTGCCCTTTCACTATCCCGGGCAGAGGCAGCATCCTTGGGGTGCTCCCCCAGCTCTTCAGATGGGGTGACGCCA
37	chr12	49424142	49424262	CAP_H_12_01Sh0	-	MLL2	8085	62	TTCACCATCTTCTGCTGCACCGATGGGGGTGGGGTGGGGGGCAGCGACGAGGGTGGTGTCGGCGGGTTACTCAGGTTATTCTGAGGGGTGGGGGGTGGGGTGTTGTGTGCAAGATGGCAT
37	chr12	49424347	49424467	CAP_H_12_01Sh1	-	MLL2	8085	52	TTCACTATTCCCAAAAAATATTGCCATTTTTCTGACCTTGGTAAGCAGCTGGGAATAGTAGTCAGGGCCAGTGGGCAGCGCCCCACTTCCAAAGGCCCCCCTCAGCTGGCTCTGCCCATT
37	chr12	49424467	49424587	CAP_H_12_01Sh2	-	MLL2	8085	55	GACTGGGCAGCCACTGCCAAAGGGGGCAAAGAGGCTAAAATTGGCGGTGATAGCAGGCTCCGTTAGGGGCAGCAGGGACAGCTCCTACAAGGGGCAAGATGACAAAGTTCAAAACCTGCA
37	chr12	49424675	49424795	CAP_H_12_01Sh3	-	MLL2	8085	60	CTGTTTCAGCTGTTTCAGCAAGGCCTCGCTGGCCCTGACCCCGTCCTCCTTCCGCAGCTTCTTTCGGGAGCTCACCAACCTGTCGCTTGCCTTCTGTACCCGCTTGGGCTTCGGTGTCAA
37	chr12	49424912	49425032	CAP_H_12_01Sh4	-	MLL2	8085	55	CTCTAGGACCCACTCTACCTGCTCCACTCTACTCAGAGTACTCACCTCCTTGTTGCTGGGGGTACCCTGTAGTTTCTGCTCCAGCCCAGCCAGCTTGCTGTCAATGTGCCCGTTGATCTC
37	chr12	49425032	49425152	CAP_H_12_01Sh5	-	MLL2	8085	63	AGCTCGCAGCCCCTCGGACCCCCGCCCAGTGCTGAGTTGCACATTCTTTGCCCGGAGTAGCTTCTGCAAGAGCAGATGCCCAGCTTCTGAGCGAGGGCCTGCCAGCAGGAGGTGGTTGCT
37	chr12	49425152	49425272	CAP_H_12_01Sh6	-	MLL2	8085	61	GGTTCCTGGTGCCCCTATTGGCTCCCCATTGGCCTCCCTCTTCACTGACTGGGCTCCCAGGGCACATGGCTCTTCCCGAGGTTCCTGCTTGATGCTGAGTTGGGATGCCTCAGGCACCAC
37	chr12	49425272	49425392	CAP_H_12_01Sh7	-	MLL2	8085	56	CTGTCCATTCACCTGGTCCAGATGCCCAGGTACCAGGCTGCTCTGCTCTGGCTTCTGGGTTTCTGCTAGGTTGTCTGGGGGATCCCAAGGTCCCAGACCCTTGCTAAACAAGGTATCTGC
37	chr12	49425392	49425512	CAP_H_12_01Sh8	-	MLL2	8085	68	AAGCTGGGCAGCAGCAGGTGAGACCCTCCCAGGAGGCGGCTCCAAGGTTGGCCCCTGAGGTTTGGGGGTCCCTGGATGGGTGGGAGGGAGCTGGGCCTCAGTGGGAAGCTGGGAGCTGGG
37	chr12	49425512	49425632	CAP_H_12_01Sh9	-	MLL2	8085	60	GGAAGGTAATTGTGAAGGTCTCTTTGGCTCTTGAGGGCTGGATGGTGGAGGTGTGGGATGGACAGGGCCAAGGACTGGTCCTGTAGATAAGGCTCCTGGTGGGGCAGGGAGCCGGGGTGG
37	chr12	49425632	49425752	CAP_H_12_01Sha	-	MLL2	8085	70	GCCCTGAGGTCGAGGCCCTGCCCCTAGCTCCTGGAGGGGGCCTGTCTGTGGTCCAGGGAAGCCCCCAAGTTGAGGTTGGCAGCCCAGGAGGCCCTGGAGGGGAGAGGTCTGGGTCCCAGG
37	chr12	49425752	49425872	CAP_H_12_01Shb	-	MLL2	8085	61	CTCCTGGTAGGGTGGGGTCTGGCGTACTGCCTGACTCTGCTGCAGCTGCCGCTGCATGAGGAGTGCCTGTAGCTGCTGCTGCTGCTGAGGACTTAAGTGCCGCAGCTGTGGGTTTTTGGC
37	chr12	49425872	49425992	CAP_H_12_01Shc	-	MLL2	8085	58	CAGGACTCCTTGGAGCTGTGCTCGAAGCTGACCCACCGTAGGCATGATTCCAACCCCAGGCAGACCCTGCCCAGACTGGAGGACAGGTCCTGGTTTGGGAGGTTGTGGCCCTGTATTATT
37	chr12	49425992	49426112	CAP_H_12_01Shd	-	MLL2	8085	62	TTGCATGGGCCGCTCTAGCATGGGCTGTTGGGGGCCCAGAAGGTTCTGGGTCATGGACCCAGGCTGATCCCCTAAGGAAACAGAGGGCTGAGCCAGCAGGTGGGGCACAGATGAGGCCTC
37	chr12	49426112	49426232	CAP_H_12_01She	-	MLL2	8085	59	AGAAGATGATCCACTGCCTAGCTGCCCATGGCTTCCTCCACCTGCTGTGTGGAGCAGGCTAACTTGCTGCTGCTGTTGTCCTGGAAGCCTCAGAGGTGGCTGCAGCTGCAGAGAGCTGGG
37	chr12	49426232	49426352	CAP_H_12_01Shf	-	MLL2	8085	58	CTGAGGCTGGGGCTGGGGTTGGACAAGCAGGAGTTGTGAGTCCCCAGAGAGTGAGGGCTTTACCTCTCCTGGTTCAGTGGCCATTGACTCAGGGGTAGTTCCTATTGCTAACGGCCCTCC
37	chr12	49426352	49426472	CAP_H_12_01Shg	-	MLL2	8085	57	CTGATGTGTAGAGGGCCCCTCAGTGGCCTCTGAAGAAACGGCTGGGTCTACGGTGTTTTGTTCCTTGCCCGTCAGGAGGAGGGTTGGACCCAGGGCTCCAGGGCTAGAAAAGTGTTGAAG
37	chr12	49426472	49426592	CAP_H_12_01Shh	-	MLL2	8085	52	AGGCTTTGCTGGCATGCCAGGGCCAAGTGCCACTTGCTGCTGCTGTTGTTGCTGAGGAGACAGTAAAGTTCGACTCTGGTTTAAAAGGCCCATCTGCTGCTGTTGCTGCTGCTGTTGAAA
37	chr12	49426787	49426887	CAP_H_12_01X0r	-	MLL2	8085	57	AAGCTGCTGTAAAGAGCCCATGGGCTGAGCGCTCAGTTTGGGCTGCCCACTGTGTGACATCAGACTCTGCTGAAGATGGGACAGCCCTGCCATGGACCCT
37	chr12	49426952	49427072	CAP_H_12_01Shl	-	MLL2	8085	65	CTGACCCTGCTGTGCCAGCTGGGGGGAACTGAGCACCCGGGACTGGGTCATAAGCACCTGTCTGTGAGGGCCCTGGGGGCCCAAAGCTCCAGGGTGCTGCTGCTGCAACACAGCCACCTG
37	chr12	49427072	49427192	CAP_H_12_01Shm	-	MLL2	8085	69	GGCAGGGCCCAGCATGCCCTGGGGCCCCTGGGGTGGTTGAGGGGACAGCTGCTGGACCAGGAGGCCTTGGTGGCTGCTGGGAGGCATAAGGCCCTGGGGCTTGGGACCCAGAGCTTGGTT
37	chr12	49427192	49427250	CAP_H_12_01X0s	-	MLL2	8085	56	TGTCTGTACTCCAGGACCCTGCTGCTGTTGCTGCTGGATTGCCACCTGTCCTAGAAGG
37	chr12	49427312	49427432	CAP_H_12_01Sho	-	MLL2	8085	60	CTGCTGCAGCTGCAGCTGCCTTTCCTGTAAAAGCCTTGAATCAGGTCCGAGGCTTCGAAGAGCAAGGTTGCCAGGGAAGAAGCCCCCTGAAGGGCCAGCCAGGGATCCAGCCCCACCAGA
37	chr12	49427432	49427552	CAP_H_12_01Shp	-	MLL2	8085	63	ATGTTGCTGTTGCTGCTGTTGGGCCAGAGCTGTATTAAGGAAGGGGCCACCAGGCTGTCCAGGTAGTGCCATACCCCCAGGGGTCAGGCGAAGACCTCCGGCTTGCCCACCCGGAGGCCC
37	chr12	49427552	49427672	CAP_H_12_01Shq	-	MLL2	8085	64	CTGTGGTGGCTGCAGCCCATGGCCAGGGAGCAGCTGACCAGGGAGCTTGGTGAGCAGCCGGGGACTCTGGGAAGGGCTGAGAGCCAGCACAGCTGAGTGCTGTTGCTGTTGTTGCTGCTG
37	chr12	49427672	49427792	CAP_H_12_01Shr	-	MLL2	8085	56	CTGCTGCTGTTGTTGCTGCTGCTTGTTCCGATATTCTGCCATGAGATTAGTGTGCTCCTTCTGCTGTTTCCGGACCTAACATGGGAGGGTCGGAGAGGTCAGGCTGGGGCATGCTCCCCC
37	chr12	49427845	49427965	CAP_H_12_01Shs	-	MLL2	8085	53	CCACCTGATCCAGTTGTTTCTGGATCTTGCTCTGCTGCTCTGTAACCAGCTTGAGCTTCTCAGCATCAGCTTCTGGGAACTCACGGCCAGCTTTTTTGGCAGTGCGCTGCTTGGCACACA
37	chr12	49427965	49428085	CAP_H_12_01Sht	-	MLL2	8085	56	GAGCCTTCCGGGACTTGCGGTGTACACCAATCTGCTCCTCTAGCACCTTCAGCTGCATCTGTAGGAGCTGCTGGGTATGGAACAGCCACTCCTCATACTGCCGCTGGTCAGCTTCATCTG
37	chr12	49428165	49428285	CAP_H_12_01Shu	-	MLL2	8085	60	CACCTTCCTCCCACGCCCCATACTCACTGATCACTCCCTGAGCAAAAGTGGGCGGGTTGGGACGAGGCTGGGAGGGATCACCAGCACTCCGCTCCTGCAATGAGAGAGGCTGCTAAAGGG
37	chr12	49428346	49428466	CAP_H_12_01Shv	-	MLL2	8085	60	TCCCACCTGACCACTTACCTGGCCACTCCCAGCTGCCACATGGTTCTGCAGATCACTGCTAGGTCCCCCCGAGAGCCTCTGGGCTAGCAGAGACACTTGCTGTCTGGAGTCCACCAAAGC
37	chr12	49428594	49428714	CAP_H_12_01Shw	-	MLL2	8085	48	CTGTTCATACCAGGTGCCACCCCAATGCTGCCCTGAGCCATCACTTTCTTGATGCCTTTCAAAGCCACCATCTTGGCCTTTGCAATGGGATCAATGATATCTTCTGCAGCAAATTTGTCC
37	chr12	49430879	49430999	CAP_H_12_01Shx	-	MLL2	8085	54	ACTTGGCTATGTTACCAGCTGAGGTTACCTGTATCTGGGAAGAAGCTGTTTGCCAGCTGCTGCTGCATTGCCAATTGCTGCGGCTTCATGCACATGGAAGGTGGCATGGTGCCCATGGGC
37	chr12	49430999	49431119	CAP_H_12_01Shy	-	MLL2	8085	57	TTCTGTGATAGCACTGGCTGTGAGCTCTGCTGGGGTACCAAGCCTGCCTGCCCTCCATGCTGCCCACTTAGCATATGCCCTTGATTGGACACCATAGCCATGGATGGAGCCAGGCGTTGC
37	chr12	49431119	49431239	CAP_H_12_01Shz	-	MLL2	8085	64	TGGAGGGCATGAGCTGGTGGCTGGGTGGGCATCAGTGGCTGGGGCAAACCTGGCTGTCGGGCACCTGCAAGACCCAGGGAAAGCTGCTGTTGGGACCCAGCCAAACTGGGAGAAGAGCCC
37	chr12	49431239	49431290	CAP_H_12_01X0t	-	MLL2	8085	58	TCATGTGGCAAAGACATGGCCTGGGCAGGGCCTGGTGCAGACAGTAGGGAA
37	chr12	49431359	49431479	CAP_H_12_01ShB	-	MLL2	8085	55	AGCTCCTTCTTCTCATGCTCCAACAGGTCCTCAATGAGCAGGGGTAACTCGCTGGCTACCAGTGAGCTCTCCATCTTGTCTAGCTCATCCCCAGATGCTGCAGGTCCACCAGGCAAGGTC
37	chr12	49431479	49431599	CAP_H_12_01ShC	-	MLL2	8085	62	AAAGCCCCACTCTCGAGCTCAAACTTTTCCAGCAGGGAGGATCCTCCTGGGCCACTCAGTGGGCTGGGGGTCAGCAGGTGAGCTGGTGGTCCTCCCGTGGCCCCAAAGGAGGCCTTCTCA
37	chr12	49431599	49431719	CAP_H_12_01ShD	-	MLL2	8085	62	GCTGTGTGCCCACTGCTAGAAAATGGCCCTGTGCCCATCCGGGTATCCCGGCTGCCCATCATGCTCTGTCCTGGCTTTAGCCCCAGGCCAAGGGAATTGGCAGCAGGTGCGGGCTCTACC
37	chr12	49431719	49431839	CAP_H_12_01ShE	-	MLL2	8085	61	TTGGGGGTAGCAATGGTGAATTGGCAAGGAGAAGGGTGGCGTCCACCCTCCTCCACCTTGGGCTTCACCTCAGGGAGCACAGATGCCAGGCGGGGTTCAGAGGCATCAGCAGCAGGGGGA
37	chr12	49431839	49431959	CAP_H_12_01ShF	-	MLL2	8085	61	GGGCGCTCCTCAGGGCCCAAGGGTCCTGGCTCCACCCCCCGCAGCAGGGCCTCCCGTTCAGCCTTCTCATTAGCCGATTCTACCAGCCTCAGGTGCTCATTGAAGATATCCTTCTTGTCC
37	chr12	49431959	49432079	CAP_H_12_01ShG	-	MLL2	8085	51	CCAGTGTCCAGCTCAGGATCAGTATATGCCAGCAGGTCAAACTCGTCTCCATTGAGCAGGTCATCCAAGTGGGGGTCATTGGTCTCCAGGTTTTCTAAGGTGCCAAGTTCATCATCACCC
37	chr12	49432079	49432199	CAP_H_12_01ShH	-	MLL2	8085	56	TTGGCCACATCCACACCCAGACCCAGGTGAGCAAGCTCTTCATCATCCTCTAGGGCCTTGTGGGCATCAAAATCGTCATCCAGCTCGGGATCCTCACAGGGCAACTTCCCAGCTTCCAGG
37	chr12	49432199	49432319	CAP_H_12_01ShI	-	MLL2	8085	59	GCCAGAGGATTGGGGCGGCCAAGCTCAGTGCTCGACGGGGGCCGGTTGACCAGCTCCAAACCAGTTGGCAGGGTAGGACCCTTGGTGTGGGGTGTTGGATGAAGACTGTTGTTCAATTCA
37	chr12	49432319	49432439	CAP_H_12_01ShJ	-	MLL2	8085	64	GGGGCCGGTGGGGCTGAGGGTTTCTGTGGGGGAAGACCTGATACCGCCAGGCCCCGAAGCCCTTCAGGAGCCAGTCGGTGGGGGTCCTCACTTACAGGGTAAAAACGGGGTCTCTGAGGT
37	chr12	49432439	49432559	CAP_H_12_01ShK	-	MLL2	8085	63	GGGCCCTGACCAGGAAACGGAGTGCCCCCAGGTCCCAGTCCTTTCTGTACATTGTGCCGCAGCTCAATGAACTGGGCAGGACCAGCTGGACCAGGCACTGGCTCACCAGGGCCTGGCAGA
37	chr12	49432559	49432679	CAP_H_12_01ShL	-	MLL2	8085	57	CGGGTGGAAATTCCCGCCAACGGGGAACCTAGGGCTTGGCGGCCAAGTTCAGGTCCAGGAGTTGATGGAAAGCGAGCTGACATGGCAAATCGCATGGAGGTTGCTGCTGTTGCCTGTTGT
37	chr12	49432679	49432799	CAP_H_12_01ShM	-	MLL2	8085	53	TGCTGCCACAGTTGTTGCTGTTGCTGCTGTAAGGGCAGGGACCCAGGATAGGGTGCTCGCTGATAGAAAGCTTGGGAGCCTCCTACCAGTTGCCTGGAAGAATATACAGTAGTCAGTAGG
37	chr12	49433004	49433124	CAP_H_12_01ShN	-	MLL2	8085	65	CGGCTGTTCACATCCATAGAGGAAGGCGTGGCTGGTGGAGGTGGCCGGGAGAGTCGGTCATCGCTAGGGAAGGACCCTGGCCCCAGGATGGGGCCACTCAGCTTGCTTGGGGGCAACCCC
37	chr12	49433159	49433279	CAP_H_12_01ShO	-	MLL2	8085	58	ATGAAGGTGGAGCAACCTTCAATATCCTGGCCCCACTATCCCTTGCCACTCTACCTACCTGTGTCCCAGCAAAGGGGGTCTGGCCTCGACTCAGCTGCTCAAAGGCAGGGCTGCTGGGCT
37	chr12	49433279	49433399	CAP_H_12_01ShP	-	MLL2	8085	65	CAGCACCCCAGCTGCCTGGAGGCCCCACTGCTCCTGCAGCTGCTGCAGCTGTTTCCTTCTCCTGCCGCAGGGTGTTGCGCTGGATCTGCTGCCGAATCAGCAGCTCTCGTAGTCGCTGGC
37	chr12	49433506	49433626	CAP_H_12_01ShR	-	MLL2	8085	58	CTGCCGTTGCTTCTCCAGCTCTGTTTGGCTAAGGCCGGACATGCCTGGGTCCTGGGTACCTGGGAGTTCAGCTGTCGCCAAAGAGCTACCCATTCCAGTCCCTGGGTCTTCTCGCTTTTC
37	chr12	49433626	49433746	CAP_H_12_01ShS	-	MLL2	8085	64	GACAGGAGAGGTGATGCCTGATCGCTGTGAGGCTCCATGGGACAGGTAGGGGAGGGATCCGTCGGGTGCAGGTGGTGGCAGAACCGACGGAGGGCGTAGTGGGGACAGCCCATAGCTCTC
37	chr12	49433746	49433866	CAP_H_12_01ShT	-	MLL2	8085	64	CCCTGTGGACCCGCTGCTGGGCCCCAGGGGGCTGCCCGATGGGTGGAAGTTCCCTGTGGCTACTGTGTAGTTTGTGCTTTGAGGCTTGCCCAAGGTGGGGCCGGGCCCAAAATGGCTGTT
37	chr12	49433866	49433986	CAP_H_12_01ShU	-	MLL2	8085	64	GATCCCATGGGGTGGCGGGAGACCAGGCTGAGGGACAGGGGGCTTTAGGGAAGGCTCCCCTACTGCCTGAGGGAAAGTGAAACGCATGGGAGAGGGGGTGCCCACAAATGCACCCGTCCC
37	chr12	49433986	49434106	CAP_H_12_01ShV	-	MLL2	8085	68	AGGGGACCGGACAAAATTGGGGGGCTGCCCACTTGGGACCTTGGCATGGAGCTCACCTGCTGGCCCCGCGGGCAGGGCTGCTGGGAACCCCCCAGCCCCCAGCGAAGTGTGGGCTAGAGA
37	chr12	49434106	49434226	CAP_H_12_01ShW	-	MLL2	8085	62	CCCAGCCTTAAAGGCAACTTCAGGGGGCTGGGGTCGGGGTGGCTTATGCAATGGGGCAAATGGGTCACGGGACTGAGGGCGTGAGGGTGGGCGAGAATAAGGGTCAGGGGACTGGAAGCG
37	chr12	49434226	49434346	CAP_H_12_01ShX	-	MLL2	8085	62	AGGGGTAACGGGTGATGGGCAAAAAGCTTCAGCAGACAGAGGCCGGGGTGTCAGTGGAGACTGGGAGCTGGACTGGGACTGAGGACTGGCAGGCACTCGGGAGAAAGGGTCGGAGGGCAG
37	chr12	49434346	49434466	CAP_H_12_01ShY	-	MLL2	8085	63	TGAGCGAGGGGGCAGAGCACAGCAGCTCTCAGGGGGCGGAGGTTGGGGCCGAGGAGTCAATGGGGGCTGAGCATATGGGTCAGTGTAGGAGCCAGGGCGAAAGATGTCTGGGTGACTTGG
37	chr12	49434466	49434586	CAP_H_12_01ShZ	-	MLL2	8085	65	AGGAGAAGGTGCCAAAGCCTGGGCAGGGGGTGGCTCCTGGGGCCTTAGGCCCAAGCCCGGGCTCTGGGGCTCTACCTGAGATGCCCGAGGGGTCAGGGGGGCTTTGAAGACATCAGGTGT
37	chr12	49434586	49434706	CAP_H_12_01Si0	-	MLL2	8085	58	CTTTAACTCCAGGCCACCCAGGTGGGTGCCTGAGGAGGGTGAGTCAACAAAGCCCAGGTTTGGGGGCCCATAGCTAGGAGAGGATGCCCCAAGCTCTTCCTTCTTCACCTCTAGGGCCTT
37	chr12	49434706	49434826	CAP_H_12_01Si1	-	MLL2	8085	65	CCGGGACTCCCCAAAAGGTGGGGGCGAGAGCAGGGGCTCGGAAGCTTTGCCTCCCCCTACCCCAGGGCTCTCAGGCACAGCCAAGTTATCCAGCGAGGGGCAGCGGGGTTTGAGGAATGG
37	chr12	49434826	49434946	CAP_H_12_01Si2	-	MLL2	8085	70	GTCAGGTGTGGAGGGCTGGTGTCTGGGGGTGCCAGGTGGGGTAGTGTGGAATTCCCCTGGCTGGCCAGCCCCAGGACGAGATGAGGCGCCCAGCATCGGGGGCTGCGCAGGGGCCCCCGT
37	chr12	49434946	49435066	CAP_H_12_01Si3	-	MLL2	8085	69	AGGACTAGGATAGGGGGGATAGGTGGGCGGTGCCGTGGGGAAGCGGGGCTCCAGGGGATAGGCAGGGGCCAGTCCAAAGGGGTCCTGCGAAGGCACTTGGGCGGGCACCTGGGGTGGGAG
37	chr12	49435066	49435186	CAP_H_12_01Si4	-	MLL2	8085	65	CTTGAGGAAGAGCTCACCAGGCGAGTCAGGGCCAGGCACCGAGCCCGCCGGCGGCTTCAGGAACCCGTCCGCAGAGGTAGACAAGCCGGCGGGGGTAGTGGGGCTGCCAATGAAAATGGT
37	chr12	49435186	49435306	CAP_H_12_01Si5	-	MLL2	8085	68	GGGGGCAGCAGCGGGGGGCGGGCTGCCCAGTGCCCCTGGCTGCGGGGGAATGCGGAGATGTAGGGCCGGTCGGTCAGTCTTACGGGCTATGTCGCCCACCTTGGTCTGCTTGTTGATCTG
37	chr12	49435402	49435522	CAP_H_12_01Si6	-	MLL2	8085	57	AGAGGACTGCTACACCCCAGCCCAGCCCCACTCACCTTCTGCACCTTGTTGATGCGGTGAGCTGCCCGGTTATCTTTGGCCTTTTGCTGAGGGATATGGGACACAGCCTTAGGGCCTAGT
37	chr12	49435676	49435796	CAP_H_12_01Si7	-	MLL2	8085	53	ATCCATGCTCCTTTCTGCCTCACCAGGTAGGGGGCTTTGTCAGCTGCTGGAACCTTTCTCCAGAGCTTCATGATTTGTTTGCAACGGCTTGACCAGTCTGGAGGGCAGAGAGAGTGAGTC
37	chr12	49435871	49435991	CAP_H_12_01Si8	-	MLL2	8085	50	CTGGGTAGTCTTGCTTGAGATTAGGAAAATTAATGTTGGCATAGAGCACAGGTGAGATGGTGGACAGCTGGCCCAACTCCTCATCCTTCTCCCAGCGCTGAAGACTCCGCTGGTTATAGG
37	chr12	49435991	49436111	CAP_H_12_01Si9	-	MLL2	8085	71	AGAGTCCGTCGCCCTCACCCTCCGTGGTGGGGGTTGTGGGGGTGGAGGGCGTGGTGCCACCTGAGCCCGTCCAGGGGCTGTCGGGCTCACCGGGTTCCGGGCTAAAGAAGCCCCCGCGCT
37	chr12	49436325	49436445	CAP_H_12_01Sia	-	MLL2	8085	58	TTACGCAGAGACACCAACCTAGAATCCAGGAACGGGGACTGGCAGAGGCCTGGGTAGGAGTCCATTGGGCTGCTGGAGGGCAGATTGCCCAAAGGGAGTCCACCTACAAGACGGACAGGA
37	chr12	49436523	49436643	CAP_H_12_01Sib	-	MLL2	8085	57	CTTGAAGAAAGGGCCTCTGCAGTGGCGTACGGCTGCCTTCTAGGCCAGGGGTTCCACAACCCAGATGCTGTTCTCGTTCAGAGCCCAGAACATCCTTGAAGAGCTGCTGCAGGTCCTTGG
37	chr12	49436853	49436973	CAP_H_12_01Sic	-	MLL2	8085	58	CTCACCTTCTGTGGAAATCCTGTCTAAGTCAGAGCTAAGCATCCCTTCACCTGGGGTGCCTGGCTTCTCAGGGTCACTGGGCACTGGGGATGCCTTCACGCCCCCATCCTCAGGTCCTGT
37	chr12	49437118	49437238	CAP_H_12_01Sid	-	MLL2	8085	56	GGACACAGTAACCCCGGCAGCCCTCACCTGGTGTATCGGCTTTGCCCTCGAGGCCACGGGATTCTTCATCTGCAATATCTGGACCATCATCTCCTATGAGCAAGAGTCCCCCCTCCAATC
37	chr12	49437371	49437491	CAP_H_12_01Sie	-	MLL2	8085	50	GAAGAAAGTTGGATTCTCTCACACCACTCACTCCCACATAACTAACCTTTCTGCGATGTGGGGAGTTCCTTCCTTTCTGAGCCTCCATCTCCCTTGGCTTTTGGGGTCCCTAGTCCAAAG
37	chr12	49437491	49437611	CAP_H_12_01Sif	-	MLL2	8085	58	CTTGGCCGGCCCACCCCAACTGCAAAAAGGGCCTTACGGCTCAGGTCCAGCAGCTCCTTCCCAAAGAAGGCTTCCTGTGGGGCAGTCAAGGAGAAACAGTTTTCTTCATGCCCTGCAGGG
37	chr12	49437650	49437770	CAP_H_12_01Sig	-	MLL2	8085	58	CTGCAAGTAAGCAGGGAACATGTCCTCCAGTTTGCTCTTCTTGCGCCCTCGCCGCTGTTGCTTCTTCTTCTCATCCCCTTCAGCTAAGCTCTGCTCCACGGCGCCCTCTGCAGGCAGGTC
37	chr12	49437974	49438094	CAP_H_12_01Sih	-	MLL2	8085	60	CGTCTCACCCTCGTCGGGCTGCCCATCCCCACTCAACACCTCCGCCTGTGCAGCAGGCCCCTTTTTCGTGCGTGTGTGGGATTTCCGCTGTCGCACCATGAAACCACCAATGCCTATGAG
37	chr12	49438185	49438305	CAP_H_12_01Sii	-	MLL2	8085	55	CAGGCCGATATGGTTTACGCTTGCGTTTTTTGCTTTCCTCGGTCTCCTCTTTGCCAGGCTCCACATCAGGGCTGACGGGGCCCTCCAGTTTAATTTCGCACTCCATGTGCTCCACACCAC
37	chr12	49438517	49438637	CAP_H_12_01Sij	-	MLL2	8085	59	CAAGCTAACCTTCACCCTTGAGCAGCTCATCGGTGTCCAGGTCCCCATCCTTCTTGTCATCAGGGCCAAGGGCATCTGAGGGCTCAGAACCCTCCAATCCTGCCTCGCCTGGGAGGCCAA
37	chr12	49438637	49438757	CAP_H_12_01Sik	-	MLL2	8085	59	GCCGTCCTCGCCGTTGGCGCCGCTTGTGCAGTGGTGACATGGTCAGGTTACGCAGCAAGGCCATGCCAGTTTCTGTCAGCCACACACCTTCGAAGCGAAAGTACTGGGGCTCTGCATAAG
37	chr12	49439702	49439822	CAP_H_12_01Sil	-	MLL2	8085	58	CTGGCTCTTTCACCTTCATGGGCACCAGCTCTGGAGGTGCAACAGGCGCTATGGAGAGAAGGACAAACGGAGGTGGCTGAGGTCCTGTCCCAAAGCAAGGTACCCCTGCTCTGACTCCTC
37	chr12	49439842	49439962	CAP_H_12_01Sim	-	MLL2	8085	58	CTCACCCACAGGCTTTACCACGTAGGGCTGGCAGGAGACACAGTCAAAGCCTTCATCGGCTGCCTGCTCCACATCGTCCTCTGTGAAGAGGCTCTCACAGCCTGCATGCATCCACCTGGA
37	chr12	49440004	49440124	CAP_H_12_01Sin	-	MLL2	8085	55	GCAACAGGGCCAAAGTGAGGAGAAAGGGATGTTCTCACCGTTCACAGTGGCGGCACTGGATTAGTAGGTCCTCTTCTACGTAAGGAGCATGACAGATAGGGCAGGTCACCAGGCTGGCAC
37	chr12	49440124	49440244	CAP_H_12_01Sio	-	MLL2	8085	53	AGGGCCCACAGTGTGTGTAACTATTCTGCCATTCACAGTGGAAGCCAGGGGAAGCAGCCCCACACTGCATACAGGACACACACCTGATAGGAGCAGGAAAACAGAGCTTTAGCACCCAAC
37	chr12	49440332	49440452	CAP_H_12_01Sip	-	MLL2	8085	57	CATATCCACTTTAACATCTCAAGGCCCCAGGGCTCCACTGAAGATCCCAGTCTCCTTACCACTTGCACTTCCAGCCGCCCTTGGGGACGGTGAGCAGTGGGGGGTCCAGGCAGTATGTGT
37	chr12	49440452	49440572	CAP_H_12_01Siq	-	MLL2	8085	56	GGTAGCTAATATCACAGTCATCACAGAGCAGCAGGCGTGAGGGGTCGGAGGCCTGGCCACACACCTCACACACAATACACTCCACACAACGCCAGCCCTTGAGCAGCATCACCTTGGTGA
37	chr12	49441739	49441859	CAP_H_12_01Sis	-	MLL2	8085	58	GAACTCACCTTGCTGTTGACACAGTAAGGGTGATAGCACTGAGAGCACTGCGAACAGGCAAGGAGGTGGCCCTCTGCCCCCCGGCCAAAGCTGCCACATACCACACACATGTCCTGGGGA
37	chr12	49442436	49442556	CAP_H_12_01Sit	-	MLL2	8085	46	GGTACCTGCATTAGGACAAATTTGTCTGTGTTGGAGAAGAGAACCACGGTATTCTGCATGGTGTCATCATCTTCTTCCTCCTCCTCCTTACTGGGAGAGCTATCAATGTCAGCAACCTGA
37	chr12	49442884	49443004	CAP_H_12_01Siu	-	MLL2	8085	60	TACTACCAGAGTCTCAATGGAAGAAGCAGTTGACTTTAGCCGGGCCCGTCCTCTACCACGTCCTCCATGGGCTCCTCCACGAGGCCGGCGTCTTCCTGGGAAACTGCTGCTGCGACCCTG
37	chr12	49443418	49443538	CAP_H_12_01Siv	-	MLL2	8085	62	CAGTGGGCTAACTCTAATCACATCCCGCAGCTAGATAGCCCCTCACCTGTTTGATGCGGGAACGGGCTGGGGAGCTGCGCCGCCGCCCCTTCTCCCCCTCAGCTTTGCCTCCGCTGATAG
37	chr12	49443538	49443658	CAP_H_12_01Siw	-	MLL2	8085	55	CTGTCCCAGCATCGCACAATAGTGAGTCATCAGTCTCTGGCAGTGAGTCAGTACAGAGCCGTAGGGAGCCCTCATCTCGGGCTGGACTAACATCCGTAGAGACCCCCAACTCCATGGACA
37	chr12	49443658	49443778	CAP_H_12_01Six	-	MLL2	8085	59	GGGAGCCACCCCCCTCCGGGTCTGGAGAGCCCAGGAGGGGCTCTGAGCCAGGAAAACTGGCACTGGCATCACCCTGGCTCAGATTAGAGATCTCGTTAACGATGTCGGATTTGATGAGAG
37	chr12	49443778	49443898	CAP_H_12_01Siy	-	MLL2	8085	63	TGGGTGGTGTGGGGGCCACCGGTGCACGTGGCTCTTCCTGTTCTTCACATGGTGAGCCCTGCCCTGCTGTCTGCTTGCATTCGGGGTAGACCTCCATAGGGGTCACAGGGGCCAGCTCCT
37	chr12	49443898	49444018	CAP_H_12_01Siz	-	MLL2	8085	60	CGGGGTCCAGGAGCACAGGGGAGCCTTTAAGTTCACTAGCCAAACTGCCAGGGGTCTGTCCAGGCTCTGGCTGTGAACCCGGAGCATCAATCCCATCCAGAGGGGCTGTGTCTTCCCCTA
37	chr12	49444018	49444138	CAP_H_12_01SiA	-	MLL2	8085	64	GGCCAGAGAAGTCATCCAGGGCTGGGGCAGGGCTGGGGGCGGGGCAGGAAAGGTCCCCCATTGGGGAAGGGAGAGGACTGGTGGCACTGGGTTCCAAGGCTGGGCATTCAGGTTCTGAAA
37	chr12	49444138	49444258	CAP_H_12_01SiB	-	MLL2	8085	59	CTTTCTCAGTCTCCATCTCGTGCAGCTCAGCCTCATCTGAGACCCCCACTACCTTCCCTATGGGACTCAACGGGGAGGGAACGGACAGTGGTAGGGCAGGAGGAGAGCACTGGGAAGGAG
37	chr12	49444258	49444378	CAP_H_12_01SiC	-	MLL2	8085	60	GGGAGTTTTGGGGAACCAGGGAATGCTGAAGGAGTGGCGAACACTGAGGAGGAAGGGGCTCCATCAGGATGGGAGAAGCCGGCCCCACTGGGGAGCCTGGAGATGGGGGAAGGATCATAG
37	chr12	49444378	49444498	CAP_H_12_01SiD	-	MLL2	8085	61	GGGGGACAGGCTCAGGGTCAGTGCAGTTAGCTTCTGGTGGAGGGCTGATGGGTGTCTCCAGGATGGGGGCAGCCAACGGTGACTCAGGGTCACTGTCCCCTTTGGCACCAAAGGGGTACT
37	chr12	49444498	49444618	CAP_H_12_01SiE	-	MLL2	8085	55	CTAACTCCCCCAAAGGAGACAGGGCCGGTGGGGCCGCAGCTGTGATGATGGGTGAGAGTGGAGGAGGAAGGGGATCTGGAAGGAAAGAGAAAAAAGAAGGGCTCTTAGATTAGATGTGCC
37	chr12	49444657	49444777	CAP_H_12_01SiF	-	MLL2	8085	65	CATCCCCTTACCTGGTGGCATCAGCTGAGGCGACAAGGATGGCTCCCCAGATGGGGACAACGGCAGCTCCTCGGGCAGAGGGGACAGAGGTGGTTCCCCAGGCTCAGACAGGGCTGGCTC
37	chr12	49444777	49444897	CAP_H_12_01SiG	-	MLL2	8085	63	TCCAAGCAAGGGAGATAAGGATGGTTCCCCAGGGGGAGGGAACAAGGGCAGCTCCTCAGGTGCAGGGCATTGGCCTGGCTCCTCAGGGGGCTTTTCAGGCCGAGGGGACAGGGGTGGCTT
37	chr12	49444897	49445017	CAP_H_12_01SiH	-	MLL2	8085	63	CTCAAGCTCAGGGGACAGATGCGATTCCTCAGGCCGGGGGGACAGGCATGGCTCCTCAGACTGGGGGGACAGGTGTGATTCCTCAGGTTGGGGGGACAAGCATGGCTCCTCAGGCACAGG
37	chr12	49445017	49445137	CAP_H_12_01SiI	-	MLL2	8085	63	AGACAGGTGCGGCTCCTCAGTCTGGGGGGACAGGTGCAATTCCTCAGGCTGAGGGGACAGATGTGGTCCCTCAGCCTGGGGGGACAAGTGTGGCTCCTCAGGCACAGCGCATAGGCATGG
37	chr12	49445137	49445257	CAP_H_12_01SiJ	-	MLL2	8085	72	CTCCTCAGGCTGGGGGGACAGGTGTGGCTCCTCAGCCTGCGGAGATAGGTGTGGCTCCTCAGGCCGGGGGGACAGGTGCGGCTCCTCAGGCCGGGGTGACAGGTGCGGCCCCTCGGACCG
37	chr12	49445257	49445377	CAP_H_12_01SiK	-	MLL2	8085	65	GGGGCAGAGTTGCGGCTCCTCAGGTAGTGGCAACAGGGGTGACTCCTCCAGCGGCAGGGACATGAGCGAGTCCTCCGGTGGTGGGGAAGCAGGTGAGTCCTCAGGTGGTGGGGATGTGGG
37	chr12	49445377	49445497	CAP_H_12_01SiL	-	MLL2	8085	65	GGAGTCCTCAGGTGGTGGGGAGAGGCGTGAAGCCTCAGGTGGAGGGGACGTGGGAGACTCCTCAGGCGGTGGGGACAAGGGAGATTCCTCAGGCGGTGGAGACAGGCGTGACACCACAGG
37	chr12	49445497	49445617	CAP_H_12_01SiM	-	MLL2	8085	62	CAGGGGGGATAGGCGCGATACCTCAGGTGGGGGGGACATAGGTGATTCTTCAGGTGGTGGGGACATAGGCGAGTCCTCAGGTGGTGGGGACAGGCGTGATGCCTCAGGTGGTGGGGAAAG
37	chr12	49445617	49445737	CAP_H_12_01SiN	-	MLL2	8085	59	GGGAGACTCCTCAGGTGGAGGGGACAGAGGAGACTCTTCAAATGGTGGGAACAGACGAGATGCCTCCGGTGGTGGAGACATGGGTGACTCTTCAGGTGGAGGGGACATGGGTGACTCCTC
37	chr12	49445737	49445857	CAP_H_12_01SiO	-	MLL2	8085	60	AGGTGGTGGAGACAGGCGAGATGCTTCAGGTGGCGGGGAAGTGGGCAATTCCTCAGGTGGCGGGGACAAAGGAGATTCTTCAAATGGTGGGGACAGGGGCGATGCTTCAGGTGGTGGGGA
37	chr12	49445857	49445977	CAP_H_12_01SiP	-	MLL2	8085	58	TAGAGGCGTCTCAAGTGCAGGAGATGGGGGTGACTCTTCCGGTGGAGACAAGGGCGACTCCTCCAGTGGAGAAAAAGGTGATGATTCAGGTGGGGGAGACAGAGGAGACTCCTCAGGCGG
37	chr12	49445977	49446097	CAP_H_12_01SiQ	-	MLL2	8085	65	CGGAGAGAGGGGCGATTCCTCCAGCGGCCGGGACAGGTGCAATGCCTCAGGAAGTGGGGATGCGGGCAATTCCTCAGGTGGTGGTGACAGGCGTGATGCCTCAGGTGGTGGGGACGTGGG
37	chr12	49446097	49446217	CAP_H_12_01SiR	-	MLL2	8085	62	TGATTCCTCAGGTGGTGGGGACAGGGGTGACTCCTCAGGTGGGGGCAGCAGTGGCATCTCCTCGTTTAGGGGGGCCTCCAACTGGGGCTCAAGTTGGACCCCTGCTTTCCCTGCAGACAC
37	chr12	49446656	49446776	CAP_H_12_01SiT	-	MLL2	8085	59	CCAACCTGCCAGCCCAATCTCAGTCAGTCCCCACCACTTACCTGCTACACACCGGGGTATGCTGCTCAGCAACGGAGCGGATAGTCTGACCTCCCTGGGCTTTGTGACAGCGGTGACAGA
37	chr12	49446776	49446896	CAP_H_12_01SiU	-	MLL2	8085	60	GAGAGTAGTTCTCAAACCACTCCGAGTTGGGATTCAGTTCTGCTGAGCCCGCCCCACAGGCCCGGCACACCCGGCACGCCTAAGGGAAGGGAGTGGGCAAAACAGGCATTGGTCAGACAG
37	chr12	49446986	49447106	CAP_H_12_01SiV	-	MLL2	8085	47	CACCTTGCACTTCCAAGAGTGAGCAGGCAGTTCCTCCATGGGTGGTTTTAGGCAGAAAGTATGGTATCCTTTGTCACACGTCTCACAAACCAACATCTTAGAGTCATTCCCAGGTTTCCT
37	chr12	49447221	49447341	CAP_H_12_01SiW	-	MLL2	8085	60	TGTGCCTAAGACTTTCCTCCTGCCCTTCCATTCCTACCTGCAGGCTTGGCACACTTTGCATTCAGGGCACTGCCAGCCAGCACGTTTGCGGGCAGTCAGAGCAGTGTCCAGGCAGGCCCC
37	chr12	49447341	49447461	CAP_H_12_01SiX	-	MLL2	8085	57	GTGATAGTGATGCCCACAGCTGGTACAGAAGAACAGGTCACACAACTCCCCTGGCCCCTCACACACTGCACAGCGAGCCTCCTCTGCAGGGGGTAGAGACACCACAGGTCAGCTATGGAT
37	chr12	49447760	49447880	CAP_H_12_01SiY	-	MLL2	8085	58	CCAGATATGCAGCCCCCTCACTGTGCTCTGGGCATAGCAGCTGCAGTGTTTTCATGGATAGGAAGGAACCGCTGGCAGTCGCGCAGGGGAAGTGGTAAAGCCGTGGACATCCAGGTGAGC
37	chr12	49447880	49448000	CAP_H_12_01SiZ	-	MLL2	8085	61	GGCAAGGGATGGAGGCACCGAGCCTGGTGCAGTGGGAGCAGCGCTGCCAGGGTGAAAAAAGAGCCTCAGTGTCAGCCAGCTCTCCCCAGACAAACAGTTCAGGCACTAGCTCTGCCCCAG
37	chr12	49448084	49448204	CAP_H_12_01Sj0	-	MLL2	8085	60	CCCACCTGTGAGATCCCTGAGAAGATGGCCTTGTCCACACCACATAGTTCTGGGCCCTCCTGCCCCCATACGCCTGCCGACCATGCAGCACACCAATGGTGAGCCCAGCAGGACCCTTTA
37	chr12	49448302	49448422	CAP_H_12_01Sj1	-	MLL2	8085	61	TCACTCACCTCCAGGTTCTCCTAGGTGGGCAGGTGTAAGGCCCTCAGGGAAACCAATCTGTGATAGGTCCTCACTGGGCAGCACTGCCTCATTGGGCCCTGGGCTCCCCCCAGGGGACAC
37	chr12	49448422	49448542	CAP_H_12_01Sj2	-	MLL2	8085	64	CACTGGACACCGGGGCCAATCAAATGGCAACTCAAAGCGCCGTAGCTCCCGCTGCCCGTGTAGACTGGGCTCCCCGCAGTTACAGAGAGCACAACGCCGCACCGGACCCCCACTGTGGAC
37	chr12	49448682	49448802	CAP_H_12_01Sj3	-	MLL2	8085	58	CTGCAGTCCTGAGGAGTCTCCTGAAGCCTGGGACTCCCAGAACTAAGGACAGAGACCTCTCCCACATGTGGGTTGGGCAGGTCTGACTCAGTGGCACTTGGGTCCTCAGAAGCTGCAGGT
37	chr12	49449022	49449142	CAP_H_12_01Sj4	-	MLL2	8085	52	AAATCTAAAAGCAAACAAACAATTTGTCCTACTCACCTGCCGGTTCTGAATCTTTATCCTCACCAGCCAGCTTCTGGCTGTCCATCCCTCTCTCCGACTGGGCAGGGCCCTCTCGGGGAG
37	chr7	151833903	151834023	CAP_H_07_01Nbx	-	MLL3	58508	47	CAAGGAATGCATTTCAGTTCATCCACTTCCGGCAGTTCACAGCTCCACAGTGACACGGAATCTTGTGCTGGTCATCTTCAAAGTCAAACTTATAGTCATAGCAGAGCTGCCCACGGCAAA
37	chr7	151835875	151835995	CAP_H_07_01Nby	-	MLL3	58508	44	CTTACCTCTTCTCCTTTCTGGATTCTCCGACTGGAGCTGATGATAATTTTGTGTCCTCTCTCAAAAGTCACCACTTCAGCCACACAATTAGGTGCACACGAATGGTTGATATACCTGCAA
37	chr7	151836247	151836367	CAP_H_07_01Nbz	-	MLL3	58508	55	CGTCAGGTTCCTCGCTGTCTCACCTTGCGGGCCCTCCTGTGAGCGTCGCGTCAATCACATGGTCGTTATCCATGCGGAACATGTACACACCACGGTTCTGAGGGAAAAGTCAGTCAGTAA
37	chr7	151836756	151836876	CAP_H_07_01NbA	-	MLL3	58508	47	TACCTGAGACTCATAAAGCTTCTCTTTCCTGTTGGCTACTTCGTTTCGAATGATAGTCCCGATGTACTCAATGACCATGGTGTGTTTCTCAATGTCTCGAGCAGCATACAGGCCCAGCCC
37	chr7	151841762	151841882	CAP_H_07_01NbB	-	MLL3	58508	44	TCTCTCCACTTCCTGTACACAAAGTATTTCTTCACCTGAATCCGAGACCGTGCCAGATACACATTGGATTTCCATTCAGTTTTCATCTTCCGGTACTGCGATGACTTGGAGTGAACAAAC
37	chr7	151841882	151842002	CAP_H_07_01NbC	-	MLL3	58508	43	TGTTTACTATAAGGTGCGTTCAGTTCTCCAGTGACTGTGCTCTGAAATGACTTTGAGGTGCTGGTGCTGTTTAAGGTGTGAGGCCTGCAGACAATGGCATATCAACAGGAAAAAAATACA
37	chr7	151842237	151842357	CAP_H_07_01NbD	-	MLL3	58508	46	CTTAACACAAACCTCTTGACATGGGCACTCATTTTAGGTTCAGAACGGGCACAACCTGTGGGGTTAACGGCAAGAGGAAGTTCCATGAGAGGATTTCGGCCGTATCGGAAGGTATAATTT
37	chr7	151843683	151843803	CAP_H_07_01NbE	-	MLL3	58508	49	TGATTCCGCTATGCGTGCCACTGCAGAGACGGTCAGGCCAAACAGATCCTCTCCTTTTAAATACGCTGGGAAAAGCTGGAGCATTTCAGACTTTTTTCTCACACATGCCACAGGCTCCAA
37	chr7	151845077	151845197	CAP_H_07_01NbF	-	MLL3	58508	50	AGTAAGTAGCACTGCACAGCATGTGAACGGCAGACGTTACCTTTAGGTGAGATGTCACTTAGAACCAGGTCTTCATGGCCTTGTTCCACAATCCTGATGACAAACACTGGGCGCCCATCC
37	chr7	151845197	151845317	CAP_H_07_01NbG	-	MLL3	58508	55	TTCTCCTCAATGGAGCACAGGTAGCGGCAGCGCCTATTGGCATAGCGAGTGCTCCAGTACAGCCGGCTGGCTTCATAGCCCACAGGGAAGAGTGCTTTAGGAGAATGGAATGCTTGCATC
37	chr7	151845317	151845437	CAP_H_07_01NbH	-	MLL3	58508	53	TGCTGTGGAAGCAGCTGACCAATTGTGTGGAAGATGAGGCTACCCACGCGAAAGGTATGGTCCCGTTCTCCTCGTTGCACGATGCTAGCAATCTGTCGCACCTCATCACGCTGAACATAG
37	chr7	151845437	151845557	CAP_H_07_01NbI	-	MLL3	58508	40	ACCCTCCTGAAGACTGCAAAGTAACTTAATTCTTGCTCATGAATTCCCTTTGGTTTGTGCATGGGGCAAAGCATAGTTTTGTCCTTAAAAAACATGCATTGTGCTTTAATGGCGCAAGTG
37	chr7	151845557	151845677	CAP_H_07_01NbJ	-	MLL3	58508	45	AAGTGATAAATGTTGGTGCATCGAAATCTGTGGCATCCACTAGTGGCACCCGTCTTGTGACAGAAGACACATTTCATTTGTAGGCCTCTCCTCAGAGCTAGCTCCACATTTATTAAGGCA
37	chr7	151845677	151845797	CAP_H_07_01NbK	-	MLL3	58508	52	CCAGCCTGAGTCTCATAGACCTCCGTGGACCACAGAGCGCAGTTCAAGTGGACCCACAGATCCAAGTCAAGGTTGAGTAGCCTTGCTGGTCCATCTGTCAATCCATCACCTTCTTCATGA
37	chr7	151845797	151845917	CAP_H_07_01NbL	-	MLL3	58508	40	CAAAAGCAACATTTCCGATAGTCTTTGGGCACAGGATCAGGTTTAAGGGAAGTGCCCAATTTCTTTAGAAATTCATCTATTTCATCCTCACAAGGTGGTTTAAATGTCCCCTTAGGGATT
37	chr7	151845917	151846037	CAP_H_07_01NbM	-	MLL3	58508	45	ACAATATGAATGCTCCACTTCTTCCATTTCATTCCTCTCCATTTTTTATTGAGCGGCCTGCAATCTTCAAACCCACCATGGACAGCTCTTAGCCGAGGCTTCAGCTTGACTGTCACCTTC
37	chr7	151846037	151846157	CAP_H_07_01NbN	-	MLL3	58508	59	AGCTCATCTGGCTTGGCCTCGACTTGGGCTGCTTCAAAAGCAGGAGGGAAGGCGATGGGTGGTGAGGCAGGGGGAGAAGCTTTCTCTGGGAGCTGGGGGAGACAGTGCACATCCAAAGTG
37	chr7	151846157	151846277	CAP_H_07_01NbO	-	MLL3	58508	39	GAGATGTTGTTGCTGTACTGATGAAATGCTTTGGAAGGCGTTTCTCTCATAGGTGATTGTGGCAATGAAGGAATGGATTCCTGGGCAACATAAAGAAACCATGACAAAGAAAAATAATTC
37	chr7	151847978	151848098	CAP_H_07_01NbP	-	MLL3	58508	39	TCTCACCTTGTTTTCTGAGTTTTTCGCTTGTGCAGTTGATGAATAAAGAATAAAGCAGTTATTACTACAGAAGACAATGTCCTTCTCTACCCTCTTGGTGCTTTCTCGGGAATCCTGAAA
37	chr7	151848526	151848646	CAP_H_07_01NbQ	-	MLL3	58508	43	CTTGTTCAAAAGGGTCAGATCTTTGAAAGATTTCCGCACACCACTTCCAAGAATAACCACTTTACAATGACAACACCACTGTGGTCTGAGTGCTGCGCTTTCTGCAATACCATGACTAGA
37	chr7	151849789	151849909	CAP_H_07_01NbR	-	MLL3	58508	51	CATTGCTTGTTGGAGGAAATGGTACATTAGGCTGCTTCAGCCGGTAAGAGCTCACTAATCTGGGAGGGTTTGCAGATCCTGGCGGAGGCCCACGGAGAAGTAAATGCTGTCGATACTCCA
37	chr7	151849909	151850029	CAP_H_07_01NbS	-	MLL3	58508	51	AACCCGGGTTGATTCTGTGGCTACTGACCAAACCCATGGATGGGACATCTGGAGCACTGCTAACCTCATAGCTGTTAGGGATTCGGACGTGAAGAAGGTCGGAAAATGCAGCCACAACAC
37	chr7	151851094	151851214	CAP_H_07_01NbT	-	MLL3	58508	44	CTCAGCAGCTGTAGGATGCAGAGTAATTGCTACAGATATAAGACCTGATCTGGGACCATTTGGGGAAGGACCAAAAGGTGACGCAAAATATAAAGTGCCTGGCTCAGTTTTGATGTCATT
37	chr7	151851321	151851441	CAP_H_07_01NbU	-	MLL3	58508	47	GGAAATAATAAGGTTAAGTGTTGTTCTTACTTTTCCCAGCAGTGCTAGGAAGAATTGGAATGATGGGGGACGGCACCGGTTCTGGAGGCTCCTCCTTGACCAATGACAGATCTGGATACC
37	chr7	151851441	151851561	CAP_H_07_01NbV	-	MLL3	58508	45	TGCTCACTTCTACCCCAACCACACTCTCAGGAGAGGATGAGGGAACAAAACTGTCAGGAGTATCTCGATCACCACAGTGATCCTGTATCCTGAAAAAACATAAACACACACATCAAAGTC
37	chr7	151852994	151853114	CAP_H_07_01NbW	-	MLL3	58508	55	CTTAATTCTTCCTGATTGTTATGAGGTGGTGTTGGGAGGGAGGCTGGCACATCAACTGTCTTGGGGCCCTGAGCAAGAGCTCGGGCCAACAAGTCGTCCTGGGGTCTGAAGGGCAGCTGA
37	chr7	151853114	151853234	CAP_H_07_01NbX	-	MLL3	58508	30	AATGGTTTAGGTCCTAGAGTTTTGGTAACTGGAAAAGCAAAAACACAAAACCATAAATACATTCAGTCAATATTGATAAATGGGTAGAACTTTACAATTCTATTGCCATTTCACAATACA
37	chr7	151853289	151853409	CAP_H_07_01NbY	-	MLL3	58508	50	CTTCATGGCTCACTAACACTCCGGCTTTTCCAGCAAGTTCTTCAGTTGTTGCAAAACCATTGGCCATCTTCTGACAAGCCATAGGAGGTGGTGTAGGAGGAAGAGAGGCAGGGGGTGTTG
37	chr7	151854808	151854928	CAP_H_07_01NbZ	-	MLL3	58508	45	AGATGAAGCAAGACAACACCTTGGCAGAGAAACATACCTTGTAGATCAACTGAGAATAGTAGTCCGAAACCCCTTCCAGGGTAGCACTGCCAAAAGTTCCTAGAAGTCGATTCCCACTAT
37	chr7	151854928	151855048	CAP_H_07_01Nc0	-	MLL3	58508	38	TAAATTGGCCACTGCCATAAGGAAGAAAGTGCGCAAAGTTCACTCCAATGATTGGTTCCATTAGAGGGAGCAGAGAGAGCTGCTATTAAAAAACACATTTAAGAGTAATGTACATGATAA
37	chr7	151855929	151856049	CAP_H_07_01Nc1	-	MLL3	58508	45	TAAATGACTCACCCTCACCTGTTTCAAGTGGGTAAACGTGTCAGTGCTAGAGTACATAGCTTGTTTCTCCTCTTCGTCCTTTTTCCTTTTCTTTGAGCGAGGTGCTGCTTTCTCACCCGT
37	chr7	151856049	151856169	CAP_H_07_01Nc2	-	MLL3	58508	45	CCTCTGAGTCCGTTTGCTTCGCTGTTTCTTGGTTTCACTTCCTCCATCTGTTTTTGGCAACTGGTTGCCACATCCAAAACCACCTTGCATTTGAGCCCCCAAAGTTTGCTAATGTAATTG
37	chr7	151859156	151859276	CAP_H_07_01Nc3	-	MLL3	58508	34	TTAAAACAAAAGAAAAAAGTTGTCGTTTTTATGATTTACACTTACCAGTCCTTCAGCTGGGTTCTGCTTCTCAACTAGTTTATTATCCTTTGTACAGTCATCTTCTGAACAAATACTGCC
37	chr7	151859276	151859396	CAP_H_07_01Nc4	-	MLL3	58508	45	CTCAGGTTTTTGATTCAAAAGAGAAGATGACTTTTTATTTTTCAACAAGTGTTTCAGAAGTTCATTCCCTGAGTCTCCTTTGGCAGCAGGGGCCCCAGCAGAATGGGGAGGACTCTGTGC
37	chr7	151859396	151859516	CAP_H_07_01Nc5	-	MLL3	58508	49	TGAGGAGACAGGACAGGCTACAGCGTTTCCTTCTACCTTACTACCATTCTGTTCCTCCAATTTAGGCTCCTCTTGGCCTGGGCAGGACTCTGTCTCAGCCTTTTCCAGTTTTATCTCTTC
37	chr7	151859516	151859636	CAP_H_07_01Nc6	-	MLL3	58508	40	TGTTTTGGCAGGGGTTTCCATGGAGAGCTTGTCTACTTCTGAATTTGCATACGTCTGTTGATTTGGAGTTGCTTGTGAGAAATCACTATTGGGCAGTTTGTTCTCTAATTCTGTACATAG
37	chr7	151859636	151859756	CAP_H_07_01Nc7	-	MLL3	58508	57	CTGGCCTGCTGCCATATTGGGAGTGGATGGGCCGACTGGTTCCACCGACTCTTGGTCGGCTTGTTGAGGAAGCTCACTGGGTGTGCTCACTGCAGGAGTAGAGGTAGTTTCTGAGATGCC
37	chr7	151859756	151859876	CAP_H_07_01Nc8	-	MLL3	58508	42	TGGAGTCGGTGGGGCAGTTATATCTGAATGGGGAGTTGATGGAGCCTTGGTGGATTCTGCATCATCATCTCTTTTCTTCTTTCTTGTTCTTTTCTTTTTCCCTTTTTCCTCTGGGATTAT
37	chr7	151859876	151859996	CAP_H_07_01Nc9	-	MLL3	58508	46	ATCAGAATACAACTGAATGAGCGATTGGGTTGATCCCGGATAACTGTGTCCATGGGTTATAGTAGAATCTTGGCCACATGGGAGACTGCTATTAGCTACTGGAGGTGCTGCTGGTAAAGC
37	chr7	151859996	151860116	CAP_H_07_01Nca	-	MLL3	58508	48	AGGTGTAAAAGAAGGCCTCACTGGGGACTGCTGGAAGCTGGTCCCAGAAAGATTTCCATGTCCCTGCTTCACAGAAGAAAAATTTGGGCTTCCAACAGGGATTGATGGTGAATCAGGAAC
37	chr7	151860116	151860236	CAP_H_07_01Ncb	-	MLL3	58508	45	AAATGAAGGAGGGCCTACCTGCCTTCGCTCATTAGTCTGCATGAAAGTTTGGGTGGAGGGTGAATTAATTGATCCTTGTTGTATATTCTGCTGCTGTAAAACCTGCCCCATTTGCTGTTG
37	chr7	151860236	151860356	CAP_H_07_01Ncc	-	MLL3	58508	47	GTGTTGTGGAGACTGCTGAAGGGGTCCTAGAGGTTGCATAAAATCACAAGGTAAGTCGGAACTGTAGAAGGGAATCTGGGACACAGATGTCCTACTACTACTTATCTCAGAGCCCACCAT
37	chr7	151860356	151860476	CAP_H_07_01Ncd	-	MLL3	58508	48	ACCATGCTGCTCCATTTCCATCCTCTGCTGCAAAGCTCTTTGTCTATCTACCTCCTGCATGAGTTGGATCCGTTGTCTCTCTTGCTGTTCTCGTAAACGTTCCTTACGTTCCCGTTCTTG
37	chr7	151860476	151860596	CAP_H_07_01Nce	-	MLL3	58508	45	AAAACTTTCACTAAAGGGATTGTTGTCATCAAATTCTACCCGAGGTGGTGGTCCACTCTGTGGATTTGCATTTGAGACTGTCCCTGGGGCTGGTGTACAAGTTTTTATTGGTAACTGGGC
37	chr7	151860596	151860716	CAP_H_07_01Ncf	-	MLL3	58508	51	AATTGGGGGCTGAATTCTAGGAGGATTGAGGGGCAGGTGGGCAGGAGCACTGTTGGGTTGCCATCCAGGTAAACTGGGCATTCTAACAGGGCTAGTATGGCCAGAAATAACTGTTGTGTG
37	chr7	151860716	151860836	CAP_H_07_01Ncg	-	MLL3	58508	62	CTGCTGGTGCTGAAGCTGCTGTGGCACCATGGGAAAGGTGGGTTGGCTCATGGTGGGTGGAGTGGCACCTGGAATTAGGGGTGGCTGGGGCTGGACACTGGGCATCATGGTAGGTGGGGC
37	chr7	151860836	151860956	CAP_H_07_01Nch	-	MLL3	58508	35	CATTGCACATTGCTGCTGCTGTTTGATCCGATAATCTTCAATCAATTCAGCATGTTCTTTCTGTTGTTTACGAATCTGGAATAACAAAATGCATCATTACTCATTTCTATACAGCATAGG
37	chr7	151864227	151864347	CAP_H_07_01Nci	-	MLL3	58508	44	TACCTGTTCTAGCTGTTTCTGAACCATGCTTTGCTGTTCAGTAACATGCTTGAGTTGTTCTGCATCTTCCTCTGGAAATTCACGCCCAGCTTTCTTGGCAGTACGTTGTTTAGCTGAAAG
37	chr7	151864347	151864467	CAP_H_07_01Ncj	-	MLL3	58508	45	GGCCTTCTTAGATTTTCTGTGAGCACCAATTTGTTCTTCAAGATACTTCTGCTGCATTTGAAGCAGCTGTTGGGTCTCCTGGAGCCACTCTTCATACTGCTTACGCTGTGAATCATCTGA
37	chr7	151866214	151866334	CAP_H_07_01Nck	-	MLL3	58508	37	ATAGAGTGCAGACAAGCAATCCCCAGAAAACATTAACTTATTAGATTTATACTTACTGACAAAGCCTGGACCAAAATTTGGAGGATTAGGCCTAGAAATCTGATGTGTTATACTGCCATC
37	chr7	151868328	151868448	CAP_H_07_01Ncl	-	MLL3	58508	49	CTCATTACAGGCAGTGTTACCTGAGGAATGGCCTGTGGTCCAAGGTTCTGTCCTTCACTGTTCTGTGTTCCAGTTACCACCTGGCCCATAAAAGGGAACCTGTCAAAACAGGGTACACAA
37	chr7	151871211	151871331	CAP_H_07_01Ncm	-	MLL3	58508	40	CTACCTGCTCATCACCATTGGTGGCATGCCCAGATTGTTTTGTGCCATCACTTTATTTATACCTTTAAGGGCCACCATTTTGGCTTTCATTATAGGATCTGTAATTGCATCAAAATCTAG
37	chr7	151873275	151873395	CAP_H_07_01Ncn	-	MLL3	58508	44	CAATATTAGGGAAGAACGGTTCTGATCGCTGACGAATCATGGCTTGCATCTGTCTTTGCTGCTGCTGTTCTTGCCTTTCTTGATCCAAAAGATCCTGTAGAAGTAGAGGCTGTTCTTCTA
37	chr7	151873395	151873515	CAP_H_07_01Nco	-	MLL3	58508	48	GAAGAAGGGGCCTCTCTCTATTCTGCTGTGCTAATGTTTGAGGAATCATTAGCTGTTGGGGTCCAGACATGCTACTGGTACCAGACTGACTTGTTTGAGGCCCAGTTTGAGTTGCAGGTT
37	chr7	151873515	151873635	CAP_H_07_01Ncp	-	MLL3	58508	45	TTCCTGTCCCCAGACTGTGGTTAACTGTTGATTGACCTGGAATGAGCCCTGGGTTTACCTGCACACCCTGAGAAAAAACATGGTTTACCCTAGAGACTACTGTCACATTAGAATTCATGG
37	chr7	151873635	151873755	CAP_H_07_01Ncq	-	MLL3	58508	52	CATTATCCAAAACACGGCCAGGCGGTGCTATGAAAGGAGGCAAACTTGACACATGATTGGATGGGGAGGCCGGCAGAGTTGGTGGTGGTGGAGACCCCGATGGCCTAATGTCTGAATTAT
37	chr7	151873792	151873912	CAP_H_07_01Q7I	-	MLL3	58508	42	AGTTGATCCAGTTATGCCACAAGAGTTTATTACATCTTGAGCAGGTAGTTGAGTGGATGCCTGAATGACATTTGCACTGGGGCCAGCAGTTTCTCGATTGGTTCTTTTCTCAAATAGATC
37	chr7	151873875	151873995	CAP_H_07_01Ncs	-	MLL3	58508	42	CAGCAGTTTCTCGATTGGTTCTTTTCTCAAATAGATCTGGATCACAAGGATGCAAAGAAGTCTTTTCTCCATCATTTAGGTCTGAGTGAGCAGAAGCCTGTGAGCAAGGAGTGTCAACAT
37	chr7	151873995	151874115	CAP_H_07_01Nct	-	MLL3	58508	32	TATCTTTATTCTCATCATTTTTTTCAGTTTCACATTTGGATTCCACCTTAGAATTTGGAGACAGTACTTCCGTTTTTACCTCATTGGTAACAGTGGATTTTTTCTGTGGTGAATGTTTAT
37	chr7	151874115	151874235	CAP_H_07_01Ncu	-	MLL3	58508	32	CAGAGAGAACCAGAGTTTTGTTTTCTTGTTCCTTTTTTTTTGGTTCAACAGATACACACTGATTATCTAACTTATCATCAATTGGAAGGTCTAGTTCCTCATTAAACATGCTTTTCTTAT
37	chr7	151874235	151874355	CAP_H_07_01Ncv	-	MLL3	58508	38	CTCCCATGTCAAGTTCTGGATCTGTATATGCAATGATATCAAACTCTCCTGACCTTAAGAGGTCATCCAGGTTGGGATCATTAGTTTCCAAATTATCTAAAGTATCCAATTCAACTACCT
37	chr7	151874355	151874475	CAP_H_07_01Ncw	-	MLL3	58508	38	TGCCATCCTCTGTATCTAAATTTAAGTTTTCAAGATCTTCATCATCTAAGTCTTTGACTTCAACCCCCTCAAGGTCTTTAACATCCAGTTCCTTCACAGAAGGGTCATCAGAATCAAGTT
37	chr7	151874475	151874595	CAP_H_07_01Ncx	-	MLL3	58508	43	TTTCCTCTAGACCATCAGAAGGCTGGGTGGTTATCTGTAAATTATCAGACGTTGTTTCAGACGGTACAGATGTTGACAAAGGAGCTTCTGAAAATTCACCACCTAGTGGATGGTTCAGAG
37	chr7	151874595	151874715	CAP_H_07_01Ncy	-	MLL3	58508	50	TCCTCATGACCATAGAAGATGAATGGACAGAATGACCTTGCTCTTGTTGAGATGGTGGCACTTGTTCCAAATCTGGGTGCACAGGTAGCTGATTAGGTAGACCCTGGGGAGGTCGTCGCA
37	chr7	151874715	151874835	CAP_H_07_01Ncz	-	MLL3	58508	55	TGGGGTCTGTGTGTCTAGGGCCCGGAAAGTCTGGCCGGGGAATGAAGTTTCCATGTCTCAGATTAGAAGATGCCTCTACAACGCTGCCAGGTGGAGCACTGAAAGGCAGCCGTTGCCTTC
37	chr7	151874835	151874955	CAP_H_07_01NcA	-	MLL3	58508	45	CGTCAGGAGCCCTATGTCTCAGTTCAATATATGCTTGGCCCAGTATGTTGTGCTGCTGAACTGGCAAGCTCTGTGGTGAAAAATGCTGAGGAAGTCCAACTGGATTATTCATTTGTGAGT
37	chr7	151874955	151875075	CAP_H_07_01NcB	-	MLL3	58508	46	TATTTAAAGGCCTAGGCATATCTACAGATACTGATCTTCTTAGCTGTGGAGAAACTCCAGATCCCTGTATTTGCTGAGGAGGCACAAGGAAGCGCTCTTGACTCGGCATGGTACCATGAC
37	chr7	151876918	151877038	CAP_H_07_01NcC	-	MLL3	58508	47	CTAAATCCATGAGGTCTCATCCCCATACTAGCAACATCAGGAGGATAGGGTCCACGCTGATCTTTTGGGAAAACAGCATATCTAGGTCCTAAAGGAGGGGCAACAGGAGACCTAATGTTC
37	chr7	151877038	151877158	CAP_H_07_01NcD	-	MLL3	58508	58	CCAGGATAGGGAGGTGGGGGTCTGGTGAAAGCCTGGTTAACATTCTCTGGTTGCCAGTGTTGAAGAGGCCCTGGATGAGGCACTGCGGGTGAGTCCTGTGACCCCTTCTCCTGTCGACCT
37	chr7	151877158	151877278	CAP_H_07_01NcE	-	MLL3	58508	40	GCAATCTTCTTCTGCTGTTGCTGCTGGAGAATGATTTCACGTAACTTCTGCCGCTAAATGGGAAGAAACAAAAATCACTGGGATTTGTGGTAATTAATGGCTTTTTAAAGGTTACTGGCT
37	chr7	151877777	151877897	CAP_H_07_01NcF	-	MLL3	58508	42	AACATACAATGTGTTTACCTGTCTCAATTTCTCTGTATCTGCTTGGGCCATATTTACAGTATTCTGTGTATCAGTTACTCCTGAAGTTGGCACAGGTCCAGGAAGTTGGGAGACACCAGA
37	chr7	151877897	151878017	CAP_H_07_01NcG	-	MLL3	58508	50	GAACTGCTGGCCTTGGGAGTGCATTGGAGAGTTTGAAGATGCACAGAAGCTCCCCTCTGATCCAGGCCTTGGCTGATCAGCAACATCATGGGCAGTTTGACTTGTTCCAAAAGAGTCAGA
37	chr7	151878017	151878137	CAP_H_07_01NcH	-	MLL3	58508	52	CTGAGATCTTGGAGTCATTGGAGACTGATCATAGGGATCACGGGCAGCAGATGGGGAAACACGGCTAAATGTGTCTGAAAGACCAGGTCCAGGGGGCCTAGGTGTCTGGGAACATGTATC
37	chr7	151878137	151878257	CAP_H_07_01NcI	-	MLL3	58508	51	AGGTGGCCTTACCAACGGGCCAGGTAAAGCTGGTCCTCGGTTTTGTGCTGCTTGCAGGAAAGGATCCTGATTTGGCATGAGGACTGGTCTTGTCATTGAGGACCTAGTAAAACCCTCTGA
37	chr7	151878257	151878377	CAP_H_07_01NcJ	-	MLL3	58508	46	AATCCTTGGCCTTGGTGTTGCTGGTGGCTGAGAGTAAGGGACAGAAATTCCAGGTCTTGGTGTTCCAGGAGGATGAGCATATGGATCAGAATGCCTCTGATTTGTTACAGGTGTAACAAA
37	chr7	151878377	151878497	CAP_H_07_01NcK	-	MLL3	58508	51	CAAGTCAGTTTGTGTAGATGGTCTTGGGGTTTGGGGCTGCTGACTATATGGGTCAACAGTAGTAGGCCGGGGAGTTCCAGGAGGTTGAGAGTAAGGGTCTGTATTGGACCTAGCTGTTCC
37	chr7	151878497	151878617	CAP_H_07_01NcL	-	MLL3	58508	50	TGAAGATTGGGAATAAGAATCTACAACAGGTCGTGGAGTTCCTGGGGGTTGGGAGTATGGGTCCTGAGATGTTGGCCTTGATATGGTTCCAGGCTGGGAAAAAGCCCTTGAAGGATGGGC
37	chr7	151878617	151878737	CAP_H_07_01NcM	-	MLL3	58508	40	AAAAGATTCATTCACTGCTGGATGTGGGGTAAGGGGAGGCTGACTATATGGATCATTTGACTGATTATGAGAAAAATTATCTATAGGTCTTGGTGTCAAAGCAGGCCTTTCATAAGGGTC
37	chr7	151878737	151878857	CAP_H_07_01NcN	-	MLL3	58508	48	AACAGACAATCGCCTTGATGCCTGTGACACTGATCCATAAGGATCCTGAGAGGATGGAGGAGGTTGCATTGGAGTCTTAAAAGGTCCAGGACCACTATCAAGAGGTGCAGGTGTCAACAA
37	chr7	151878857	151878977	CAP_H_07_01NcO	-	MLL3	58508	45	GGGTCGTGCATATGAGTCAGGTATCCTTTGTCTTTGAAACACATCTGCCCTAGGAGATGGTTTAGTAAAGTGATCACTGGTTCCAGCTGCTATAGGGCCTTTTGCAGTTTGTTCTGAAAC
37	chr7	151878977	151879097	CAP_H_07_01NcP	-	MLL3	58508	45	TACAGGAGACCGGGATAGGCCCAAGGATTTGGGAAATTGATCTGTCATCACAGGCCTAGGTGTGTCTGGAGGTTTTGCATAGGGGTCATTATTTGTCGTGGAAGAAGAACATAAATCTCT
37	chr7	151879097	151879217	CAP_H_07_01NcQ	-	MLL3	58508	45	GACAGGGGATGGCCTATTTGCTGTTGTCTCATTCATTTGAAGGGGCCTAGATACCGATGATAAAGGTGTACAGTTTTCCACTGGTGCAGCAGAATTTCTTCTGGAAAAACTATGGCCCAC
37	chr7	151879217	151879337	CAP_H_07_01NcR	-	MLL3	58508	53	AGGAGGTGGTCGAGGGGTACCAACCATTTTTGCATATGGATCCATTGGAGATGGTGGTCGTGAGTTAGAGGACCCAGGTGAAAACACTTGCGGTGAGGGTGGCTGAGAAGTCTGAGCCTG
37	chr7	151879337	151879457	CAP_H_07_01NcS	-	MLL3	58508	50	AGAAAGACTATCCTGGATGGGAATCCGGGATGGGGCTGGAGGAGGAGGTGGAGCTTGTGGCTTTACAAACACATCATCTGAAGATGTAGACGTAGGGGTACTGGGTGGCTGTTTTGTAAA
37	chr7	151879457	151879577	CAP_H_07_01NcT	-	MLL3	58508	47	CAGTTCTTTATGGAATGACTGTGCAGGAGACATATTTCCATTGCCAGGCTGAGGTGTCAAGGGACTCTGTATCCCACTACTTGGTGTATCTGAACCAGACTGCACCAGAAGATGCTGAGA
37	chr7	151879609	151879697	CAP_H_07_01X0q	-	MLL3	58508	34	CATTTTTCACCTGTTCAAGTTTCTGTGTGGCTTCAATTTTAGCTTGCTGCTTACTTTTCTGACGCATTTGCTATTAAAATAGAAAAGA
37	chr7	151880030	151880150	CAP_H_07_01NcV	-	MLL3	58508	34	AAAAGTAGATTATCCAAAAATTCCATACCTGTCTAAATTTCCATTCCTGTTCATGTTCTGATTCTCTTTGCTTTAAAGGATCTTTAAAAAGCTCCGAATCAATACGAGAGCTGGGATCAA
37	chr7	151880150	151880270	CAP_H_07_01NcW	-	MLL3	58508	35	TGCTATCTTGCTGTTGCTGCCTTTTCATGGAATCATTTGACATCTGTACTTTATTAATGCGTAAAGCAGCTCTGTTATCTCTGGCTTTTTGCTTTGACAAAAGAAGAGAAAAAAATTTCC
37	chr7	151882619	151882739	CAP_H_07_01NcX	-	MLL3	58508	37	GATAGAGGAGTTTCTTAAAATACCACATATGGTGCTCTTTCTTGTGAGCTTGCTTTTCTCCACAATTTGGCAATTTGCTTCACTCTAGTAGTCCAATCTGCAACAAAAGAACAGAGTATA
37	chr7	151884334	151884454	CAP_H_07_01NcY	-	MLL3	58508	45	TTCATGGCTTACCAGGGAATTCTTCCTTTAAGTTGGGGAAATTAATATTGGTGTAGAGAACTGGGGCAACAGTTGCCATTTCACCCAGAGCCTCCTCTTTCTCCCACTTAAGCGTGCTTC
37	chr7	151884454	151884574	CAP_H_07_01NcZ	-	MLL3	58508	41	TCTGGGCATTCGACATTGTGTCATTTTCTCCTTCCACAGTGGGAGCTGATGATGTCCAAGAGTTGTTAGGATCACTTGCCATTGGATTAAAGGCTGAATTTTTATCCCTGGGAAAAAATA
37	chr7	151884799	151884919	CAP_H_07_01Nd0	-	MLL3	58508	48	CTGGCATCAGGATAAGAGGATTGTGCAATTGCAGAGAAAGTTCCCAGTCCGCTTCCAGGTGGCAAAGAATTATGTGGGAGATGAGGACTGGATCCAATAAGGCCATTCATGAGAGGCATC
37	chr7	151891093	151891213	CAP_H_07_01Nd1	-	MLL3	58508	49	CCTGATTGTGTATTGGCAACAGCTGTGTTGGTGGGGGAGGCTGTGGCAATGGAGTTGGCTGAGTGTTCGCAGGACTAAGTACAGCTGTAAATAAGTCTTCAACATCTTTTCCGCCAAGCT
37	chr7	151891226	151891346	CAP_H_07_01Nd2	-	MLL3	58508	31	CAATAATAGTAACAAGATTAAAAGACTAGTAGGGTCCTGGTATGGGGAACGCCATTTTCATTAACTAGAAAATCAAAACACATTTACCTGGAATTTTATATAATTTTCCAAGAATTGCTC
37	chr7	151891524	151891644	CAP_H_07_01Nd3	-	MLL3	58508	45	CATCTGTGACCATTTTGTCTAGTTCAGGACTGAGGATCCCATCTAGCTGTTCTTCACTTAATGGTCGTGAACTCTGATTGACATTTGGCTGAGGCAAAGAGGAAGGATCATCAGTGACAG
37	chr7	151892984	151893104	CAP_H_07_01Nd4	-	MLL3	58508	32	TATATACCTGAATGATCAACTGATTTTGCTAGATCATCTGAAATTATTCCAAGAATGTCATCATCTGTGTTTAAAACTTCAGAAATATCAGCTAATGGGTCATCAGCAGGACCTAAATAT
37	chr7	151896334	151896454	CAP_H_07_01Nd5	-	MLL3	58508	36	AGAAAATATCTGTGAATAATTCTACATACCGTGAGTTCCAGATTTTGTTGGAGCCGAGGATGAACTAAGTAGTGGATCTAAGGAAGGATCCAAGAAACCTGTGTTCATGTTTGTTTTATA
37	chr7	151896454	151896574	CAP_H_07_01Nd6	-	MLL3	58508	34	TAAAAGCTGAGCTCCATCTTCTGACAGATTATCTAAACTTATCTTGCTTTGTCTACTTGTATCTAGAAGATCTTTTCCAAAGAAAGCTTCCTAGATGAAGATAAGCACATACAAAAATGG
37	chr7	151900018	151900138	CAP_H_07_01Nd7	-	MLL3	58508	32	TTGTAAATAGGCAGGGAAAGTTTCTTCAAGCTTATTTTTCCTTTTTCGGTATCTCTTCTTTATTTTTTCAGTGCTTTCAGTAACAGAAACAGATTCATCAACTAAAGTATCTGGTAACTG
37	chr7	151902190	151902310	CAP_H_07_01Nd8	-	MLL3	58508	45	CATCATCTCTGCAAGGTAACTGCTCGGAAATAGAGCCTGAGGAATCTTTTCTGATCACAGATCTTTTGGTTTTCCCTTGCCCAGTTCGACTTCTTTGCCGCACCATAAATCCACCAATAC
37	chr7	151904384	151904504	CAP_H_07_01Nd9	-	MLL3	58508	42	CTGGTCTGTATGGTTTCCTTTTTCTCTTTTTGACACCATCTGTTCCTTCCACTCCCTTAGTTTCATCATCCACAGCTTCCCGCTCAGGACTAGATTCTGATTTTCCATCACAATCCATAA
37	chr7	151917594	151917714	CAP_H_07_01Nda	-	MLL3	58508	39	AAATTAGTATTACCTCGACTATCATCCATTTCACCATCCCTTGAATGCTCTGATTGGATGTCTGGAGGGGTCTGAAGGACGGCCACGCTATTCTGATTTATAATCTTCAATTTCAATTTT
37	chr7	151917714	151917834	CAP_H_07_01Ndb	-	MLL3	58508	42	GGTTTTGACCGTTTTCTTCTTGGAACTGTAACTGTGAGGCTCTGTAACTGAGTCATCCCTGATTCAGTCAAACACACACCATCCTGGGTATAAGTCTTGGGTGGGTCTAAAATTACAAAA
37	chr7	151919031	151919151	CAP_H_07_01Ndc	-	MLL3	58508	30	TAAAAATTAAGCAAAGTAAATTAATTAAATCAAGTAAAGCATTTCAAATTTTACCTAGCTCTTTTACTTTTGTGACAATTTGTGCTACAAGTGAAGATTCACAGCAGTCTGAGGAAGGCA
37	chr7	151919652	151919772	CAP_H_07_01Ndd	-	MLL3	58508	40	CTTACCATTAGACGCAGGCATATAGGGTCTGCACATGCTACAATCAAAACCAATGTCTGCTACATTTTCCACTTCTTCCTCAGTATTTAAGTTCTGACAAACTGCATGCATCCATCTAAA
37	chr7	151921099	151921219	CAP_H_07_01Nde	-	MLL3	58508	40	CTATCACATTGTCTACATTGCAGAATAAGATCTTCTTCTCTATAGTTTCGATAGCAGACTGGACAGGAAGATAAGCTTGCACAAGGAGCGCACTGTGTGTAATTGTTCTGCCATTCACAT
37	chr7	151921219	151921339	CAP_H_07_01Ndf	-	MLL3	58508	41	CTTAGACCTGCAGATGTTGCTCCACAGTGTCTGCACCAAACACACCTGAAATCCAAATCCCCCCGAAAAGTCTCAATTTTATTTTCTTAGTTACTCAGTTACTGTAATTCAGGAAGCTAC
37	chr7	151921490	151921610	CAP_H_07_01Ndg	-	MLL3	58508	46	ACTAACAAGGCAAACAAACCCTAGAGTACCATTTGCACTTCCAGCCTCCTTTGGGAACTGTCTGCAATGGAGGGTCTAGGCAGTAGGTGTGATAACTTATGTCACAGTCATCACACAGCA
37	chr7	151921610	151921730	CAP_H_07_01Ndh	-	MLL3	58508	47	GGAGTCTTCCTGGGTCAGTTGCCTTCCCACAGGCCTCACACACAGTGCACTCAAGACACCTCCAACCTTTGCTAAGAACCACTTTAGTGATCTGTAAAAGAAACAACCAATCCATGTGAT
37	chr7	151927000	151927120	CAP_H_07_01Ndi	-	MLL3	58508	42	TGTTTACCTTAATACTGACACAGTATGGATGGTAACACTGACCACACTGAGAACAGGCAAGTAATCTTCCTTCTGCTCCTTGGCCAAAACTGCCACAAACTACACACATATCCTGAAGTT
37	chr7	151927295	151927415	CAP_H_07_01Ndj	-	MLL3	58508	33	AGTTCAAACCTGATTCAAAGTGAACTTGTCACTGCTAGAAAACAACACAACTGTATTGTGCATAGAGTTTTCTTCATCATCCTTATTTGATGAAATATCTGCAGTAGACACCTATAAAAA
37	chr7	151932900	151933020	CAP_H_07_01Ndk	-	MLL3	58508	60	CCCCAGGTAATACAACAGCTCCGATTCCACTTTTCAGCTTTGACCTGCCTCGGCCACCTCGCCCCGACAGTCCTGCACCTCGAGGTCTCCGCTTTCCTGGAAATCCAGACCCACGGCCCT
37	chr7	151935791	151935911	CAP_H_07_01Ndl	-	MLL3	58508	51	CACTTTGATGCTCCAAATGGCACTGCCAGGAAGCTGCCTGGGTTTAAAAATTTCCCGACCTTCTGAAATGTCTGGGGACCAGGAAGGTGGGCTCACTGTATTATGGGTACTCCAAGCCCC
37	chr7	151944986	151945106	CAP_H_07_01Ndm	-	MLL3	58508	42	CTGTTTGGACCGAGGTCTACCAGGAGAAAATTTTCTCTTAGTAATAGCTGGTTTACCCATGCCAATTTTTGGAGTGACTGAGATGTAAGTTGTTGGCATGATGTTTCCAGCAGAGGAACT
37	chr7	151945106	151945226	CAP_H_07_01Ndn	-	MLL3	58508	45	AAGAGCTGAAGGGTAATTATGCAGCATGTCATGCGAAGGCAAGTCTGAAGAAGGTGTTGGGGAGGAAGACACATCTGCCTTGCTTATGTCTGCTGATGATGAAAATGATGACTCTGTCTC
37	chr7	151945226	151945346	CAP_H_07_01Ndo	-	MLL3	58508	35	AGATGATAACTTTATAGATTTGCCTCCTTGGTATGAAACATCTTTCACACAACCCTCAATTGTAGGAGTCATTTCAGAGTCCATCAATCCAGTAGAAAGTTCAGAATTTTCTTTCTGTTC
37	chr7	151945346	151945466	CAP_H_07_01Ndp	-	MLL3	58508	40	CTTTTCTCCTTGTAGCCTTTCTATAACCAACTGTTCCTCAGGACATAATGAAATACTTTCCTCATGTGGGGACACTAAGGTTTCTAGTGGAAGAGTGACAGATTCCATGACTAATTTTGG
37	chr7	151945466	151945586	CAP_H_07_01Ndq	-	MLL3	58508	42	AGGCCTTGATTCTTCTCTGGATACCACTGTTTCAGGTTCCTCTAACAACTGCAGTTGTTCTTGCTGCACAGTGATCTGGTGTGTAACGACTTCAATGTTTTCTGTCACTTCCATTTTATC
37	chr7	151945586	151945706	CAP_H_07_01Ndr	-	MLL3	58508	34	TTCAATTTGATCTTCGCCACAAATATGCTTCACTTCAGAAGACATTTTCAGGTCTTCACTATCAACTTCATTAGAAATCTGTTTTTCCAATTCAGTATTCACTGTATGTTGGGATGATAC
37	chr7	151946939	151947059	CAP_H_07_01Nds	-	MLL3	58508	40	CAATATGAACATACTGCTTACCAGCAATAAGAAGACTATCTGTGTCAAGACTTTCTGAGGGATGACTCTTCTGTTGCTCTTCAGTGTGGACTTGAACCGCTGTGAGTAACACATTTATAA
37	chr7	151947934	151948054	CAP_H_07_01Ndt	-	MLL3	58508	41	TACCATCTGGAACAATTCCAGGAGTGGACTCCTGACCGTTGACATCTTTATTAGCTGCCTGCTCTGAGAATACCATTTGATCTTCAGGGCCTTCAACTTCCATTTCATTGTTATAATCTT
37	chr7	151949023	151949143	CAP_H_07_01Ndu	-	MLL3	58508	45	CTGTAGTGAGCTCAGCTATCTCCACTTCCTCACCTGGCTGTAAACGATCCATCTCAGCTCCCAGGTGTTTACAATACATGCAGATATACTCTTCTTTGAGCTGAGTATCCAGTTCATGAT
37	chr7	151949143	151949263	CAP_H_07_01Ndv	-	MLL3	58508	36	CTGTTGGTTTGTCACACTCTAGGTGAACCCACCTGCAGTGATAAGTATACTTAAATAAAAATTTCTAACATCGAGTTATTATCTAGGTAAAGAGAAGGCATTGCTGAAAAGCTGGATATG
37	chr7	151949560	151949680	CAP_H_07_01Ndw	-	MLL3	58508	32	ATGGTAGAGCAAATGACCACATGAATAAAACAATCGACAAAACAACTGAATAGAATAACTATCTTCTTACCTTTTGCACATATTACAATGAAGCATGTCTTTCTGCAATTCTGGATGATA
37	chr7	151949680	151949800	CAP_H_07_01Ndx	-	MLL3	58508	43	ACACTTCCCACAGAAGGGACATAAGTTATCCTGCTGTTGGTAACAATTGTCACATATCAGGCAATTGTGGTGCCACTGAGAACTAGACCGTGTGCCACACTCTATACATATTCTGCAATT
37	chr7	151960098	151960218	CAP_H_07_01Ndy	-	MLL3	58508	40	ACTTTGCATTTCCAGCCATTGGTTGGTACTGATTTCATAACTGGTTGAAGACAAAAAGTATGATACCCTTTGTCACACGTATCACACACTAGCATCTTGCTATCTTCTCCCGATTGTCTA
37	chr7	151962088	151962208	CAP_H_07_01Ndz	-	MLL3	58508	42	CAATACACAGCTTTGAATTGAAATGAAAACTTACTTGCAGTTCTGGCACACTTTGCACTCAGGACATTGCCAACCTGCACGTTTTAATGGAGTAACCGCTATATCCAGGCACATTCCATG
37	chr7	151962208	151962328	CAP_H_07_01NdA	-	MLL3	58508	41	ATAGTGCTGACCACAAGTAGTACAAAAGAACTGATCTAAGAGGTCTCCCGGGCTGTCGCACACTGCACAGTTTGCATCTTCCTTCGCTATAATTAACAGTGAAACAATGAAATTGTTGTA
37	chr7	151970751	151970871	CAP_H_07_01NdB	-	MLL3	58508	44	TTGGTTGAAGTTTAAAAGTCTATCCGTAGTAAACTTACATCTTTCAGGAGCTTGGTCAATGTGTTCTGGACAAAGCAGGAAGATGTGACTGAAATCCTGAAAGGTGCCGGCTCCTGCAGC
37	chr7	151970871	151970991	CAP_H_07_01NdC	-	MLL3	58508	39	ACAAGGATAATGATACATCTGGGTACATTTCTCTTCACAGCATTTGATAGTGGCTCCAAGGTGCTTACAAAATGCACATCGCTGAAAGGGGTAAAGGAGAGAAATCTCTTTATAAAACCT
37	chr7	152007040	152007160	CAP_H_07_01NdD	-	MLL3	58508	49	GTCTACTTACTTCTGTGCTCCCTGAGACAACAGCTTTGTCCACGTTCACTAACAATGGTTCTTCCATCTGGCATACTCCTAGTGACCACTCCACACAACGGTGATGAGCCCAACAAGTGC
37	chr7	152008837	152008957	CAP_H_07_01NdE	-	MLL3	58508	42	GCTTCCAGAATTAAGAGGCAGTCATTATTGAAAACATGCCCATACCTGTAGAATCAAATAAGGCTTGGATATCAATGGCATCTGGAAGCCCAACCAGACTGAGTTCATCCCACAGTTTAC
37	chr7	152008957	152009077	CAP_H_07_01NdF	-	MLL3	58508	35	CAGCTTGATCATCTGAAGCTGTCTGGGTGCTTACACTTACACAAGATACTATATTCTGCTGAGGAGATCGTTCTCTGAAAATAAAATAAAATAACTGTGAAAGTGAAAACAAGCAGAAAA
37	chr7	152012203	152012323	CAP_H_07_01NdG	-	MLL3	58508	39	TAAAGTCGAAACTGCTTACTTTCTCTGTCCTCTTTGTTTTCGTGGTGCTGAGTTTTGCATTTTCTCATAGGTTCCATTGCTGTTGTCATCAATGTCCTTCTTGTTAGAAGGTTGGTTTCT
37	chr7	152012323	152012443	CAP_H_07_01NdH	-	MLL3	58508	37	CCATGGCAAGATAAATCCAGGCGTTATTCTGAATTGTTTTAAGTCTCCTTGTCCTAAGGAACTTTTTTCCCCACAGTAACAAAAAGCGCAGAGCTGTTCACTAGTAAAAATGAAATGTAA
37	chr7	152027685	152027805	CAP_H_07_01NdI	-	MLL3	58508	46	CTGATTTTGGCTTCTACACCAACAGAGACCAGGGAGTTTGCCGATTCCTCAGACACAGATCGCTGAAGAGTTGGAATTAGCTGTTTGCTGTTATCCACTTCTGCTTCAGCATCCTCTTCT
37	chr7	152055640	152055760	CAP_H_07_01NdJ	-	MLL3	58508	43	TACATTCTTATAAATTCTTGAGTTCTGATACCTGTTTCCACAATCGTTTCTGTTTCTGTTGTCTCCAGCCCATCCATGCTGTCCTCATCTTCCACTGCAGTTTTCCCCCTACTTCGAGGT
37	chr7	152132710	152132830	CAP_H_07_01NdK	-	MLL3	58508	70	TTCTTTCTGGCTCTCTGGAAAGGGGAAGCGCCATCTTTGCGAGGCCGGCCCCGAGGTCTTTTGTCTGCGGCTGCGGGGCTCGGGGCCGGGGCTCCAGGCTCCTCGGGGGGTGGTGGCGGC
37	chr7	152132855	152132922	CAP_H_07_01X0p	-	MLL3	58508	62	CCTCCTCCGACGACATCCTAGTCACCAGGAAAGACACATGGATCCCGGTCCTCCTCCTGGGGGGCTC
37	chr9	21802703	21802823	CAP_H_09_02anJ	+	MTAP	4507	66	AGTCCCGAGCGCTCGCCCACTGCAGATTCCTTTCCCGTGCAGACATGGCCTCTGGCACCACCACCACCGCCGTGAAGGTGAGATGAGCCCTCCCAGCCGCAGCGGTTCGCCCTGCCGGAT
37	chr9	21815422	21815542	CAP_H_09_02anK	+	MTAP	4507	38	CTCTCTTAGATTGGAATAATTGGTGGAACAGGCCTGGATGATCCAGAAATTTTAGAAGGAAGAACTGAAAAATATGTGGATACTCCATTTGGCAAGGTTAATATCCAACTTGTGGAGACA
37	chr9	21816681	21816801	CAP_H_09_02anM	+	MTAP	4507	35	GAGTTAAATGTCATTTTTTCATTGCATGCAGCCATCTGATGCCTTAATTTTGGGGAAGATAAAAAATGTTGATTGCGTCCTCCTTGCAAGGTATGGTATTTTAAGCTTTTTGGATGTTAC
37	chr9	21818083	21818203	CAP_H_09_02anN	+	MTAP	4507	48	ACATCTGGGCTTTGAAGGAAGAGGGCTGTACACATGTCATAGTGACCACAGCTTGTGGCTCCTTGAGGGAGGAGATTCAGCCCGGCGATATTGTCATTATTGATCAGTTCATTGACAGGT
37	chr9	21837897	21838017	CAP_H_09_02anO	+	MTAP	4507	47	ATTTTGTAGGACCACTATGAGACCTCAGTCCTTCTATGATGGAAGTCATTCTTGTGCCAGAGGAGTGTGCCATATTCCAATGGCTGAGCCGTTTTGCCCCAAAACGAGAGAGGTGTGTAG
37	chr9	21854629	21854749	CAP_H_09_02anP	+	MTAP	4507	54	GTTCTTATAGAGACTGCTAAGAAGCTAGGACTCCGGTGCCACTCAAAGGGGACAATGGTCACAATCGAGGGACCTCGTTTTAGCTCCCGGGCAGAAAGCTTCATGTTCCGCACCTGGGGG
37	chr9	21854749	21854869	CAP_H_09_02anQ	+	MTAP	4507	50	GCGGATGTTATCAACATGACCACAGTTCCAGAGGTGGTTCTTGCTAAGGAGGCTGGAATTTGTTACGCAAGTATCGCCATGGCGACAGATTATGACTGCTGGAAGGAGCACGAGGAAGCA
37	chr9	21859351	21859471	CAP_H_09_02anR	+	MTAP	4507	45	CAAAAGCTTACTGCTCACTACCATACCTCAGATAGGGTCCACAGAATGGTCAGAAACCCTCCATAACCTGAAGGTAAGTGTCAGCCATGGACAATCAGGCATGTCTGTAGACTCTCTATT
37	chr9	21861974	21862094	CAP_H_09_02anS	+	MTAP	4507	35	AATATGGCCCAGTTTTCTGTTTTATTACCAAGACATTAAAGTAGCATGGCTGCCCAGGAGAAAAGAAGACATTCTAATTCCAGTCATTTTGGGAATTCCTGCTTAACTTGAAAAAAATAT
37	chr9	22029413	22029533	CAP_H_09_02anT	+	MTAP	4507	46	TTTTTGGATGTTTTGCAGGACTATTTGCCACGACATTTCAAAGGATTCCAAGAGAGAATATTGGTGTCCATGCTGTGATGATTCCTCAGCTCCTCTCATCTGATCTCCGTCCTGGCCCCC
37	chr1	11167046	11167166	CAP_H_01_02bka	-	MTOR	2475	51	AGGTCTTGGGATAGGTGGCAGGGGTGAGGTCAGCATCTTCTGTGTCTTTACAGTCTAGGATCCTAATCCATGTTCTCCACGACCTGAGGCTTCTTGGCTGTGCTGAGTTTGCTGTACCCA
37	chr1	11167556	11167676	CAP_H_01_02bkc	-	MTOR	2475	37	CCTAAGAAGGCAGAAAGAAAAGGAATATTTTAATAATTTGAGCTTCTTCAAAGGTTTACACAGATAACTTGAAAATGAAAAGGCCAAGGTCTGACAACCCTAGGGTATTCCCTGAGCTCT
37	chr1	11168230	11168350	CAP_H_01_02bkd	-	MTOR	2475	49	CACTCACCAGCCAATATAGCACTGGCAGAGGTTTTCATGGGATGTCGCTTGTTTGATGAGCAGCTCAACTTGCGTTGGAACATCCAAAGTGTCATCATGAGAGAAGTCCCGACCTAGCAC
37	chr1	11169326	11169446	CAP_H_01_02bke	-	MTOR	2475	41	TAAACACATGACACACTCACCAGTGAGCTTATCTCGAACCCTGTTAATAATCTGGATAGCTTTCTTATTTAGGGCCTCTGGTTTCACCAAACCGTCTCCAACTGGAATACACAAAAGTAG
37	chr1	11169685	11169805	CAP_H_01_02bkf	-	MTOR	2475	44	TCCTCAGAGGCTGAACTTACTGAAAGAATGAATAGATTCTGGCACTGTGGTCCCCGTTTTCTTATGGGCTGGCTCTCCAAGTTCCACACCGTCCAAAATTTCTATGGGAAAAGAAATCAA
37	chr1	11171067	11171187	CAP_H_01_02bkg	-	MTOR	2475	46	CAGCCACCAGTATAAGCTCCCCCAGAGACTGTGTGTCCTATGAGCCTGGTGATTCAGGCATTCACAAATCCTGTCACAGTGTCCATGTATGACATTATAAGCCAGTATCCCAATTTCTTG
37	chr1	11172881	11173001	CAP_H_01_02bki	-	MTOR	2475	50	TTTGCGACCTCCCGTGGATGCACCTACCGACTGACTGGCCAGCAGAGTAGGAATCCGTCCTCGTTCGGGATCGCTTGTTGCCTTTGGTATTTGCTAGGGAGAGAAATAAAGAGTATTGAA
37	chr1	11174424	11174544	CAP_H_01_02bkj	-	MTOR	2475	54	ACGGCCATGACACTGTCCTTGTGCTCTCGCAGCACCTCCATCACTGTGTGGCATGTGATTCTGTAGTTGCCATCCAGGCCTGTAACCTAGAAATGGGACAGAGCCACTCACCACAGGAGT
37	chr1	11174846	11174966	CAP_H_01_02bkk	-	MTOR	2475	41	GCTCGTTCCCGATATCCACTCACCTCCATAGCATTGGTCAACATTCTTGTTAGTCTAAATGGAATCTTCTCTGGAAACTTCTCTCGGGTCATAGCAACCTACAGAATAATAAATGGGAAA
37	chr1	11175428	11175548	CAP_H_01_02bkl	-	MTOR	2475	49	TGGGGTTCTAGAACATGTGTTCACCTCAAAGCAGTCCCCAAAGTCAATGTGCAGGATCTTCCCACTCAGACGGTCCAGCATCAGGTTGGATGGGTGTCTTTGAGAAACAGAAGACAGATC
37	chr1	11177041	11177161	CAP_H_01_02bkm	-	MTOR	2475	42	ACCAAATTAAATTACTCACCTATCTCCCAGGCCTAAAATATACCCAACCATTGACATGACCGCTAAAGAACGGGTATAATTGGTTCTTCGGTCAAACCACACCTAGAACACAGGAGTGCA
37	chr1	11181352	11181472	CAP_H_01_02bkn	-	MTOR	2475	48	CTGTATTATTGACGGCATGCTCAAACACCTCCACCTTCTGCATCAGAGTCAAGTGGTCATAGTCCGGAGCCATCTGCATCAGGACACAACTGTTCAGTAAGAGAGCAGCCTAAGACATGT
37	chr1	11182085	11182205	CAP_H_01_02bko	-	MTOR	2475	58	TGTAGTCCCGGATGAGGGCGTGCAGTGTGTCACAGTGGGGAACCCAGCCAATGAGGCCCGAGTTGGTCGATAAAGGGATGACAGCGTATCTCTGGATGCTGGCGCCCACAGAAAAGCAGG
37	chr1	11184604	11184724	CAP_H_01_02bkp	-	MTOR	2475	52	CAGGCCGAAGAGCTGCATCACACGCTCATCCTGGCGCAGATCTTCATGGCCTTTTAGAAGGAAAACAAACTCATGTCCGTTGCTGCCTGTAAGGAACAGTGGGAGCGGTGAGTGTACATC
37	chr1	11186728	11186848	CAP_H_01_02bkq	-	MTOR	2475	49	GACGGTGCTATGGACTGAATGCGAATGATTGGCTGGTTGGGGTCATATGTTCCTGGCACAGCCAATTCAAGGTCCCGGCACATCAGAAGTTTTGGGGAAACATATTGCAGCTCTAAGGAT
37	chr1	11187116	11187236	CAP_H_01_02bkr	-	MTOR	2475	48	AGGCTTGGGTGAGGTCCTTGACATTCCCTGATTTCATGTACTTCCTGCACCACTCTTGGGCCTCCATTAAATCTCGACCATAGGCCTGAGAGAGAAAGCAGGCACGTTTTCAAGTTATCA
37	chr1	11187730	11187850	CAP_H_01_02bks	-	MTOR	2475	53	CATGCAAGGGCTCCAGCACCTCAAACATGCCTTTCACGTTCCTTTCCCCAAAGTACAAACGAGATGCCTCTTCCAGGCCTTCATGCCACATCTCATGCCAGAGGATGGCCACTCGGATCA
37	chr1	11188110	11188230	CAP_H_01_02bkt	-	MTOR	2475	49	GAATCTTGTTGGCTGCATTGTGCCGGGCTGTCGTGGTAGACTTAGAAGCCACTGTCAGTGGGTAGATGAGGGCCTGAGGGAAAAACAGAAGAAACATCTATAAAGGAAATGTGGGTTGGG
37	chr1	11188499	11188619	CAP_H_01_02bku	-	MTOR	2475	50	TCTCCACATACCTGGGGGTGGTACCGACCAATGTCTGTGAGAAGCTGGTGAATGAGACGTCCCACCAAGGGTCTGGGCGTATCAATTCTTGCAATGAGCTGAGGTATAACCTGGTATTCA
37	chr1	11188899	11189019	CAP_H_01_02bkv	-	MTOR	2475	45	AAGTATCCTCACCTGTAGCCAGGTATCAATCTGGATGGCTTTCACCCCCTCCACTAAGGCCTCATTGACATCTGGCCAGTGACCATAATCAAACCATAAGGTGAGAACTCTGAAAAAGAA
37	chr1	11189784	11189904	CAP_H_01_02bkw	-	MTOR	2475	53	TCTCTGATACCTGAGTGTATCCTGGAGGTTGTTGCCTCGTGACAAGGAGATGGAACGGAAGAAGCCCTGGACGGCAGGCACCGTGTACATCAGGAGGGTTTTGGACAGATCCTGTTGGAA
37	chr1	11190635	11190755	CAP_H_01_02bkx	-	MTOR	2475	66	TCTCGGCCTCGCTCTCACTGTTGCTGCCCTCGGTGCTGGCAGTGGTGGTGGCAGTGGCGGCCGTGGTGGCGGCAGTGGTGGCGTTGGTGATGTTGGCCCCGCTGGCATGACGCAGTTTCT
37	chr1	11190755	11190875	CAP_H_01_02bky	-	MTOR	2475	54	TCTTCTCATCGCGGGCTTGGTTCTGATGTTTGTAGTGTAGCACAGCTTCGAAGTTCATCACTGCCCACGCATGCCAGGCCTGGTTGGGGAGAAAGGCAAGGACAGACACTGGAGCTGTGA
37	chr1	11193135	11193255	CAP_H_01_02bkz	-	MTOR	2475	55	CCTTGTACCAGCTGCGGTCGTGCTCTGTGGCGGCGCTGTAGTACTGCAGCACTTTGGGGATTGTGCTCTCATTGATGCCCTGTAGATTCAGCTGCCACTCTCCAAGTTTCAGGAAGCATC
37	chr1	11194405	11194525	CAP_H_01_02bkA	-	MTOR	2475	55	ACCGGGCCATGAGCTTGTGCAGTTCCTGCTTATGCTGCTGGTCCTCAGTAGCGATGGCATGCTGGGCCTGTTGCTGCATGGTCTGGACAAAATGCTGCATGTGCTGGAAGGCATCGATCT
37	chr1	11199410	11199530	CAP_H_01_02bkB	-	MTOR	2475	45	GGTGAACTGTTGGCAGAGGATGGTCAAGTTGCCGAGACGGATCAACTCCCAGGAGCAACACTAAAGTTTTATGAGCAAGAGCCTTAAAAATAAGAGAAACTGGGTTATAGACAGAACTGG
37	chr1	11199639	11199759	CAP_H_01_02bkC	-	MTOR	2475	47	TGTCTTCATGAGGGCTGACCACAAGGGACCGCACCATAAGGATTTTCTGCCAGTCCTCTACGATACGCTGGCAGCCCTGGAACATTCAGAAGTGAAGATTAGATATGTCTTCTGATACAT
37	chr1	11204698	11204818	CAP_H_01_02bkD	-	MTOR	2475	56	GCTCACCTGCAGTCTCTCCCACCAGATCTGGCGGATGATCTCTCGTCGCTCGGGGACAAGTTTGTACTGGATAACCTCCTCCAGCTCGGACAGCATGTGGCAAGAAACCATGGCCTGATG
37	chr1	11205003	11205123	CAP_H_01_02bkE	-	MTOR	2475	49	TGCAGAATAGTTGACACTTACCCCATATGCCCGACTGTAACTCTCTCCTGCCATCGCAGTTAATTCAGCATCCAGCAGGTCCCTGGCCTTGTCAATGCACTAGAAGAGAAACAACCCTTG
37	chr1	11206730	11206850	CAP_H_01_02bkF	-	MTOR	2475	52	ACCTGTTGTGCCAAGGAGAAGAGGTCCTGATGCAGTGCCAGCACAGCTCTATAAAATGCCCCATCATGGGTGTCCCGAGGGATCATACAGGTGTATTCTTCCATGCTGTCCCACTGACCT
37	chr1	11210172	11210292	CAP_H_01_02bkG	-	MTOR	2475	53	GAAGCTTTACCTAAACCCCATGCAGCTGCAGCAGCCATCCGGGCCATCTTGGCTTGGGTCTCATCATTAACCAGGGTCCACTTTTCACAGCACTGCTGGTGGAGTTGACCCCTGAAGAAA
37	chr1	11217258	11217378	CAP_H_01_02bkH	-	MTOR	2475	50	GTCGTCCTTGTTGGTGTCCATTTTCTTGTCATAGGCCACAAGGGCATCCTCCCACTCGTGCAGTTTCTCATACCAGGTAGCCTGGATCTCCTGTTACATGGGAAAGAAAGACTGCTGTGA
37	chr1	11227476	11227596	CAP_H_01_02bkI	-	MTOR	2475	45	CCAAAAAGAATGAGGTGCTTACCAGCTCTCCAAAGTGTTTCATGGCATATTCTAACACTCCGGCCGCTGCCTCCGGCTGCTGTAGCTTATTATTAATGCTGAGAAAACAAAGGGAAAAGG
37	chr1	11259364	11259484	CAP_H_01_02bkJ	-	MTOR	2475	52	TTCTTTGTAGTGTAGTGCTTTGGCATATGCTCGGCACTTGGCAGCTCTCTCACCCAGCAGAACAATGCCATTGTCATCTCTCAGTGGCAGGGGGCCCTGGAGAAGAGCAAAACCTCACAG
37	chr1	11259647	11259767	CAP_H_01_02bkK	-	MTOR	2475	49	CTTCAGCGATGTCTTGTGAGGTGAGGGCCAACTCGATGCTTCTGATGAGCTCATCCTGTTGATCTTCATTCAGTTCAGACCAGCAGGACACAAATGCAGCATTGAAGAGATCCCTGAAGG
37	chr1	11264667	11264787	CAP_H_01_02bkL	-	MTOR	2475	60	GGGCGATGATGAGTCCTTCAGCAGCTCCAGGCTCAGCCGTCTCAGCCATTCCAGCCAGTCATCTTTGGAGACCCTCCTGGCAGCGCCCCAGGCCTGTGATCCCACAGGTGACAATGGAAA
37	chr1	11269418	11269538	CAP_H_01_02bkM	-	MTOR	2475	47	CCACTGGTCCACTAGCCAATGCATCCCCTTGGCCACTCCTAAGCATCCGATGCTGGTAAATCAAAGGATCCTCCTCTTCATCAGCAAGTGTGTATCCCTACAACCAAAGATTTATAGGAA
37	chr1	11270856	11270976	CAP_H_01_02bkN	-	MTOR	2475	40	GAAGTATAGTTCACCTTGACAATTCTGCAGATGAGCACATCATAGCGCTGATGATTGATTCGGTGTCGCACCAGAACTTTATTCACCATTGGAATGAAAATTTGGTACTAAAACAGGAGG
37	chr1	11272418	11272538	CAP_H_01_02bkO	-	MTOR	2475	56	AGCGCAGTTCTGGGCTCTGGTCCAGTGTTCGAACAATAGGGTGAATGATCCGGGAGGCATAGTCAGTGAAATCCAGGGACTCCGTCAGGCGGTCCACAGTCTCTAGCGCTGCCCTACAAC
37	chr1	11272848	11272968	CAP_H_01_02bkP	-	MTOR	2475	50	TCACTTTCGAGATGGCAGTGGAGCTTCAGGGGCATCAAACAACTTAACAATAGGAGGCAGCAGTAAATGCAGGTAGTCATCCAGGTTGGCGCCAAACAGCTGGATTGCAGCCAGTAACTG
37	chr1	11273505	11273625	CAP_H_01_02bkQ	-	MTOR	2475	47	GCATGTGTGGGATCAGCTGGGGCAGGTAGAGCTTAAATTCACCCCCAAGAGCTACCACAATTTGCTCAATGAGAAGAATGATCGTGCTCTGAATTGAGGTGTTCATGACCCAGAATTCCT
37	chr1	11276187	11276307	CAP_H_01_02bkR	-	MTOR	2475	42	CATTAACTTCTACTCACTCTCATGAGGGTGACTATTTCATCCATATAAGGTCTGATGTGGCTCTTCACAAAGGACACCAACATTCCCAGCTGCTGGAACAAAAACTGAAATGGACAAGAG
37	chr1	11288774	11288894	CAP_H_01_02bkS	-	MTOR	2475	54	TGACCTGGGGCAGGAACTGCACACATTTGAGTCCCAGGGACTTGAAGATGAAGGTGATGGCCTGGACAACCATGGTGTGATGATGAGAGAGTGACTGGTCTCGGAAGATCCGCATCAGGG
37	chr1	11288894	11289014	CAP_H_01_02bkT	-	MTOR	2475	47	CCACCATGGACACAGCTGGGTAGAACTCATCCAGAGGCAAGTTTCCCATGTTGACCAGCATTTCACTAGTGCTATAGTCAGCTAGGACAAAACAACAGAGAGTGTTAGAGCTACACATGG
37	chr1	11291031	11291151	CAP_H_01_02bkU	-	MTOR	2475	48	CGGGACTGGTCTATCATGCCAATGTTCACTTTGTGCTTGTAAGGATCCAAAGCCCCTAAAAGCCCTAACACACGGATGGCCTGCGTGGGAAAGGGGAGGGAAAAAAGAAAACATTCATCA
37	chr1	11291406	11291526	CAP_H_01_02bkV	-	MTOR	2475	54	CCTCAAGCAAAGTAGGGTACTTCCTGTAGGGCTCTACTACATAGCCAGTGCTGGCCACCAACTGTCCCAGGGTCCACAGAGCCACCTGGATAGGCACAAGAACACGATTCAATGAGCCAG
37	chr1	11292478	11292598	CAP_H_01_02bkW	-	MTOR	2475	41	GCAGTAATACTCACCTGCCTTTTGGCCAACAAAGAGGAATCCTGGAGCATGTCCATGATGATAATAAAAAGTTCATCAACCCATTTCCTCATTTCCAGGCCACTAACCTGCAAAATGAAA
37	chr1	11293439	11293559	CAP_H_01_02bkX	-	MTOR	2475	42	TAGCTGCCCCTTTACCTGTGCCAATTCTCCTATTGTTGCCAGGACATTATTGATCACACCTGGGTTTGGATCAGGGTCTGGATCTTTCAGTTTCAAAATTAATGCCTAGAGAAAGAAGTT
37	chr1	11294249	11294369	CAP_H_01_02bkY	-	MTOR	2475	49	CCAGGTGCCCCAGCATGCGGGCACTCTGCTCTTTGATTCTTCCAATCCCACTGTGCTCCAACTCTGTCAAAATCTGTAGGGAAGAAAGGCTCATATGTTCTCTATGGCAGAAGACATTCT
37	chr1	11297949	11298069	CAP_H_01_02bkZ	-	MTOR	2475	58	TACTGAGTCGGCCCACAGTGCAGATGGCCAGCTCCCGGATCTCAAACACCTGGTCATTCAGAGCCACAAACAAGGCCTGCAAGTTCTCCGCCTGGGCCAGGTGTGCATCAAAGCGCTCGT
[truncated: 1,031 more rows]
