# Supplementary material for: The prognostic effects of somatic mutations in ER-positive breast cancer
Source: Nat Commun. 2018 Sep 4;9:3476. doi: 10.1038/s41467-018-05914-x (PMC6123466; doi:10.1038/s41467-018-05914-x)
Supplement: Supplementary file 12 — Supplementary Data 9 [file 41467_2018_5914_MOESM12_ESM.xlsx]

## Sheet: Sheet1
Supplementary Data 9. BRCA and ATM pathogenicity analysis
																																			ClinVar						LOVD			BRCA Exchange	trv_type
chromosome_name	start	stop	reference	variant	type	gene_name	transcript_name	transcript_species	transcript_source	transcript_version	strand	transcript_status	trv_type	c_position	c_position_fixed	amino_acid_change	ucsc_cons	domain	all_domains	deletion_substructures	transcript_error	default_gene_name	gene_name_source	ensembl_gene_id	Sample	total_coverage	Tumor_ref_count	Tumor_var_count	Tumor_VAF	FilterCall	Prob	LLR	ExAC_adj_AF	Source	HGVS	c.change	Pathogenic_status	ClinVar Review Status (max=5)	Number of Submissions	Submission Distribution	hgvs	LOVD	LOVD Effect (Classification)	Pathogenic_status	Pathogenic_status	Consensus	Consensus_source
11	108115601	108115601	G	A	SNP	ATM	ENST00000278616	human	ensembl	70_37	1	known	missense	c.749	NA	R250Q	0.994	NULL	pfam_PIK-rel_kinase_FAT,pfam_PI3/4_kinase_cat_dom,pfam_TAN,pfam_FATC,superfamily_Kinase-like_dom,superfamily_ARM-type_fold,smart_PI3/4_kinase_cat_dom,pfscan_PIK_FAT,pfscan_FATC,pfscan_PI3/4_kinase_cat_dom	-	no_errors	ATM	HGNC	ENSG00000149311	H_KU-162-1316297	163	100	63	38.65	Somatic	1	49.6496	4.884e-05	TAM	NC_000011.9:g.108115601G>A	NM_000051.3:c.749G>A	Likely benign; uncertain significance	1	3	Likely benign(1);Uncertain significance(2)	g.108115601G>A	0	NA	NA	Assumed Uncertain_significance	Conflicting	ClinVar
11	108115601	108115601	G	A	SNP	ATM	ENST00000278616	human	ensembl	70_37	1	known	missense	c.749	NA	R250Q	0.994	NULL	pfam_PIK-rel_kinase_FAT,pfam_PI3/4_kinase_cat_dom,pfam_TAN,pfam_FATC,superfamily_Kinase-like_dom,superfamily_ARM-type_fold,smart_PI3/4_kinase_cat_dom,pfscan_PIK_FAT,pfscan_FATC,pfscan_PI3/4_kinase_cat_dom	-	no_errors	ATM	HGNC	ENSG00000149311	H_LV-2677-1226977	230	124	106	46.09	Somatic	1	87.2782	4.884e-05	TAM	NC_000011.9:g.108115601G>A	NM_000051.3:c.749G>A	Conflicting interpretations of pathogenicity	1	3	Likely benign(1);Uncertain significance(2)	g.108115601G>A	0	NA	NA	Assumed Uncertain_significance	Conflicting	ClinVar
11	108117799	108117799	G	A	SNP	ATM	ENST00000278616	human	ensembl	70_37	1	known	missense	c.1010	NA	R337H	1	superfamily_ARM-type_fold	pfam_PIK-rel_kinase_FAT,pfam_PI3/4_kinase_cat_dom,pfam_TAN,pfam_FATC,superfamily_Kinase-like_dom,superfamily_ARM-type_fold,smart_PI3/4_kinase_cat_dom,pfscan_PIK_FAT,pfscan_FATC,pfscan_PI3/4_kinase_cat_dom	-	no_errors	ATM	HGNC	ENSG00000149311	H_LV-2101-1226915	155	94	61	39.35	Somatic	1	48.2727	8.978e-05	TAM	NC_000011.9:g.108117799G>A	NM_000051.3:c.1010G>A	Conflicting interpretations of pathogenicity	1	4	Likely benign(1);Uncertain significance(3)	g.108117799G>A	0	NA	NA	Assumed Uncertain_significance	Conflicting	ClinVar
11	108129732	108129732	C	T	SNP	ATM	ENST00000278616	human	ensembl	70_37	1	known	missense	c.2396	NA	A799V	0.069	superfamily_ARM-type_fold	pfam_PIK-rel_kinase_FAT,pfam_PI3/4_kinase_cat_dom,pfam_TAN,pfam_FATC,superfamily_Kinase-like_dom,superfamily_ARM-type_fold,smart_PI3/4_kinase_cat_dom,pfscan_PIK_FAT,pfscan_FATC,pfscan_PI3/4_kinase_cat_dom	-	no_errors	ATM	HGNC	ENSG00000149311	H_KU-16327-1320525	128	67	61	47.66	Somatic	1	50.6986	4.925e-05	TAM	NC_000011.9:g.108129732C>T	NM_000051.3:c.2396C>T	Conflicting interpretations of pathogenicity	1	4	Likely benign(2);Uncertain significance(2)	g.108129732C>T	0	NA	NA	Assumed Uncertain_significance	Conflicting	ClinVar
11	108158399	108158399	A	G	SNP	ATM	ENST00000278616	human	ensembl	70_37	1	known	missense	c.4066	NA	p.N1356D	0	superfamily_ARM-type_fold	pfam_PIK-rel_kinase_FAT,pfam_PI3/4_kinase_cat_dom,pfam_TAN,pfam_FATC,superfamily_Kinase-like_dom,superfamily_ARM-type_fold,smart_PI3/4_kinase_cat_dom,pfscan_PIK_FAT,pfscan_FATC,pfscan_PI3/4_kinase_cat_dom	-	no_errors	ATM	HGNC	ENSG00000149311	H_KU-1212-1212_A3_core	264	148	116	43.94	Somatic	1	94.3048	0.00013877	MA12	NC_000011.9:g.108158399A>G	NM_000051.3:c.4066A>G	Likely benign; uncertain significance	1	5	Likely benign(1);Uncertain significance(4)	g.108158399A>G	0	NA	NA	Assumed Uncertain_significance	Conflicting	ClinVar
11	108160416	108160416	T	C	SNP	ATM	ENST00000278616	human	ensembl	70_37	1	known	missense	c.4324	NA	p.Y1442H	1	superfamily_ARM-type_fold	pfam_PIK-rel_kinase_FAT,pfam_PI3/4_kinase_cat_dom,pfam_TAN,pfam_FATC,superfamily_Kinase-like_dom,superfamily_ARM-type_fold,smart_PI3/4_kinase_cat_dom,pfscan_PIK_FAT,pfscan_FATC,pfscan_PI3/4_kinase_cat_dom	-	no_errors	ATM	HGNC	ENSG00000149311	H_KU-10611-10611_A12_core	81	12	69	85.19	Somatic	1	75.7133	0.00043094	MA12	NC_000011.9:g.108160416T>C	NM_000051.3:c.4324T>C	Benign, uncertain significance	1	6	Benign(1);Uncertain significance(5)	g.108160416T>C	1	?/. (VUS)	NA	Assumed Uncertain_significance	Conflicting	ClinVar
11	108199845	108199845	C	G	SNP	ATM	ENST00000278616	human	ensembl	70_37	1	known	missense	c.7187	NA	p.T2396S	1	pfam_PIK-rel_kinase_FAT,superfamily_ARM-type_fold,pfscan_PIK_FAT	pfam_PIK-rel_kinase_FAT,pfam_PI3/4_kinase_cat_dom,pfam_TAN,pfam_FATC,superfamily_Kinase-like_dom,superfamily_ARM-type_fold,smart_PI3/4_kinase_cat_dom,pfscan_PIK_FAT,pfscan_FATC,pfscan_PI3/4_kinase_cat_dom	-	no_errors	ATM	HGNC	ENSG00000149311	H_KU-278-278_A5_core	144	81	63	43.75	Somatic	1	51.16	0.0001876	MA12	NC_000011.9:g.108199845C>G	NM_000051.3:c.7187C>G	Likely benign; uncertain significance	1	5	Likely benign(2);Uncertain significance(3)	g.108199845C>G	0	NA	NA	Assumed Uncertain_significance	Conflicting	ClinVar
11	108201023	108201023	T	C	SNP	ATM	ENST00000278616	human	ensembl	70_37	1	known	missense	c.7390	NA	p.C2464R	1	pfam_PIK-rel_kinase_FAT,superfamily_ARM-type_fold,pfscan_PIK_FAT	pfam_PIK-rel_kinase_FAT,pfam_PI3/4_kinase_cat_dom,pfam_TAN,pfam_FATC,superfamily_Kinase-like_dom,superfamily_ARM-type_fold,smart_PI3/4_kinase_cat_dom,pfscan_PIK_FAT,pfscan_FATC,pfscan_PI3/4_kinase_cat_dom	-	no_errors	ATM	HGNC	ENSG00000149311	H_KU-1029-1029_2_core	76	56	20	26.32	Somatic	1	14.6201	0.00056965	MA12	NC_000011.9:g.108201023T>C	NM_000051.3:c.7390T>C	Benign, likely benign, uncertain significance	1	5	Benign(1);Likely benign(3);Uncertain significance(1)	g.108201023T>C	1	?/. (VUS)	NA	Assumed Uncertain_significance	Conflicting	ClinVar
11	108205783	108205783	A	T	SNP	ATM	ENST00000278616	human	ensembl	70_37	1	known	nonsense	c.8098	NA	p.K2700*	1	superfamily_Kinase-like_dom,superfamily_ARM-type_fold	pfam_PIK-rel_kinase_FAT,pfam_PI3/4_kinase_cat_dom,pfam_TAN,pfam_FATC,superfamily_Kinase-like_dom,superfamily_ARM-type_fold,smart_PI3/4_kinase_cat_dom,pfscan_PIK_FAT,pfscan_FATC,pfscan_PI3/4_kinase_cat_dom	-	no_errors	ATM	HGNC	ENSG00000149311	H_KU-1102-1102_1B_core	159	59	100	62.5	Somatic	1	91.5334	NA	MA12	NC_000011.9:g.108205783A>T	NM_000051.3:c.8098A>T	Likely pathogenic	1	1	1 likely pathogenic	g.108205783A>T	1	?/. (-)	NA	Assumed Uncertain_significance	Likely pathogenic	ClinVar
11	108128334	108128334	G	A	SNP	ATM	ENST00000278616	human	ensembl	70_37	1	known	splice_site	c.2376+1	NA	e14+1	1	-	-	-	no_errors	ATM	HGNC	ENSG00000149311	H_KU-KP90-KP90	48	39	9	18.75	Somatic	0.998019	6.22226	NA	POLAR	NC_000011.9:g.108128334G>A	NM_000051.3:c.2376+1G>A	Likely pathogenic	1	1	1 likely pathogenic	g.108128334G>A	1	+/. (-)	NA	Assumed Uncertain_significance	Likely pathogenic	ClinVar
11	108122653	108122653	T	G	SNP	ATM	ENST00000278616	human	ensembl	70_37	1	known	missense	c.1697	NA	V566G	0.944	superfamily_ARM-type_fold	pfam_PIK-rel_kinase_FAT,pfam_PI3/4_kinase_cat_dom,pfam_TAN,pfam_FATC,superfamily_Kinase-like_dom,superfamily_ARM-type_fold,smart_PI3/4_kinase_cat_dom,pfscan_PIK_FAT,pfscan_FATC,pfscan_PI3/4_kinase_cat_dom	-	no_errors	ATM	HGNC	ENSG00000149311	H_KU-4236-1316247	84	62	22	26.19	Somatic	1	16.0689	NA	TAM	NC_000011.9:g.108122653T>G	NM_000051.3:c.1697T>G	no data	NA	NA	NA	g.108122653T>G	0	NA	NA	Assumed Uncertain_significance	No data	ClinVar
11	108127059	108127059	A	G	SNP	ATM	ENST00000278616	human	ensembl	70_37	1	known	missense	c.2242	NA	K748E	1	superfamily_ARM-type_fold	pfam_PIK-rel_kinase_FAT,pfam_PI3/4_kinase_cat_dom,pfam_TAN,pfam_FATC,superfamily_Kinase-like_dom,superfamily_ARM-type_fold,smart_PI3/4_kinase_cat_dom,pfscan_PIK_FAT,pfscan_FATC,pfscan_PI3/4_kinase_cat_dom	-	no_errors	ATM	HGNC	ENSG00000149311	H_LV-100-1316287	45	25	20	44.44	Somatic	1	16.308	NA	TAM	NC_000011.9:g.108127059A>G	NM_000051.3:c.2242A>G	no data	NA	NA	NA	g.108127059A>G	0	NA	NA	Assumed Uncertain_significance	No data	ClinVar
11	108203561	108203561	G	A	SNP	ATM	ENST00000278616	human	ensembl	70_37	1	known	missense	c.7861	NA	E2621K	1	superfamily_Kinase-like_dom,superfamily_ARM-type_fold	pfam_PIK-rel_kinase_FAT,pfam_PI3/4_kinase_cat_dom,pfam_TAN,pfam_FATC,superfamily_Kinase-like_dom,superfamily_ARM-type_fold,smart_PI3/4_kinase_cat_dom,pfscan_PIK_FAT,pfscan_FATC,pfscan_PI3/4_kinase_cat_dom	-	no_errors	ATM	HGNC	ENSG00000149311	H_LV-4702-1315983	136	116	20	14.71	Somatic	0.999998	13.2906	NA	TAM	NC_000011.9:g.108203561G>A	NM_000051.3:c.7861G>A	no data	NA	NA	NA	g.108203561G>A	0	NA	NA	Assumed Uncertain_significance	No data	ClinVar
11	108213985	108213985	T	C	SNP	ATM	ENST00000278616	human	ensembl	70_37	1	known	missense	c.8305	NA	W2769R	1	pfam_PI3/4_kinase_cat_dom,superfamily_Kinase-like_dom,superfamily_ARM-type_fold,smart_PI3/4_kinase_cat_dom,pfscan_PI3/4_kinase_cat_dom	pfam_PIK-rel_kinase_FAT,pfam_PI3/4_kinase_cat_dom,pfam_TAN,pfam_FATC,superfamily_Kinase-like_dom,superfamily_ARM-type_fold,smart_PI3/4_kinase_cat_dom,pfscan_PIK_FAT,pfscan_FATC,pfscan_PI3/4_kinase_cat_dom	-	no_errors	ATM	HGNC	ENSG00000149311	H_LV-216-1316309	75	28	47	62.67	Somatic	1	42.9546	NA	TAM	NC_000011.9:g.108213985T>C	NM_000051.3:c.8305T>C	no data	NA	NA	NA	g.108213985T>C	0	NA	NA	Assumed Uncertain_significance	No data	ClinVar
11	108224499	108224499	C	T	SNP	ATM	ENST00000278616	human	ensembl	70_37	1	known	missense	c.8678	NA	A2893V	1	pfam_PI3/4_kinase_cat_dom,superfamily_Kinase-like_dom,superfamily_ARM-type_fold,smart_PI3/4_kinase_cat_dom,pfscan_PI3/4_kinase_cat_dom	pfam_PIK-rel_kinase_FAT,pfam_PI3/4_kinase_cat_dom,pfam_TAN,pfam_FATC,superfamily_Kinase-like_dom,superfamily_ARM-type_fold,smart_PI3/4_kinase_cat_dom,pfscan_PIK_FAT,pfscan_FATC,pfscan_PI3/4_kinase_cat_dom	-	no_errors	ATM	HGNC	ENSG00000149311	H_KU-3197-1316071	62	34	28	45.16	Somatic	1	22.9283	NA	TAM	NC_000011.9:g.108224499C>T	NM_000051.3:c.8678C>T	no data	NA	NA	NA	g.108224499C>T	0	NA	NA	Assumed Uncertain_significance	No data	ClinVar
11	108235838	108235838	G	C	SNP	ATM	ENST00000278616	human	ensembl	70_37	1	known	missense	c.8880	NA	W2960C	1	pfam_PI3/4_kinase_cat_dom,superfamily_Kinase-like_dom,superfamily_ARM-type_fold,smart_PI3/4_kinase_cat_dom,pfscan_PI3/4_kinase_cat_dom	pfam_PIK-rel_kinase_FAT,pfam_PI3/4_kinase_cat_dom,pfam_TAN,pfam_FATC,superfamily_Kinase-like_dom,superfamily_ARM-type_fold,smart_PI3/4_kinase_cat_dom,pfscan_PIK_FAT,pfscan_FATC,pfscan_PI3/4_kinase_cat_dom	-	no_errors	ATM	HGNC	ENSG00000149311	H_KU-2013-1320468	96	57	39	40.62	Somatic	1	31.0938	NA	TAM	NC_000011.9:g.108235838G>C	NM_000051.3:c.8880G>C	no data	NA	NA	NA	g.108235838G>C	0	NA	NA	Assumed Uncertain_significance	No data	ClinVar
11	108236113	108236113	C	G	SNP	ATM	ENST00000278616	human	ensembl	70_37	1	known	missense	c.9049	NA	L3017V	1	pfscan_PI3/4_kinase_cat_dom	pfam_PIK-rel_kinase_FAT,pfam_PI3/4_kinase_cat_dom,pfam_TAN,pfam_FATC,superfamily_Kinase-like_dom,superfamily_ARM-type_fold,smart_PI3/4_kinase_cat_dom,pfscan_PIK_FAT,pfscan_FATC,pfscan_PI3/4_kinase_cat_dom	-	no_errors	ATM	HGNC	ENSG00000149311	H_KU-1956-1226895	46	19	27	58.7	Somatic	1	24.0339	NA	TAM	NC_000011.9:g.108236113C>G	NM_000051.3:c.9049C>G	no data	NA	NA	NA	g.108236113C>G	0	NA	NA	Assumed Uncertain_significance	No data	ClinVar
11	108170569	108170569	T	A	SNP	ATM	ENST00000278616	human	ensembl	70_37	1	known	missense	c.5134	NA	p.F1712I	1	superfamily_ARM-type_fold	pfam_PIK-rel_kinase_FAT,pfam_PI3/4_kinase_cat_dom,pfam_TAN,pfam_FATC,superfamily_Kinase-like_dom,superfamily_ARM-type_fold,smart_PI3/4_kinase_cat_dom,pfscan_PIK_FAT,pfscan_FATC,pfscan_PI3/4_kinase_cat_dom	-	no_errors	ATM	HGNC	ENSG00000149311	H_KU-768-768_1B_core	183	125	58	31.69	Somatic	1	43.8571	NA	MA12	NC_000011.9:g.108170569T>A	NM_000051.3:c.5134T>A	no data	NA	NA	NA	g.108170569T>A	0	NA	NA	Assumed Uncertain_significance	No data	ClinVar
11	108224504	108224504	G	C	SNP	ATM	ENST00000278616	human	ensembl	70_37	1	known	missense	c.8683	NA	p.E2895Q	1	pfam_PI3/4_kinase_cat_dom,superfamily_Kinase-like_dom,superfamily_ARM-type_fold,smart_PI3/4_kinase_cat_dom,pfscan_PI3/4_kinase_cat_dom	pfam_PIK-rel_kinase_FAT,pfam_PI3/4_kinase_cat_dom,pfam_TAN,pfam_FATC,superfamily_Kinase-like_dom,superfamily_ARM-type_fold,smart_PI3/4_kinase_cat_dom,pfscan_PIK_FAT,pfscan_FATC,pfscan_PI3/4_kinase_cat_dom	-	no_errors	ATM	HGNC	ENSG00000149311	H_KU-900-900_2_core	143	101	42	29.17	Somatic	1	31.3078	NA	MA12	NC_000011.9:g.108224504G>C	NM_000051.3:c.8683G>C	no data	NA	NA	NA	g.108224504G>C	0	NA	NA	Assumed Uncertain_significance	No data	ClinVar
11	108205797	108205797	T	A	SNP	ATM	ENST00000278616	human	ensembl	70_37	1	known	nonsense	c.8112	NA	C2704*	0.998	superfamily_Kinase-like_dom,superfamily_ARM-type_fold	pfam_PIK-rel_kinase_FAT,pfam_PI3/4_kinase_cat_dom,pfam_TAN,pfam_FATC,superfamily_Kinase-like_dom,superfamily_ARM-type_fold,smart_PI3/4_kinase_cat_dom,pfscan_PIK_FAT,pfscan_FATC,pfscan_PI3/4_kinase_cat_dom	-	no_errors	ATM	HGNC	ENSG00000149311	H_KU-2921-1316037	81	51	30	37.04	Somatic	1	23.4194	NA	TAM	NC_000011.9:g.108205797T>A	NM_000051.3:c.8112T>A	no data	NA	NA	NA	g.108205797T>A	0	NA	NA	Assumed Uncertain_significance	No data	ClinVar
11	108216533	108216533	C	T	SNP	ATM	ENST00000278616	human	ensembl	70_37	1	known	nonsense	c.8482	NA	Q2828*	1	pfam_PI3/4_kinase_cat_dom,superfamily_Kinase-like_dom,superfamily_ARM-type_fold,smart_PI3/4_kinase_cat_dom,pfscan_PI3/4_kinase_cat_dom	pfam_PIK-rel_kinase_FAT,pfam_PI3/4_kinase_cat_dom,pfam_TAN,pfam_FATC,superfamily_Kinase-like_dom,superfamily_ARM-type_fold,smart_PI3/4_kinase_cat_dom,pfscan_PIK_FAT,pfscan_FATC,pfscan_PI3/4_kinase_cat_dom	-	no_errors	ATM	HGNC	ENSG00000149311	H_LV-174-1316298	91	24	67	73.63	Somatic	1	66.3325	NA	TAM	NC_000011.9:g.108216533C>T	NM_000051.3:c.8482C>T	no data	NA	NA	NA	g.108216533C>T	0	NA	NA	Assumed Uncertain_significance	No data	ClinVar
11	108121428	108121428	G	A	SNP	ATM	ENST00000278616	human	ensembl	70_37	1	known	nonsense	c.1236	NA	p.W412*	1	superfamily_ARM-type_fold	pfam_PIK-rel_kinase_FAT,pfam_PI3/4_kinase_cat_dom,pfam_TAN,pfam_FATC,superfamily_Kinase-like_dom,superfamily_ARM-type_fold,smart_PI3/4_kinase_cat_dom,pfscan_PIK_FAT,pfscan_FATC,pfscan_PI3/4_kinase_cat_dom	-	no_errors	ATM	HGNC	ENSG00000149311	H_KU-1216-1216_I_core	80	72	8	9.64	Somatic	0.992969	4.95177	NA	MA12	NC_000011.9:g.108121428G>A	NM_000051.3:c.1236G>A	no data	NA	NA	NA	g.108121428G>A	0	NA	NA	Assumed Uncertain_significance	No data	ClinVar
11	108224609	108224609	T	A	SNP	ATM	ENST00000278616	human	ensembl	70_37	1	known	splice_site	c.8786+2	NA	e59+2	1	-	-	-	no_errors	ATM	HGNC	ENSG00000149311	H_KU-3912-1316188	27	10	17	62.96	Somatic	1	15.5681	NA	TAM	NC_000011.9:g.108224609T>A	NM_000051.3:c.8786+2T>A	no data	NA	NA	NA	g.108224609T>A	0	NA	NA	Assumed Uncertain_significance	No data	ClinVar
11	108115755	108115755	T	C	SNP	ATM	ENST00000278616	human	ensembl	70_37	1	known	splice_site	c.901+2	NA	e6+2	1	-	-	-	no_errors	ATM	HGNC	ENSG00000149311	H_KU-10712-10712_1D_core	24	10	14	58.33	Somatic	0.999996	12.4327	NA	MA12	NC_000011.9:g.108115755T>C	NM_000051.3:c.901+2T>C	no data	NA	NA	NA	g.108115755T>C	0	NA	NA	Assumed Uncertain_significance	No data	ClinVar
11	108121547	108121547	C	-	DEL	ATM	ENST00000278616	human	ensembl	70_37	1	known	frame_shift_del	c.1355	NA	p.T452fs	0.436	superfamily_ARM-type_fold	pfam_PIK-rel_kinase_FAT,pfam_PI3/4_kinase_cat_dom,pfam_TAN,pfam_FATC,superfamily_Kinase-like_dom,superfamily_ARM-type_fold,smart_PI3/4_kinase_cat_dom,pfscan_PIK_FAT,pfscan_FATC,pfscan_PI3/4_kinase_cat_dom	-	no_errors	ATM	HGNC	ENSG00000149311	H_KU-KP150-KP150	99	82	17	17.17	Somatic	0.999991	11.588	NA	POLAR	NC_000011.9:g.108121547delC	NM_000051.3:c.1355delC	Pathogenic	2	4	4 pathogenic	g.108121547delC	1	?/. (-)	NA	Assumed Pathogenic	Pathogenic	ClinVar
11	108115600	108115600	C	T	SNP	ATM	ENST00000278616	human	ensembl	70_37	1	known	nonsense	c.748	NA	R250*	0.997	NULL	pfam_PIK-rel_kinase_FAT,pfam_PI3/4_kinase_cat_dom,pfam_TAN,pfam_FATC,superfamily_Kinase-like_dom,superfamily_ARM-type_fold,smart_PI3/4_kinase_cat_dom,pfscan_PIK_FAT,pfscan_FATC,pfscan_PI3/4_kinase_cat_dom	-	no_errors	ATM	HGNC	ENSG00000149311	H_KU-3251-1316078	93	19	74	79.57	Somatic	1	76.9949	8.14e-06	TAM	NC_000011.9:g.108115600C>T	NM_000051.3:c.748C>T	Pathogenic	2	4	4 pathogenic	g.108115600C>T	1	?/. (-)	NA	Assumed Uncertain_significance	Pathogenic	ClinVar
11	108165783	108165783	C	T	SNP	ATM	ENST00000278616	human	ensembl	70_37	1	known	nonsense	c.4906	NA	Q1636*	1	superfamily_ARM-type_fold	pfam_PIK-rel_kinase_FAT,pfam_PI3/4_kinase_cat_dom,pfam_TAN,pfam_FATC,superfamily_Kinase-like_dom,superfamily_ARM-type_fold,smart_PI3/4_kinase_cat_dom,pfscan_PIK_FAT,pfscan_FATC,pfscan_PI3/4_kinase_cat_dom	-	no_errors	ATM	HGNC	ENSG00000149311	H_KU-2257-1320493	87	50	37	42.05	Somatic	1	29.831	NA	TAM	NC_000011.9:g.108165783C>T	NM_000051.3:c.4906C>T	Pathogenic	1	1	1 pathogenic	g.108165783C>T	0	NA	NA	Assumed Uncertain_significance	Pathogenic	ClinVar
11	108201089	108201089	C	T	SNP	ATM	ENST00000278616	human	ensembl	70_37	1	known	nonsense	c.7456	NA	R2486*	1	pfam_PIK-rel_kinase_FAT,superfamily_ARM-type_fold,pfscan_PIK_FAT	pfam_PIK-rel_kinase_FAT,pfam_PI3/4_kinase_cat_dom,pfam_TAN,pfam_FATC,superfamily_Kinase-like_dom,superfamily_ARM-type_fold,smart_PI3/4_kinase_cat_dom,pfscan_PIK_FAT,pfscan_FATC,pfscan_PI3/4_kinase_cat_dom	-	no_errors	ATM	HGNC	ENSG00000149311	H_LV-1909-1316463	64	28	36	56.25	Somatic	1	31.5453	NA	TAM	NC_000011.9:g.108201089C>T	NM_000051.3:c.7456C>T	Pathogenic	2	3	3 pathogenic	g.108201089C>T	1	?/. (-)	NA	Assumed Uncertain_significance	Pathogenic	ClinVar
11	108188101	108188101	C	A	SNP	ATM	ENST00000278616	human	ensembl	70_37	1	known	missense	c.6200	NA	A2067D	1	superfamily_ARM-type_fold,pfscan_PIK_FAT	pfam_PIK-rel_kinase_FAT,pfam_PI3/4_kinase_cat_dom,pfam_TAN,pfam_FATC,superfamily_Kinase-like_dom,superfamily_ARM-type_fold,smart_PI3/4_kinase_cat_dom,pfscan_PIK_FAT,pfscan_FATC,pfscan_PI3/4_kinase_cat_dom	-	no_errors	ATM	HGNC	ENSG00000149311	H_KU-970-1226809	54	8	46	85.19	Somatic	1	50.4755	NA	TAM	NC_000011.9:g.108188101C>A	NM_000051.3:c.6200C>A	Pathogenic; likely pathogenic	2	4	Pathogenic(3);Likely pathogenic(1)	g.108188101C>A	1	?/. (-)	NA	Assumed Uncertain_significance	Pathogenic/likely pathogenic	ClinVar
11	108213973	108213973	G	A	SNP	ATM	ENST00000278616	human	ensembl	70_37	1	known	missense	c.8293	NA	G2765S	1	pfam_PI3/4_kinase_cat_dom,superfamily_Kinase-like_dom,superfamily_ARM-type_fold,smart_PI3/4_kinase_cat_dom,pfscan_PI3/4_kinase_cat_dom	pfam_PIK-rel_kinase_FAT,pfam_PI3/4_kinase_cat_dom,pfam_TAN,pfam_FATC,superfamily_Kinase-like_dom,superfamily_ARM-type_fold,smart_PI3/4_kinase_cat_dom,pfscan_PIK_FAT,pfscan_FATC,pfscan_PI3/4_kinase_cat_dom	-	no_errors	ATM	HGNC	ENSG00000149311	H_KU-9955-1316082	72	50	22	30.56	Somatic	1	16.5201	8.14e-06	TAM	NC_000011.9:g.108213973G>A	NM_000051.3:c.8293G>A	Pathogenic; likely pathogenic	2	3	pathogenic(1);likely pathogenic(2)	g.108213973G>A	0	NA	NA	Assumed Uncertain_significance	Pathogenic/likely pathogenic	ClinVar
11	108141874	108141874	G	A	SNP	ATM	ENST00000278616	human	ensembl	70_37	1	known	splice_site	c.2921+1	NA	e18+1	1	-	-	-	no_errors	ATM	HGNC	ENSG00000149311	H_KU-10673-10673_A4_core	51	44	7	13.73	Somatic	0.99002	4.59759	2.447e-05	MA12	NC_000011.9:g.108141874G>A	NM_000051.3:c.2921+1G>A	Pathogenic; likely pathogenic	2	7	6 pathogenic; 1 likely pathogenic	g.108141874G>A	1	?/. (-)	NA	Assumed Uncertain_significance	Pathogenic/likely pathogenic	ClinVar
11	108106466	108106466	G	A	SNP	ATM	ENST00000278616	human	ensembl	70_37	1	known	missense	c.401	NA	G134D	0.039	pfam_TAN	pfam_PIK-rel_kinase_FAT,pfam_PI3/4_kinase_cat_dom,pfam_TAN,pfam_FATC,superfamily_Kinase-like_dom,superfamily_ARM-type_fold,smart_PI3/4_kinase_cat_dom,pfscan_PIK_FAT,pfscan_FATC,pfscan_PI3/4_kinase_cat_dom	-	no_errors	ATM	HGNC	ENSG00000149311	H_LV-3050-1316056	77	10	67	87.01	Somatic	1	69.5908	NA	TAM	NC_000011.9:g.108106466G>A	NM_000051.3:c.401G>A	Uncertain significance	2	3	3 uncertain significance	g.108106466G>A	0	NA	NA	Assumed Uncertain_significance	Uncertain significance	ClinVar
11	108119732	108119732	T	A	SNP	ATM	ENST00000278616	human	ensembl	70_37	1	known	missense	c.1138	NA	Y380N	0.001	superfamily_ARM-type_fold	pfam_PIK-rel_kinase_FAT,pfam_PI3/4_kinase_cat_dom,pfam_TAN,pfam_FATC,superfamily_Kinase-like_dom,superfamily_ARM-type_fold,smart_PI3/4_kinase_cat_dom,pfscan_PIK_FAT,pfscan_FATC,pfscan_PI3/4_kinase_cat_dom	-	no_errors	ATM	HGNC	ENSG00000149311	H_KU-16866-1320565	144	44	100	69.44	Somatic	1	95.8855	8.15e-06	TAM	NC_000011.9:g.108119732T>A	NM_000051.3:c.1138T>A	Uncertain significance	2	4	4 uncertain significance	g.108119732T>A	0	NA	NA	Assumed Uncertain_significance	Uncertain significance	ClinVar
11	108123621	108123621	T	G	SNP	ATM	ENST00000278616	human	ensembl	70_37	1	known	missense	c.1880	NA	F627C	1	superfamily_ARM-type_fold	pfam_PIK-rel_kinase_FAT,pfam_PI3/4_kinase_cat_dom,pfam_TAN,pfam_FATC,superfamily_Kinase-like_dom,superfamily_ARM-type_fold,smart_PI3/4_kinase_cat_dom,pfscan_PIK_FAT,pfscan_FATC,pfscan_PI3/4_kinase_cat_dom	-	no_errors	ATM	HGNC	ENSG00000149311	H_LV-665-1316370	33	14	19	57.58	Somatic	1	16.7907	1.696e-05	TAM	NC_000011.9:g.108123621T>G	NM_000051.3:c.1880T>G	Uncertain significance	2	4	4 uncertain significance	g.108123621T>G	0	NA	NA	Assumed Uncertain_significance	Uncertain significance	ClinVar
11	108139187	108139187	T	A	SNP	ATM	ENST00000278616	human	ensembl	70_37	1	known	missense	c.2689	NA	F897I	0.615	superfamily_ARM-type_fold	pfam_PIK-rel_kinase_FAT,pfam_PI3/4_kinase_cat_dom,pfam_TAN,pfam_FATC,superfamily_Kinase-like_dom,superfamily_ARM-type_fold,smart_PI3/4_kinase_cat_dom,pfscan_PIK_FAT,pfscan_FATC,pfscan_PI3/4_kinase_cat_dom	-	no_errors	ATM	HGNC	ENSG00000149311	H_KU-1900-1316459	147	71	76	51.7	Somatic	1	64.7318	2.44e-05	TAM	NC_000011.9:g.108139187T>A	NM_000051.3:c.2689T>A	Uncertain significance	2	3	3 uncertain significance	g.108139187T>A	0	NA	NA	Assumed Uncertain_significance	Uncertain significance	ClinVar
11	108163458	108163458	C	T	SNP	ATM	ENST00000278616	human	ensembl	70_37	1	known	missense	c.4549	NA	L1517F	1	superfamily_ARM-type_fold	pfam_PIK-rel_kinase_FAT,pfam_PI3/4_kinase_cat_dom,pfam_TAN,pfam_FATC,superfamily_Kinase-like_dom,superfamily_ARM-type_fold,smart_PI3/4_kinase_cat_dom,pfscan_PIK_FAT,pfscan_FATC,pfscan_PI3/4_kinase_cat_dom	-	no_errors	ATM	HGNC	ENSG00000149311	H_KU-15700-1320480	114	30	84	73.68	Somatic	1	83.2012	1.627e-05	TAM	NC_000011.9:g.108163458C>T	NM_000051.3:c.4549C>T	Uncertain significance	2	2	2 uncertain significance	g.108163458C>T	0	NA	NA	Assumed Uncertain_significance	Uncertain significance	ClinVar
11	108172376	108172376	G	A	SNP	ATM	ENST00000278616	human	ensembl	70_37	1	known	missense	c.5179	NA	V1727I	1	superfamily_ARM-type_fold	pfam_PIK-rel_kinase_FAT,pfam_PI3/4_kinase_cat_dom,pfam_TAN,pfam_FATC,superfamily_Kinase-like_dom,superfamily_ARM-type_fold,smart_PI3/4_kinase_cat_dom,pfscan_PIK_FAT,pfscan_FATC,pfscan_PI3/4_kinase_cat_dom	-	no_errors	ATM	HGNC	ENSG00000149311	H_LV-813-1316384	58	25	33	56.9	Somatic	1	29.036	NA	TAM	NC_000011.9:g.108172376G>A	NM_000051.3:c.5179G>A	Uncertain significance	1	1	1 uncertain significance	g.108172376G>A	0	NA	NA	Assumed Uncertain_significance	Uncertain significance	ClinVar
11	108181006	108181006	A	G	SNP	ATM	ENST00000278616	human	ensembl	70_37	1	known	missense	c.5882	NA	Y1961C	1	superfamily_ARM-type_fold,pfscan_PIK_FAT	pfam_PIK-rel_kinase_FAT,pfam_PI3/4_kinase_cat_dom,pfam_TAN,pfam_FATC,superfamily_Kinase-like_dom,superfamily_ARM-type_fold,smart_PI3/4_kinase_cat_dom,pfscan_PIK_FAT,pfscan_FATC,pfscan_PI3/4_kinase_cat_dom	-	no_errors	ATM	HGNC	ENSG00000149311	H_KU-82-1316285	131	8	123	93.89	Somatic	1	97.4466	3.262e-05	TAM	NC_000011.9:g.108181006A>G	NM_000051.3:c.5882A>G	Uncertain significance	2	5	5 uncertain significance	g.108181006A>G	0	NA	NA	Assumed Uncertain_significance	Uncertain significance	ClinVar
11	108188218	108188218	A	T	SNP	ATM	ENST00000278616	human	ensembl	70_37	1	known	missense	c.6317	NA	N2106I	0.996	pfam_PIK-rel_kinase_FAT,superfamily_ARM-type_fold,pfscan_PIK_FAT	pfam_PIK-rel_kinase_FAT,pfam_PI3/4_kinase_cat_dom,pfam_TAN,pfam_FATC,superfamily_Kinase-like_dom,superfamily_ARM-type_fold,smart_PI3/4_kinase_cat_dom,pfscan_PIK_FAT,pfscan_FATC,pfscan_PI3/4_kinase_cat_dom	-	no_errors	ATM	HGNC	ENSG00000149311	H_KU-607-1316360	133	72	61	45.86	Somatic	1	50.1598	NA	TAM	NC_000011.9:g.108188218A>T	NM_000051.3:c.6317A>T	Uncertain significance	2	3	3 uncertain significance	g.108188218A>T	0	NA	NA	Assumed Uncertain_significance	Uncertain significance	ClinVar
11	108203619	108203619	C	T	SNP	ATM	ENST00000278616	human	ensembl	70_37	1	known	missense	c.7919	NA	T2640I	0.448	superfamily_Kinase-like_dom,superfamily_ARM-type_fold	pfam_PIK-rel_kinase_FAT,pfam_PI3/4_kinase_cat_dom,pfam_TAN,pfam_FATC,superfamily_Kinase-like_dom,superfamily_ARM-type_fold,smart_PI3/4_kinase_cat_dom,pfscan_PIK_FAT,pfscan_FATC,pfscan_PI3/4_kinase_cat_dom	-	no_errors	ATM	HGNC	ENSG00000149311	H_KU-4320-1316264	102	31	71	69.61	Somatic	1	68.1613	9.025e-05	TAM	NC_000011.9:g.108203619C>T	NM_000051.3:c.7919C>T	Uncertain significance	2	5	5 uncertain significance	g.108203619C>T	1	-?/. (-)	NA	Assumed Uncertain_significance	Uncertain significance	ClinVar
11	108213995	108213995	G	A	SNP	ATM	ENST00000278616	human	ensembl	70_37	1	known	missense	c.8315	NA	G2772E	1	pfam_PI3/4_kinase_cat_dom,superfamily_Kinase-like_dom,superfamily_ARM-type_fold,smart_PI3/4_kinase_cat_dom,pfscan_PI3/4_kinase_cat_dom	pfam_PIK-rel_kinase_FAT,pfam_PI3/4_kinase_cat_dom,pfam_TAN,pfam_FATC,superfamily_Kinase-like_dom,superfamily_ARM-type_fold,smart_PI3/4_kinase_cat_dom,pfscan_PIK_FAT,pfscan_FATC,pfscan_PI3/4_kinase_cat_dom	-	no_errors	ATM	HGNC	ENSG00000149311	H_KU-9955-1316082	83	57	26	31.33	Somatic	1	19.616	8.14e-06	TAM	NC_000011.9:g.108213995G>A	NM_000051.3:c.8315G>A	Uncertain significance	1	1	1 uncertain significance	g.108213995G>A	0	NA	NA	Assumed Uncertain_significance	Uncertain significance	ClinVar
11	108216479	108216479	A	C	SNP	ATM	ENST00000278616	human	ensembl	70_37	1	known	missense	c.8428	NA	K2810Q	1	pfam_PI3/4_kinase_cat_dom,superfamily_Kinase-like_dom,superfamily_ARM-type_fold,smart_PI3/4_kinase_cat_dom,pfscan_PI3/4_kinase_cat_dom	pfam_PIK-rel_kinase_FAT,pfam_PI3/4_kinase_cat_dom,pfam_TAN,pfam_FATC,superfamily_Kinase-like_dom,superfamily_ARM-type_fold,smart_PI3/4_kinase_cat_dom,pfscan_PIK_FAT,pfscan_FATC,pfscan_PI3/4_kinase_cat_dom	-	no_errors	ATM	HGNC	ENSG00000149311	H_KU-4743-1315995	62	17	45	72.58	Somatic	1	44.1877	3.278e-05	TAM	NC_000011.9:g.108216479A>C	NM_000051.3:c.8428A>C	Uncertain significance	2	4	4 uncertain significance	g.108216479A>C	0	NA	NA	Assumed Uncertain_significance	Uncertain significance	ClinVar
11	108121660	108121660	A	G	SNP	ATM	ENST00000278616	human	ensembl	70_37	1	known	missense	c.1468	NA	p.I490V	0.517	superfamily_ARM-type_fold	pfam_PIK-rel_kinase_FAT,pfam_PI3/4_kinase_cat_dom,pfam_TAN,pfam_FATC,superfamily_Kinase-like_dom,superfamily_ARM-type_fold,smart_PI3/4_kinase_cat_dom,pfscan_PIK_FAT,pfscan_FATC,pfscan_PI3/4_kinase_cat_dom	-	no_errors	ATM	HGNC	ENSG00000149311	H_KU-KP1-KP1	117	63	54	46.15	Somatic	1	44.4802	8.14e-06	POLAR	NC_000011.9:g.108121660A>G	NM_000051.3:c.1468A>G	Uncertain significance	1	1	1 uncertain significance	g.108121660A>G	0	NA	NA	Assumed Uncertain_significance	Uncertain significance	ClinVar
11	108213968	108213968	G	A	SNP	ATM	ENST00000278616	human	ensembl	70_37	1	known	missense	c.8288	NA	p.R2763Q	1	pfam_PI3/4_kinase_cat_dom,superfamily_Kinase-like_dom,superfamily_ARM-type_fold,smart_PI3/4_kinase_cat_dom,pfscan_PI3/4_kinase_cat_dom	pfam_PIK-rel_kinase_FAT,pfam_PI3/4_kinase_cat_dom,pfam_TAN,pfam_FATC,superfamily_Kinase-like_dom,superfamily_ARM-type_fold,smart_PI3/4_kinase_cat_dom,pfscan_PIK_FAT,pfscan_FATC,pfscan_PI3/4_kinase_cat_dom	-	no_errors	ATM	HGNC	ENSG00000149311	H_KU-KP75-KP75	14	3	11	78.57	Somatic	0.999982	11.3454	8.14e-06	POLAR	NC_000011.9:g.108213968G>A	NM_000051.3:c.8288G>A	Uncertain significance	2	2	2 uncertain significance	g.108213968G>A	0	NA	NA	Assumed Uncertain_significance	Uncertain significance	ClinVar
11	108099921	108099921	A	G	SNP	ATM	ENST00000278616	human	ensembl	70_37	1	known	missense	c.202	NA	p.I68V	0.867	pfam_TAN	pfam_PIK-rel_kinase_FAT,pfam_PI3/4_kinase_cat_dom,pfam_TAN,pfam_FATC,superfamily_Kinase-like_dom,superfamily_ARM-type_fold,smart_PI3/4_kinase_cat_dom,pfscan_PIK_FAT,pfscan_FATC,pfscan_PI3/4_kinase_cat_dom	-	no_errors	ATM	HGNC	ENSG00000149311	H_KU-1028-1028_1_core	34	14	20	58.82	Somatic	1	17.8177	1.952e-05	MA12	NC_000011.9:g.108099921A>G	NM_000051.3:c.202A>G	Uncertain significance	2	5	5 uncertain significance	g.108099921A>G	0	NA	NA	Assumed Uncertain_significance	Uncertain significance	ClinVar
11	108114793	108114793	G	A	SNP	ATM	ENST00000278616	human	ensembl	70_37	1	known	missense	c.610	NA	p.G204R	1	NULL	pfam_PIK-rel_kinase_FAT,pfam_PI3/4_kinase_cat_dom,pfam_TAN,pfam_FATC,superfamily_Kinase-like_dom,superfamily_ARM-type_fold,smart_PI3/4_kinase_cat_dom,pfscan_PIK_FAT,pfscan_FATC,pfscan_PI3/4_kinase_cat_dom	-	no_errors	ATM	HGNC	ENSG00000149311	H_KU-270-270_2_core	366	193	173	47.14	Somatic	1	143.451	0.0001147	MA12	NC_000011.9:g.108114793G>A	NM_000051.3:c.610G>A	Uncertain significance	2	4	4 uncertain significance	g.108114793G>A	0	NA	NA	Assumed Uncertain_significance	Uncertain significance	ClinVar
11	108117798	108117798	C	T	SNP	ATM	ENST00000278616	human	ensembl	70_37	1	known	missense	c.1009	NA	p.R337C	1	superfamily_ARM-type_fold	pfam_PIK-rel_kinase_FAT,pfam_PI3/4_kinase_cat_dom,pfam_TAN,pfam_FATC,superfamily_Kinase-like_dom,superfamily_ARM-type_fold,smart_PI3/4_kinase_cat_dom,pfscan_PIK_FAT,pfscan_FATC,pfscan_PI3/4_kinase_cat_dom	-	no_errors	ATM	HGNC	ENSG00000149311	H_KU-720-720_A3_core	99	39	60	60.61	Somatic	1	54.0829	9.795e-05	MA12	NC_000011.9:g.108117798C>T	NM_000051.3:c.1009C>T	Uncertain significance	2	5	5 uncertain significance	g.108117798C>T	0	NA	NA	Assumed Uncertain_significance	Uncertain significance	ClinVar
11	108128293	108128293	T	C	SNP	ATM	ENST00000278616	human	ensembl	70_37	1	known	missense	c.2336	NA	p.M779T	0.995	superfamily_ARM-type_fold	pfam_PIK-rel_kinase_FAT,pfam_PI3/4_kinase_cat_dom,pfam_TAN,pfam_FATC,superfamily_Kinase-like_dom,superfamily_ARM-type_fold,smart_PI3/4_kinase_cat_dom,pfscan_PIK_FAT,pfscan_FATC,pfscan_PI3/4_kinase_cat_dom	-	no_errors	ATM	HGNC	ENSG00000149311	H_KU-1135-1135_J_core	71	33	38	53.52	Somatic	1	32.7317	1.627e-05	MA12	NC_000011.9:g.108128293T>C	NM_000051.3:c.2336T>C	Uncertain significance	2	3	2 uncertain significance; 1 not provided	g.108128293T>C	0	NA	NA	Assumed Uncertain_significance	Uncertain significance	ClinVar
11	108158382	108158382	C	T	SNP	ATM	ENST00000278616	human	ensembl	70_37	1	known	missense	c.4049	NA	p.T1350M	1	superfamily_ARM-type_fold	pfam_PIK-rel_kinase_FAT,pfam_PI3/4_kinase_cat_dom,pfam_TAN,pfam_FATC,superfamily_Kinase-like_dom,superfamily_ARM-type_fold,smart_PI3/4_kinase_cat_dom,pfscan_PIK_FAT,pfscan_FATC,pfscan_PI3/4_kinase_cat_dom	-	no_errors	ATM	HGNC	ENSG00000149311	H_KU-268-268_A3_core	156	98	58	37.18	Somatic	1	45.3155	3.263e-05	MA12	NC_000011.9:g.108158382C>T	NM_000051.3:c.4049C>T	Uncertain significance	2	5	5 uncertain significance	g.108158382C>T	0	NA	NA	Assumed Uncertain_significance	Uncertain significance	ClinVar
11	108168020	108168020	C	T	SNP	ATM	ENST00000278616	human	ensembl	70_37	1	known	missense	c.4916	NA	p.P1639L	0.998	superfamily_ARM-type_fold	pfam_PIK-rel_kinase_FAT,pfam_PI3/4_kinase_cat_dom,pfam_TAN,pfam_FATC,superfamily_Kinase-like_dom,superfamily_ARM-type_fold,smart_PI3/4_kinase_cat_dom,pfscan_PIK_FAT,pfscan_FATC,pfscan_PI3/4_kinase_cat_dom	-	no_errors	ATM	HGNC	ENSG00000149311	H_KU-768-768_1B_core	143	90	53	37.06	Somatic	1	41.3806	1.646e-05	MA12	NC_000011.9:g.108168020C>T	NM_000051.3:c.4916C>T	Uncertain significance	2	2	2 uncertain significance	g.108168020C>T	0	NA	NA	Assumed Uncertain_significance	Uncertain significance	ClinVar
11	108186758	108186758	A	T	SNP	ATM	ENST00000278616	human	ensembl	70_37	1	known	missense	c.6116	NA	p.E2039V	1	superfamily_ARM-type_fold,pfscan_PIK_FAT	pfam_PIK-rel_kinase_FAT,pfam_PI3/4_kinase_cat_dom,pfam_TAN,pfam_FATC,superfamily_Kinase-like_dom,superfamily_ARM-type_fold,smart_PI3/4_kinase_cat_dom,pfscan_PIK_FAT,pfscan_FATC,pfscan_PI3/4_kinase_cat_dom	-	no_errors	ATM	HGNC	ENSG00000149311	H_KU-1205-1205	26	6	20	76.92	Somatic	1	20.3399	NA	MA12	NC_000011.9:g.108186758A>T	NM_000051.3:c.6116A>T	Uncertain significance	0	1	1 uncertain significance - no assertion provided	g.108186758A>T	0	NA	NA	Assumed Uncertain_significance	Uncertain significance	ClinVar
11	108201008	108201008	C	G	SNP	ATM	ENST00000278616	human	ensembl	70_37	1	known	missense	c.7375	NA	p.R2459G	1	pfam_PIK-rel_kinase_FAT,superfamily_ARM-type_fold,pfscan_PIK_FAT	pfam_PIK-rel_kinase_FAT,pfam_PI3/4_kinase_cat_dom,pfam_TAN,pfam_FATC,superfamily_Kinase-like_dom,superfamily_ARM-type_fold,smart_PI3/4_kinase_cat_dom,pfscan_PIK_FAT,pfscan_FATC,pfscan_PI3/4_kinase_cat_dom	-	no_errors	ATM	HGNC	ENSG00000149311	H_KU-849-849_A_core	84	47	37	43.02	Somatic	1	30.0992	3.258e-05	MA12	NC_000011.9:g.108201008C>G	NM_000051.3:c.7375C>G	Uncertain significance	2	4	4 uncertain significance	g.108201008C>G	0	NA	NA	Assumed Uncertain_significance	Uncertain significance	ClinVar
11	108201108	108201108	T	G	SNP	ATM	ENST00000278616	human	ensembl	70_37	1	known	missense	c.7475	NA	p.L2492R	1	superfamily_ARM-type_fold,pfscan_PIK_FAT	pfam_PIK-rel_kinase_FAT,pfam_PI3/4_kinase_cat_dom,pfam_TAN,pfam_FATC,superfamily_Kinase-like_dom,superfamily_ARM-type_fold,smart_PI3/4_kinase_cat_dom,pfscan_PIK_FAT,pfscan_FATC,pfscan_PI3/4_kinase_cat_dom	-	no_errors	ATM	HGNC	ENSG00000149311	H_KU-10701-10701_1B_core	53	12	41	77.36	Somatic	1	41.8501	5.697e-05	MA12	NC_000011.9:g.108201108T>G	NM_000051.3:c.7475T>G	Uncertain Significance	2	6	5 uncertain significance; 1 no assertion provided	g.108201108T>G	1	?/. (VUS)	NA	Assumed Uncertain_significance	Uncertain significance	ClinVar
11	108203619	108203619	C	T	SNP	ATM	ENST00000278616	human	ensembl	70_37	1	known	missense	c.7919	NA	p.T2640I	0.448	superfamily_Kinase-like_dom,superfamily_ARM-type_fold	pfam_PIK-rel_kinase_FAT,pfam_PI3/4_kinase_cat_dom,pfam_TAN,pfam_FATC,superfamily_Kinase-like_dom,superfamily_ARM-type_fold,smart_PI3/4_kinase_cat_dom,pfscan_PIK_FAT,pfscan_FATC,pfscan_PI3/4_kinase_cat_dom	-	no_errors	ATM	HGNC	ENSG00000149311	H_KU-10712-10712_1D_core	58	8	50	86.21	Somatic	1	53.6945	9.025e-05	MA12	NC_000011.9:g.108203619C>T	NM_000051.3:c.7919C>T	Uncertain Significance	2	5	4 uncertain significance; 1 no assertion provided	g.108203619C>T	1	?/. (VUS)	NA	Assumed Uncertain_significance	Uncertain significance	ClinVar
11	108205744	108205750	AAAGCAG	-	DEL	ATM	ENST00000278616	human	ensembl	70_37	1	known	frame_shift_del	c.8059_8065	NA	K2687fs	1.000:1.000:1.000:1.000:1.000:0.999:1.000	superfamily_Kinase-like_dom,superfamily_ARM-type_fold	pfam_PIK-rel_kinase_FAT,pfam_PI3/4_kinase_cat_dom,pfam_TAN,pfam_FATC,superfamily_Kinase-like_dom,superfamily_ARM-type_fold,smart_PI3/4_kinase_cat_dom,pfscan_PIK_FAT,pfscan_FATC,pfscan_PI3/4_kinase_cat_dom	-	no_errors	ATM	HGNC	ENSG00000149311	H_LV-3027-1316053	58	27	31	53.45	Somatic	1	26.6901	NA	TAM	NC_000011.9:g.108205744delAAAGCAG	NM_000051.3:c.8059_8065delAAAGCAG	no data	NA	NA	NA	g.108205744delAAAGCAG	0	NA	NA	Assumed Pathogenic	Assumed Pathogenic	trv_type
11	108114736	108114737	GT	-	DEL	ATM	ENST00000278616	human	ensembl	70_37	1	known	frame_shift_del	c.553_554	NA	p.V185fs	1.000:1.000	NULL	pfam_PIK-rel_kinase_FAT,pfam_PI3/4_kinase_cat_dom,pfam_TAN,pfam_FATC,superfamily_Kinase-like_dom,superfamily_ARM-type_fold,smart_PI3/4_kinase_cat_dom,pfscan_PIK_FAT,pfscan_FATC,pfscan_PI3/4_kinase_cat_dom	-	no_errors	ATM	HGNC	ENSG00000149311	H_KU-1218-1218_1D_core	40	32	8	20	Somatic	0.996273	5.58853	NA	MA12	NC_000011.9:g.108114736delGT	NM_000051.3:c.553_554delGT	no data	NA	NA	NA	g.108114736delGT	0	NA	NA	Assumed Pathogenic	Assumed Pathogenic	trv_type
11	108114766	108114767	AC	-	DEL	ATM	ENST00000278616	human	ensembl	70_37	1	known	frame_shift_del	c.583_584	NA	p.T195fs	1.000:1.000	NULL	pfam_PIK-rel_kinase_FAT,pfam_PI3/4_kinase_cat_dom,pfam_TAN,pfam_FATC,superfamily_Kinase-like_dom,superfamily_ARM-type_fold,smart_PI3/4_kinase_cat_dom,pfscan_PIK_FAT,pfscan_FATC,pfscan_PI3/4_kinase_cat_dom	-	no_errors	ATM	HGNC	ENSG00000149311	H_KU-734-734_A_a_core	55	47	8	14.55	Somatic	0.995065	5.30646	NA	MA12	NC_000011.9:g.108114766delAC	NM_000051.3:c.583_584delAC	no data	NA	NA	NA	g.108114766delAC	0	NA	NA	Assumed Pathogenic	Assumed Pathogenic	trv_type
11	108142011	108142014	TGTT	-	DEL	ATM	ENST00000278616	human	ensembl	70_37	1	known	frame_shift_del	c.2955_2958	NA	p.C987fs	0.942:1.000:1.000:0.999	superfamily_ARM-type_fold	pfam_PIK-rel_kinase_FAT,pfam_PI3/4_kinase_cat_dom,pfam_TAN,pfam_FATC,superfamily_Kinase-like_dom,superfamily_ARM-type_fold,smart_PI3/4_kinase_cat_dom,pfscan_PIK_FAT,pfscan_FATC,pfscan_PI3/4_kinase_cat_dom	-	no_errors	ATM	HGNC	ENSG00000149311	H_KU-928-928_A_core	41	34	7	17.07	Somatic	0.991566	4.76711	NA	MA12	NC_000011.9:g.108142011delTGTT	NM_000051.3:c.2955_2958delTGTT	no data	NA	NA	NA	g.108142011delTGTT	0	NA	NA	Assumed Pathogenic	Assumed Pathogenic	trv_type
11	108143460	108143460	T	-	DEL	ATM	ENST00000278616	human	ensembl	70_37	1	known	frame_shift_del	c.3165	NA	p.S1056fs	1	superfamily_ARM-type_fold	pfam_PIK-rel_kinase_FAT,pfam_PI3/4_kinase_cat_dom,pfam_TAN,pfam_FATC,superfamily_Kinase-like_dom,superfamily_ARM-type_fold,smart_PI3/4_kinase_cat_dom,pfscan_PIK_FAT,pfscan_FATC,pfscan_PI3/4_kinase_cat_dom	-	no_errors	ATM	HGNC	ENSG00000149311	H_KU-762-762_1__a_core	38	27	11	28.95	Somatic	0.999719	8.17797	NA	MA12	NC_000011.9:g.108143460delT	NM_000051.3:c.3165delT	no data	NA	NA	NA	g.108143460delT	0	NA	NA	Assumed Pathogenic	Assumed Pathogenic	trv_type
11	108143489	108143490	GA	-	DEL	ATM	ENST00000278616	human	ensembl	70_37	1	known	frame_shift_del	c.3194_3195	NA	p.G1065fs	0.121:0.002	superfamily_ARM-type_fold	pfam_PIK-rel_kinase_FAT,pfam_PI3/4_kinase_cat_dom,pfam_TAN,pfam_FATC,superfamily_Kinase-like_dom,superfamily_ARM-type_fold,smart_PI3/4_kinase_cat_dom,pfscan_PIK_FAT,pfscan_FATC,pfscan_PI3/4_kinase_cat_dom	-	no_errors	ATM	HGNC	ENSG00000149311	H_KU-10640-10640_1B_core	72	60	12	16.67	Somatic	0.999709	8.14035	NA	MA12	NC_000011.9:g.108143489delGA	NM_000051.3:c.3194_3195delGA	no data	NA	NA	NA	g.108143489delGA	0	NA	NA	Assumed Pathogenic	Assumed Pathogenic	trv_type
11	108204684	108204684	A	-	DEL	ATM	ENST00000278616	human	ensembl	70_37	1	known	frame_shift_del	c.7999	NA	p.M2667fs	1	superfamily_Kinase-like_dom,superfamily_ARM-type_fold	pfam_PIK-rel_kinase_FAT,pfam_PI3/4_kinase_cat_dom,pfam_TAN,pfam_FATC,superfamily_Kinase-like_dom,superfamily_ARM-type_fold,smart_PI3/4_kinase_cat_dom,pfscan_PIK_FAT,pfscan_FATC,pfscan_PI3/4_kinase_cat_dom	-	no_errors	ATM	HGNC	ENSG00000149311	H_KU-895-895_B_core	99	91	8	8.08	Somatic	0.991106	4.71867	NA	MA12	NC_000011.9:g.108204684delA	NM_000051.3:c.7999delA	no data	NA	NA	NA	g.108204684delA	0	NA	NA	Assumed Pathogenic	Assumed Pathogenic	trv_type
13	32893426	32893426	C	T	SNP	BRCA2	ENST00000380152	human	ensembl	70_37	1	known	missense	c.280	NA	p.P94S	1	pirsf_BRCA2	pfam_DNA_recomb/repair_BRCA2_hlx,pfam_BRCA2_repeat,pfam_BRCA2_OB_3,pfam_BRCA2_OB_1,pfam_Tower,superfamily_DNA_recomb/repair_BRCA2_hlx,superfamily_NA-bd_OB-fold-like,pirsf_BRCA2,pfscan_BRCA2_repeat	-	no_errors	BRCA2	HGNC	ENSG00000139618	H_KU-913-913_A_core	159	96	63	39.38	Somatic	1	49.9338	2.465e-05	MA12	NC_000011.9:g.32893426C>T	c.280C>T	NA	NA	NA	NA	NA	NA	NA	Benign,Uncertain_significance,Likely_benign (ClinVar); Pending (BIC)	Assumed Uncertain_significance	Benign	BRCA Exchange
13	32914809	32914809	T	C	SNP	BRCA2	ENST00000380152	human	ensembl	70_37	1	known	missense	c.6317	NA	p.L2106P	0	pirsf_BRCA2	pfam_DNA_recomb/repair_BRCA2_hlx,pfam_BRCA2_repeat,pfam_BRCA2_OB_3,pfam_BRCA2_OB_1,pfam_Tower,superfamily_DNA_recomb/repair_BRCA2_hlx,superfamily_NA-bd_OB-fold-like,pirsf_BRCA2,pfscan_BRCA2_repeat	-	no_errors	BRCA2	HGNC	ENSG00000139618	H_KU-10637-10637_A12_core	104	61	43	41.35	Somatic	1	34.4283	8.245e-05	MA12	NC_000011.9:g.32914809T>C	c.6317T>C	NA	NA	NA	NA	NA	NA	NA	Benign,Likely_benign,Uncertain_significance (ClinVar); Pending (BIC)	Assumed Uncertain_significance	Benign	BRCA Exchange
13	32911754	32911754	C	T	SNP	BRCA2	ENST00000380152	human	ensembl	70_37	1	known	missense	c.3262	NA	p.P1088S	0.002	pirsf_BRCA2	pfam_DNA_recomb/repair_BRCA2_hlx,pfam_BRCA2_repeat,pfam_BRCA2_OB_3,pfam_BRCA2_OB_1,pfam_Tower,superfamily_DNA_recomb/repair_BRCA2_hlx,superfamily_NA-bd_OB-fold-like,pirsf_BRCA2,pfscan_BRCA2_repeat	-	no_errors	BRCA2	HGNC	ENSG00000139618	H_KU-856-856_C2_core	109	57	52	47.71	Somatic	1	43.2315	8.37e-06	MA12	NC_000011.9:g.32911754C>T	c.3262C>T	NA	NA	NA	NA	NA	NA	NA	Benign,Likely_benign,Uncertain_significance (ClinVar); Pending (BIC)	Assumed Uncertain_significance	Benign	BRCA Exchange
13	32910812	32910812	A	G	SNP	BRCA2	ENST00000380152	human	ensembl	70_37	1	known	missense	c.2320	NA	T774A	0	pirsf_BRCA2	pfam_DNA_recomb/repair_BRCA2_hlx,pfam_BRCA2_repeat,pfam_BRCA2_OB_3,pfam_BRCA2_OB_1,pfam_Tower,superfamily_DNA_recomb/repair_BRCA2_hlx,superfamily_NA-bd_OB-fold-like,pirsf_BRCA2,pfscan_BRCA2_repeat	-	no_errors	BRCA2	HGNC	ENSG00000139618	H_KU-3344-1316094	76	38	38	50	Somatic	1	32.0319	4.078e-05	TAM	NC_000011.9:g.32910812A>G	c.2320A>G	NA	NA	NA	NA	NA	NA	NA	Benign,not_provided,Likely_benign,Uncertain_significance (ClinVar); Pending (BIC)	Assumed Uncertain_significance	Benign	BRCA Exchange
13	32911754	32911754	C	T	SNP	BRCA2	ENST00000380152	human	ensembl	70_37	1	known	missense	c.3262	NA	p.P1088S	0.002	pirsf_BRCA2	pfam_DNA_recomb/repair_BRCA2_hlx,pfam_BRCA2_repeat,pfam_BRCA2_OB_3,pfam_BRCA2_OB_1,pfam_Tower,superfamily_DNA_recomb/repair_BRCA2_hlx,superfamily_NA-bd_OB-fold-like,pirsf_BRCA2,pfscan_BRCA2_repeat	-	no_errors	BRCA2	HGNC	ENSG00000139618	H_KU-1206-1206_1_core	73	35	38	52.05	Somatic	1	32.4364	8.37e-06	MA12	NC_000011.9:g.32911754C>T	c.3262C>T	NA	NA	NA	NA	NA	NA	NA	Benign,Likely_benign,Uncertain_significance (ClinVar); Pending (BIC)	Assumed Uncertain_significance	Benign	BRCA Exchange
13	32929047	32929047	G	C	SNP	BRCA2	ENST00000380152	human	ensembl	70_37	1	known	missense	c.7057	NA	G2353R	0.994	pirsf_BRCA2	pfam_DNA_recomb/repair_BRCA2_hlx,pfam_BRCA2_repeat,pfam_BRCA2_OB_3,pfam_BRCA2_OB_1,pfam_Tower,superfamily_DNA_recomb/repair_BRCA2_hlx,superfamily_NA-bd_OB-fold-like,pirsf_BRCA2,pfscan_BRCA2_repeat	-	no_errors	BRCA2	HGNC	ENSG00000139618	H_LV-947-1226807	114	54	60	52.63	Somatic	1	51.3976	5.713e-05	TAM	NC_000011.9:g.32929047G>C	c.7057G>C	NA	NA	NA	NA	NA	NA	NA	Benign,not_provided,Likely_benign,Uncertain_significance (ClinVar); Pending (BIC)	Assumed Uncertain_significance	Benign	BRCA Exchange
13	32914935	32914935	C	A	SNP	BRCA2	ENST00000380152	human	ensembl	70_37	1	known	missense	c.6443	NA	p.S2148Y	0	pirsf_BRCA2	pfam_DNA_recomb/repair_BRCA2_hlx,pfam_BRCA2_repeat,pfam_BRCA2_OB_3,pfam_BRCA2_OB_1,pfam_Tower,superfamily_DNA_recomb/repair_BRCA2_hlx,superfamily_NA-bd_OB-fold-like,pirsf_BRCA2,pfscan_BRCA2_repeat	-	no_errors	BRCA2	HGNC	ENSG00000139618	H_KU-1074-1074_B_core	477	197	280	58.7	Somatic	1	249.248	1.675e-05	MA12	NC_000011.9:g.32914935C>A	c.6443C>A	NA	NA	NA	NA	NA	NA	NA	Benign,Uncertain_significance,Likely_benign (ClinVar); Pending (BIC)	Assumed Uncertain_significance	Benign	BRCA Exchange
13	32907075	32907075	C	A	SNP	BRCA2	ENST00000380152	human	ensembl	70_37	1	known	missense	c.1460	NA	A487E	0	pirsf_BRCA2	pfam_DNA_recomb/repair_BRCA2_hlx,pfam_BRCA2_repeat,pfam_BRCA2_OB_3,pfam_BRCA2_OB_1,pfam_Tower,superfamily_DNA_recomb/repair_BRCA2_hlx,superfamily_NA-bd_OB-fold-like,pirsf_BRCA2,pfscan_BRCA2_repeat	-	no_errors	BRCA2	HGNC	ENSG00000139618	H_LV-4141-1316232	63	24	39	61.9	Somatic	1	35.4601	6.559e-05	TAM	NC_000011.9:g.32907075C>A	c.1460C>A	NA	NA	NA	NA	NA	NA	NA	Benign,Likely_benign,Uncertain_significance (ClinVar); Pending (BIC)	Assumed Uncertain_significance	Benign	BRCA Exchange
13	32914361	32914361	A	G	SNP	BRCA2	ENST00000380152	human	ensembl	70_37	1	known	missense	c.5869	NA	p.I1957V	0	pirsf_BRCA2	pfam_DNA_recomb/repair_BRCA2_hlx,pfam_BRCA2_repeat,pfam_BRCA2_OB_3,pfam_BRCA2_OB_1,pfam_Tower,superfamily_DNA_recomb/repair_BRCA2_hlx,superfamily_NA-bd_OB-fold-like,pirsf_BRCA2,pfscan_BRCA2_repeat	-	no_errors	BRCA2	HGNC	ENSG00000139618	H_KU-KP105-KP105	75	58	17	22.67	Somatic	0.999995	12.1192	8.16e-06	POLAR	NC_000011.9:g.32914361A>G	c.5869A>G	NA	NA	NA	NA	NA	NA	NA	Uncertain_significance,Likely_benign (ClinVar); Pending (BIC)	Assumed Uncertain_significance	Likely Benign	BRCA Exchange
13	32968844	32968844	A	G	SNP	BRCA2	ENST00000380152	human	ensembl	70_37	1	known	missense	c.9275	NA	Y3092C	0.999	pfam_BRCA2_OB_3,superfamily_NA-bd_OB-fold-like,pirsf_BRCA2	pfam_DNA_recomb/repair_BRCA2_hlx,pfam_BRCA2_repeat,pfam_BRCA2_OB_3,pfam_BRCA2_OB_1,pfam_Tower,superfamily_DNA_recomb/repair_BRCA2_hlx,superfamily_NA-bd_OB-fold-like,pirsf_BRCA2,pfscan_BRCA2_repeat	-	no_errors	BRCA2	HGNC	ENSG00000139618	H_KU-4320-1316264	148	113	35	23.65	Somatic	1	25.1265	6.012e-05	TAM	NC_000011.9:g.32968844A>G	c.9275A>G	NA	NA	NA	NA	NA	NA	NA	Likely_benign,Uncertain_significance (ClinVar); Pending (BIC)	Assumed Uncertain_significance	Likely Benign	BRCA Exchange
13	32945129	32945129	C	T	SNP	BRCA2	ENST00000380152	human	ensembl	70_37	1	known	missense	c.8524	NA	R2842C	1	pfam_Tower,superfamily_NA-bd_OB-fold-like,pirsf_BRCA2	pfam_DNA_recomb/repair_BRCA2_hlx,pfam_BRCA2_repeat,pfam_BRCA2_OB_3,pfam_BRCA2_OB_1,pfam_Tower,superfamily_DNA_recomb/repair_BRCA2_hlx,superfamily_NA-bd_OB-fold-like,pirsf_BRCA2,pfscan_BRCA2_repeat	-	no_errors	BRCA2	HGNC	ENSG00000139618	H_KU-4688-1226112	62	42	20	32.26	Somatic	1	15.1749	NA	TAM	NC_000011.9:g.32945129C>T	c.8524C>T	NA	NA	NA	NA	NA	NA	NA	Uncertain_significance,Likely_benign (ClinVar); Pending (BIC)	Assumed Uncertain_significance	Likely Benign	BRCA Exchange
13	32914305	32914305	G	C	SNP	BRCA2	ENST00000380152	human	ensembl	70_37	1	known	missense	c.5813	NA	G1938A	0.001	pirsf_BRCA2	pfam_DNA_recomb/repair_BRCA2_hlx,pfam_BRCA2_repeat,pfam_BRCA2_OB_3,pfam_BRCA2_OB_1,pfam_Tower,superfamily_DNA_recomb/repair_BRCA2_hlx,superfamily_NA-bd_OB-fold-like,pirsf_BRCA2,pfscan_BRCA2_repeat	-	no_errors	BRCA2	HGNC	ENSG00000139618	H_KU-2139-1320484	236	152	84	35.59	Somatic	1	65.0177	8.16e-06	TAM	NC_000011.9:g.32914305G>C	c.5813G>C	NA	NA	NA	NA	NA	NA	NA	Likely_benign,Uncertain_significance (ClinVar)	Assumed Uncertain_significance	Likely Benign	BRCA Exchange
13	32914305	32914305	G	C	SNP	BRCA2	ENST00000380152	human	ensembl	70_37	1	known	missense	c.5813	NA	p.G1938A	0.001	pirsf_BRCA2	pfam_DNA_recomb/repair_BRCA2_hlx,pfam_BRCA2_repeat,pfam_BRCA2_OB_3,pfam_BRCA2_OB_1,pfam_Tower,superfamily_DNA_recomb/repair_BRCA2_hlx,superfamily_NA-bd_OB-fold-like,pirsf_BRCA2,pfscan_BRCA2_repeat	-	no_errors	BRCA2	HGNC	ENSG00000139618	H_KU-10776-10776_2_core	375	217	158	42.13	Somatic	1	127.091	8.16e-06	MA12	NC_000011.9:g.32914305G>C	c.5813G>C	NA	NA	NA	NA	NA	NA	NA	Likely_benign,Uncertain_significance (ClinVar)	Assumed Uncertain_significance	Likely Benign	BRCA Exchange
13	32913770	32913770	T	G	SNP	BRCA2	ENST00000380152	human	ensembl	70_37	1	known	missense	c.5278	NA	S1760A	0.276	pirsf_BRCA2	pfam_DNA_recomb/repair_BRCA2_hlx,pfam_BRCA2_repeat,pfam_BRCA2_OB_3,pfam_BRCA2_OB_1,pfam_Tower,superfamily_DNA_recomb/repair_BRCA2_hlx,superfamily_NA-bd_OB-fold-like,pirsf_BRCA2,pfscan_BRCA2_repeat	-	no_errors	BRCA2	HGNC	ENSG00000139618	H_KU-2083-1320478	204	110	94	46.08	Somatic	1	77.3937	1.642e-05	TAM	NC_000011.9:g.32913770T>G	c.5278T>G	NA	NA	NA	NA	NA	NA	NA	Uncertain_significance,Likely_benign (ClinVar)	Assumed Uncertain_significance	Likely Benign	BRCA Exchange
13	32907246	32907246	C	T	SNP	BRCA2	ENST00000380152	human	ensembl	70_37	1	known	missense	c.1631	NA	T544I	0.003	pirsf_BRCA2	pfam_DNA_recomb/repair_BRCA2_hlx,pfam_BRCA2_repeat,pfam_BRCA2_OB_3,pfam_BRCA2_OB_1,pfam_Tower,superfamily_DNA_recomb/repair_BRCA2_hlx,superfamily_NA-bd_OB-fold-like,pirsf_BRCA2,pfscan_BRCA2_repeat	-	no_errors	BRCA2	HGNC	ENSG00000139618	H_KU-2921-1316037	120	57	63	51.64	Somatic	1	53.9237	8.16e-06	TAM	NC_000011.9:g.32907246C>T	c.1631C>T	NA	NA	NA	NA	NA	NA	NA	Likely_benign,Uncertain_significance (ClinVar); Pending (BIC)	Assumed Uncertain_significance	Likely Benign	BRCA Exchange
13	32930613	32930613	T	C	SNP	BRCA2	ENST00000380152	human	ensembl	70_37	1	known	missense	c.7484	NA	I2495T	1	pfam_DNA_recomb/repair_BRCA2_hlx,superfamily_DNA_recomb/repair_BRCA2_hlx,pirsf_BRCA2	pfam_DNA_recomb/repair_BRCA2_hlx,pfam_BRCA2_repeat,pfam_BRCA2_OB_3,pfam_BRCA2_OB_1,pfam_Tower,superfamily_DNA_recomb/repair_BRCA2_hlx,superfamily_NA-bd_OB-fold-like,pirsf_BRCA2,pfscan_BRCA2_repeat	-	no_errors	BRCA2	HGNC	ENSG00000139618	H_KU-4238-1316249	131	59	72	54.96	Somatic	1	62.579	NA	TAM	NC_000011.9:g.32930613T>C	c.7484T>C	NA	NA	NA	NA	NA	NA	NA	Uncertain_significance,Likely_benign (ClinVar); Pending (BIC)	Assumed Uncertain_significance	Likely Benign	BRCA Exchange
13	32945129	32945129	C	T	SNP	BRCA2	ENST00000380152	human	ensembl	70_37	1	known	missense	c.8524	NA	p.R2842C	1	pfam_Tower,superfamily_NA-bd_OB-fold-like,pirsf_BRCA2	pfam_DNA_recomb/repair_BRCA2_hlx,pfam_BRCA2_repeat,pfam_BRCA2_OB_3,pfam_BRCA2_OB_1,pfam_Tower,superfamily_DNA_recomb/repair_BRCA2_hlx,superfamily_NA-bd_OB-fold-like,pirsf_BRCA2,pfscan_BRCA2_repeat	-	no_errors	BRCA2	HGNC	ENSG00000139618	H_KU-KP91-KP91	64	27	37	57.81	Somatic	1	32.7475	NA	POLAR	NC_000011.9:g.32945129C>T	c.8524C>T	NA	NA	NA	NA	NA	NA	NA	Uncertain_significance,Likely_benign (ClinVar); Pending (BIC)	Assumed Uncertain_significance	Likely Benign	BRCA Exchange
13	32907093	32907093	C	T	SNP	BRCA2	ENST00000380152	human	ensembl	70_37	1	known	missense	c.1478	NA	p.P493L	0	pirsf_BRCA2	pfam_DNA_recomb/repair_BRCA2_hlx,pfam_BRCA2_repeat,pfam_BRCA2_OB_3,pfam_BRCA2_OB_1,pfam_Tower,superfamily_DNA_recomb/repair_BRCA2_hlx,superfamily_NA-bd_OB-fold-like,pirsf_BRCA2,pfscan_BRCA2_repeat	-	no_errors	BRCA2	HGNC	ENSG00000139618	H_KU-1090-1090_A_core	261	110	151	57.85	Somatic	1	133.681	NA	MA12	NC_000011.9:g.32907093C>T	c.1478C>T	NA	NA	NA	NA	NA	NA	NA	Uncertain_significance,Likely_benign (ClinVar)	Assumed Uncertain_significance	Likely Benign	BRCA Exchange
13	32937324	32937324	C	T	SNP	BRCA2	ENST00000380152	human	ensembl	70_37	1	known	missense	c.7985	NA	T2662M	0.872	pfam_DNA_recomb/repair_BRCA2_hlx,superfamily_DNA_recomb/repair_BRCA2_hlx,pirsf_BRCA2	pfam_DNA_recomb/repair_BRCA2_hlx,pfam_BRCA2_repeat,pfam_BRCA2_OB_3,pfam_BRCA2_OB_1,pfam_Tower,superfamily_DNA_recomb/repair_BRCA2_hlx,superfamily_NA-bd_OB-fold-like,pirsf_BRCA2,pfscan_BRCA2_repeat	-	no_errors	BRCA2	HGNC	ENSG00000139618	H_KU-4611-1315973	88	35	53	60.23	Somatic	1	47.6536	NA	TAM	NC_000011.9:g.32937324C>T	c.7985C>T	NA	NA	NA	NA	NA	NA	NA	Uncertain_significance,Likely_benign (ClinVar)	Assumed Uncertain_significance	Likely Benign	BRCA Exchange
13	32913683	32913683	C	A	SNP	BRCA2	ENST00000380152	human	ensembl	70_37	1	known	missense	c.5191	NA	H1731N	0.003	pirsf_BRCA2	pfam_DNA_recomb/repair_BRCA2_hlx,pfam_BRCA2_repeat,pfam_BRCA2_OB_3,pfam_BRCA2_OB_1,pfam_Tower,superfamily_DNA_recomb/repair_BRCA2_hlx,superfamily_NA-bd_OB-fold-like,pirsf_BRCA2,pfscan_BRCA2_repeat	-	no_errors	BRCA2	HGNC	ENSG00000139618	H_KU-334-1316329	137	44	93	67.88	Somatic	1	88.1592	8.29e-06	TAM	NC_000011.9:g.32913683C>A	c.5191C>A	NA	NA	NA	NA	NA	NA	NA	Uncertain_significance,Likely_benign (ClinVar); Pending (BIC)	Assumed Uncertain_significance	Likely Benign	BRCA Exchange
13	32915253	32915253	T	A	SNP	BRCA2	ENST00000380152	human	ensembl	70_37	1	known	missense	c.6761	NA	p.F2254Y	0.157	pirsf_BRCA2	pfam_DNA_recomb/repair_BRCA2_hlx,pfam_BRCA2_repeat,pfam_BRCA2_OB_3,pfam_BRCA2_OB_1,pfam_Tower,superfamily_DNA_recomb/repair_BRCA2_hlx,superfamily_NA-bd_OB-fold-like,pirsf_BRCA2,pfscan_BRCA2_repeat	-	no_errors	BRCA2	HGNC	ENSG00000139618	H_KU-1090-1090_A_core	297	79	218	73.4	Somatic	1	215.444	NA	MA12	NC_000011.9:g.32915253T>A	c.6761T>A	NA	NA	NA	NA	NA	NA	NA	Uncertain_significance,Likely_benign (ClinVar)	Assumed Uncertain_significance	Likely Benign	BRCA Exchange
13	32906502	32906502	A	G	SNP	BRCA2	ENST00000380152	human	ensembl	70_37	1	known	missense	c.887	NA	Y296C	0.005	pirsf_BRCA2	pfam_DNA_recomb/repair_BRCA2_hlx,pfam_BRCA2_repeat,pfam_BRCA2_OB_3,pfam_BRCA2_OB_1,pfam_Tower,superfamily_DNA_recomb/repair_BRCA2_hlx,superfamily_NA-bd_OB-fold-like,pirsf_BRCA2,pfscan_BRCA2_repeat	-	no_errors	BRCA2	HGNC	ENSG00000139618	H_LV-824-1316385	139	36	103	74.1	Somatic	1	102.359	3.281e-05	TAM	NC_000011.9:g.32906502A>G	c.887A>G	NA	NA	NA	NA	NA	NA	NA	Likely_benign,Uncertain_significance (ClinVar); Pending (BIC)	Assumed Uncertain_significance	Likely Benign	BRCA Exchange
13	32906759	32906759	A	C	SNP	BRCA2	ENST00000380152	human	ensembl	70_37	1	known	missense	c.1144	NA	p.K382Q	0	pirsf_BRCA2	pfam_DNA_recomb/repair_BRCA2_hlx,pfam_BRCA2_repeat,pfam_BRCA2_OB_3,pfam_BRCA2_OB_1,pfam_Tower,superfamily_DNA_recomb/repair_BRCA2_hlx,superfamily_NA-bd_OB-fold-like,pirsf_BRCA2,pfscan_BRCA2_repeat	-	no_errors	BRCA2	HGNC	ENSG00000139618	H_KU-1070-1070_core	112	17	95	84.82	Somatic	1	103.86	8.18e-06	MA12	NC_000011.9:g.32906759A>C	c.1144A>C	NA	NA	NA	NA	NA	NA	NA	Likely_benign,Uncertain_significance (ClinVar)	Assumed Uncertain_significance	Likely Benign	BRCA Exchange
13	32912253	32912253	A	G	SNP	BRCA2	ENST00000380152	human	ensembl	70_37	1	known	missense	c.3761	NA	E1254G	0.01	pirsf_BRCA2	pfam_DNA_recomb/repair_BRCA2_hlx,pfam_BRCA2_repeat,pfam_BRCA2_OB_3,pfam_BRCA2_OB_1,pfam_Tower,superfamily_DNA_recomb/repair_BRCA2_hlx,superfamily_NA-bd_OB-fold-like,pirsf_BRCA2,pfscan_BRCA2_repeat	-	no_errors	BRCA2	HGNC	ENSG00000139618	H_KU-3337-1226032	156	132	24	15.38	Somatic	1	16.0688	NA	TAM	NC_000011.9:g.32912253A>G	c.3761A>G	NA	NA	NA	NA	NA	NA	NA	No data	Assumed Uncertain_significance	Uncertain Significance	BRCA Exchange
13	32913603	32913603	G	C	SNP	BRCA2	ENST00000380152	human	ensembl	70_37	1	known	missense	c.5111	NA	R1704T	0	pirsf_BRCA2	pfam_DNA_recomb/repair_BRCA2_hlx,pfam_BRCA2_repeat,pfam_BRCA2_OB_3,pfam_BRCA2_OB_1,pfam_Tower,superfamily_DNA_recomb/repair_BRCA2_hlx,superfamily_NA-bd_OB-fold-like,pirsf_BRCA2,pfscan_BRCA2_repeat	-	no_errors	BRCA2	HGNC	ENSG00000139618	H_KU-3688-1316155	94	79	15	15.96	Somatic	0.999959	10.1036	NA	TAM	NC_000011.9:g.32913603G>C	c.5111G>C	NA	NA	NA	NA	NA	NA	NA	No data	Assumed Uncertain_significance	Uncertain Significance	BRCA Exchange
13	32912109	32912109	G	A	SNP	BRCA2	ENST00000380152	human	ensembl	70_37	1	known	missense	c.3617	NA	G1206D	0	pirsf_BRCA2	pfam_DNA_recomb/repair_BRCA2_hlx,pfam_BRCA2_repeat,pfam_BRCA2_OB_3,pfam_BRCA2_OB_1,pfam_Tower,superfamily_DNA_recomb/repair_BRCA2_hlx,superfamily_NA-bd_OB-fold-like,pirsf_BRCA2,pfscan_BRCA2_repeat	-	no_errors	BRCA2	HGNC	ENSG00000139618	H_KU-240-1316315	250	209	41	16.4	Somatic	1	27.74	NA	TAM	NC_000011.9:g.32912109G>A	c.3617G>A	NA	NA	NA	NA	NA	NA	NA	No data	Assumed Uncertain_significance	Uncertain Significance	BRCA Exchange
13	32915321	32915321	C	G	SNP	BRCA2	ENST00000380152	human	ensembl	70_37	1	known	missense	c.6829	NA	p.L2277V	0	pirsf_BRCA2	pfam_DNA_recomb/repair_BRCA2_hlx,pfam_BRCA2_repeat,pfam_BRCA2_OB_3,pfam_BRCA2_OB_1,pfam_Tower,superfamily_DNA_recomb/repair_BRCA2_hlx,superfamily_NA-bd_OB-fold-like,pirsf_BRCA2,pfscan_BRCA2_repeat	-	no_errors	BRCA2	HGNC	ENSG00000139618	H_KU-1157-1157_2_core	174	127	47	27.01	Somatic	1	34.5137	NA	MA12	NC_000011.9:g.32915321C>G	c.6829C>G	NA	NA	NA	NA	NA	NA	NA	No data	Assumed Uncertain_significance	Uncertain Significance	BRCA Exchange
13	32937471	32937471	C	T	SNP	BRCA2	ENST00000380152	human	ensembl	70_37	1	known	missense	c.8132	NA	A2711V	0	pfam_BRCA2_OB_1,superfamily_NA-bd_OB-fold-like,pirsf_BRCA2	pfam_DNA_recomb/repair_BRCA2_hlx,pfam_BRCA2_repeat,pfam_BRCA2_OB_3,pfam_BRCA2_OB_1,pfam_Tower,superfamily_DNA_recomb/repair_BRCA2_hlx,superfamily_NA-bd_OB-fold-like,pirsf_BRCA2,pfscan_BRCA2_repeat	-	no_errors	BRCA2	HGNC	ENSG00000139618	H_KU-115-1316292	122	87	35	28.69	Somatic	1	25.9785	NA	TAM	NC_000011.9:g.32937471C>T	c.8132C>T	NA	NA	NA	NA	NA	NA	NA	No data	Assumed Uncertain_significance	Uncertain Significance	BRCA Exchange
13	32950913	32950913	C	G	SNP	BRCA2	ENST00000380152	human	ensembl	70_37	1	known	missense	c.8739	NA	p.D2913E	1	superfamily_NA-bd_OB-fold-like,pirsf_BRCA2	pfam_DNA_recomb/repair_BRCA2_hlx,pfam_BRCA2_repeat,pfam_BRCA2_OB_3,pfam_BRCA2_OB_1,pfam_Tower,superfamily_DNA_recomb/repair_BRCA2_hlx,superfamily_NA-bd_OB-fold-like,pirsf_BRCA2,pfscan_BRCA2_repeat	-	no_errors	BRCA2	HGNC	ENSG00000139618	H_KU-985-985_H_core	98	65	33	33.67	Somatic	1	25.2526	NA	MA12	NC_000011.9:g.32950913C>G	c.8739C>G	NA	NA	NA	NA	NA	NA	NA	Uncertain_significance (ClinVar)	Assumed Uncertain_significance	Uncertain Significance	BRCA Exchange
13	32953574	32953574	G	A	SNP	BRCA2	ENST00000380152	human	ensembl	70_37	1	known	missense	c.8875	NA	p.E2959K	0	superfamily_NA-bd_OB-fold-like,pirsf_BRCA2	pfam_DNA_recomb/repair_BRCA2_hlx,pfam_BRCA2_repeat,pfam_BRCA2_OB_3,pfam_BRCA2_OB_1,pfam_Tower,superfamily_DNA_recomb/repair_BRCA2_hlx,superfamily_NA-bd_OB-fold-like,pirsf_BRCA2,pfscan_BRCA2_repeat	-	no_errors	BRCA2	HGNC	ENSG00000139618	H_KU-775-775_C_core	441	292	149	33.79	Somatic	1	114.097	NA	MA12	NC_000011.9:g.32953574G>A	c.8875G>A	NA	NA	NA	NA	NA	NA	NA	Uncertain_significance (ClinVar)	Assumed Uncertain_significance	Uncertain Significance	BRCA Exchange
13	32936775	32936775	G	A	SNP	BRCA2	ENST00000380152	human	ensembl	70_37	1	known	missense	c.7921	NA	E2641K	0.834	pfam_DNA_recomb/repair_BRCA2_hlx,superfamily_DNA_recomb/repair_BRCA2_hlx,pirsf_BRCA2	pfam_DNA_recomb/repair_BRCA2_hlx,pfam_BRCA2_repeat,pfam_BRCA2_OB_3,pfam_BRCA2_OB_1,pfam_Tower,superfamily_DNA_recomb/repair_BRCA2_hlx,superfamily_NA-bd_OB-fold-like,pirsf_BRCA2,pfscan_BRCA2_repeat	-	no_errors	BRCA2	HGNC	ENSG00000139618	H_KU-1292-1226849	53	35	18	33.96	Somatic	0.999999	13.7979	NA	TAM	NC_000011.9:g.32936775G>A	c.7921G>A	NA	NA	NA	NA	NA	NA	NA	No data	Assumed Uncertain_significance	Uncertain Significance	BRCA Exchange
13	32968960	32968960	T	C	SNP	BRCA2	ENST00000380152	human	ensembl	70_37	1	known	missense	c.9391	NA	p.S3131P	0.051	pfam_BRCA2_OB_3,superfamily_NA-bd_OB-fold-like,pirsf_BRCA2	pfam_DNA_recomb/repair_BRCA2_hlx,pfam_BRCA2_repeat,pfam_BRCA2_OB_3,pfam_BRCA2_OB_1,pfam_Tower,superfamily_DNA_recomb/repair_BRCA2_hlx,superfamily_NA-bd_OB-fold-like,pirsf_BRCA2,pfscan_BRCA2_repeat	-	no_errors	BRCA2	HGNC	ENSG00000139618	H_KU-KP161-KP161	142	78	64	45.07	Somatic	1	52.3793	NA	POLAR	NC_000011.9:g.32968960T>C	c.9391T>C	NA	NA	NA	NA	NA	NA	NA	Uncertain_significance (ClinVar)	Assumed Uncertain_significance	Uncertain Significance	BRCA Exchange
13	32912004	32912004	C	T	SNP	BRCA2	ENST00000380152	human	ensembl	70_37	1	known	missense	c.3512	NA	p.P1171L	0.001	pirsf_BRCA2	pfam_DNA_recomb/repair_BRCA2_hlx,pfam_BRCA2_repeat,pfam_BRCA2_OB_3,pfam_BRCA2_OB_1,pfam_Tower,superfamily_DNA_recomb/repair_BRCA2_hlx,superfamily_NA-bd_OB-fold-like,pirsf_BRCA2,pfscan_BRCA2_repeat	-	no_errors	BRCA2	HGNC	ENSG00000139618	H_KU-1026-1026	440	233	207	47.05	Somatic	1	171.416	NA	MA12	NC_000011.9:g.32912004C>T	c.3512C>T	NA	NA	NA	NA	NA	NA	NA	No data	Assumed Uncertain_significance	Uncertain Significance	BRCA Exchange
13	32953464	32953464	G	A	SNP	BRCA2	ENST00000380152	human	ensembl	70_37	1	known	missense	c.8765	NA	p.S2922N	1	superfamily_NA-bd_OB-fold-like,pirsf_BRCA2	pfam_DNA_recomb/repair_BRCA2_hlx,pfam_BRCA2_repeat,pfam_BRCA2_OB_3,pfam_BRCA2_OB_1,pfam_Tower,superfamily_DNA_recomb/repair_BRCA2_hlx,superfamily_NA-bd_OB-fold-like,pirsf_BRCA2,pfscan_BRCA2_repeat	-	no_errors	BRCA2	HGNC	ENSG00000139618	H_KU-956-956_A7_core	76	40	36	47.37	Somatic	1	29.869	NA	MA12	NC_000011.9:g.32953464G>A	c.8765G>A	NA	NA	NA	NA	NA	NA	NA	Uncertain_significance (ClinVar)	Assumed Uncertain_significance	Uncertain Significance	BRCA Exchange
13	32937614	32937614	G	C	SNP	BRCA2	ENST00000380152	human	ensembl	70_37	1	known	missense	c.8275	NA	V2759L	1	pfam_BRCA2_OB_1,superfamily_NA-bd_OB-fold-like,pirsf_BRCA2	pfam_DNA_recomb/repair_BRCA2_hlx,pfam_BRCA2_repeat,pfam_BRCA2_OB_3,pfam_BRCA2_OB_1,pfam_Tower,superfamily_DNA_recomb/repair_BRCA2_hlx,superfamily_NA-bd_OB-fold-like,pirsf_BRCA2,pfscan_BRCA2_repeat	-	no_errors	BRCA2	HGNC	ENSG00000139618	H_LV-2920-1316036	135	68	67	49.63	Somatic	1	56.3507	NA	TAM	NC_000011.9:g.32937614G>C	c.8275G>C	NA	NA	NA	NA	NA	NA	NA	No data	Assumed Uncertain_significance	Uncertain Significance	BRCA Exchange
13	32907081	32907081	C	G	SNP	BRCA2	ENST00000380152	human	ensembl	70_37	1	known	missense	c.1466	NA	S489C	0.002	pirsf_BRCA2	pfam_DNA_recomb/repair_BRCA2_hlx,pfam_BRCA2_repeat,pfam_BRCA2_OB_3,pfam_BRCA2_OB_1,pfam_Tower,superfamily_DNA_recomb/repair_BRCA2_hlx,superfamily_NA-bd_OB-fold-like,pirsf_BRCA2,pfscan_BRCA2_repeat	-	no_errors	BRCA2	HGNC	ENSG00000139618	H_LV-1907-1316462	160	77	83	51.88	Somatic	1	70.7696	6.562e-05	TAM	NC_000011.9:g.32907081C>G	c.1466C>G	NA	NA	NA	NA	NA	NA	NA	Uncertain_significance (ClinVar)	Assumed Uncertain_significance	Uncertain Significance	BRCA Exchange
13	32954037	32954037	A	G	SNP	BRCA2	ENST00000380152	human	ensembl	70_37	1	known	missense	c.9104	NA	Y3035C	1	superfamily_NA-bd_OB-fold-like,pirsf_BRCA2	pfam_DNA_recomb/repair_BRCA2_hlx,pfam_BRCA2_repeat,pfam_BRCA2_OB_3,pfam_BRCA2_OB_1,pfam_Tower,superfamily_DNA_recomb/repair_BRCA2_hlx,superfamily_NA-bd_OB-fold-like,pirsf_BRCA2,pfscan_BRCA2_repeat	-	no_errors	BRCA2	HGNC	ENSG00000139618	H_KU-3928-1316192	247	97	150	60.73	Somatic	1	135.317	2.542e-05	TAM	NC_000011.9:g.32954037A>G	c.9104A>G	NA	NA	NA	NA	NA	NA	NA	Uncertain_significance (ClinVar); Pending (BIC)	Assumed Uncertain_significance	Uncertain Significance	BRCA Exchange
13	32930669	32930669	A	G	SNP	BRCA2	ENST00000380152	human	ensembl	70_37	1	known	missense	c.7540	NA	K2514E	0.997	pfam_DNA_recomb/repair_BRCA2_hlx,superfamily_DNA_recomb/repair_BRCA2_hlx,pirsf_BRCA2	pfam_DNA_recomb/repair_BRCA2_hlx,pfam_BRCA2_repeat,pfam_BRCA2_OB_3,pfam_BRCA2_OB_1,pfam_Tower,superfamily_DNA_recomb/repair_BRCA2_hlx,superfamily_NA-bd_OB-fold-like,pirsf_BRCA2,pfscan_BRCA2_repeat	-	no_errors	BRCA2	HGNC	ENSG00000139618	H_LV-3813-1316172	89	32	57	64.04	Somatic	1	52.5872	NA	TAM	NC_000011.9:g.32930669A>G	c.7540A>G	NA	NA	NA	NA	NA	NA	NA	Uncertain_significance (ClinVar)	Assumed Uncertain_significance	Uncertain Significance	BRCA Exchange
13	32929234	32929234	A	G	SNP	BRCA2	ENST00000380152	human	ensembl	70_37	1	known	missense	c.7244	NA	p.H2415R	0.002	pirsf_BRCA2	pfam_DNA_recomb/repair_BRCA2_hlx,pfam_BRCA2_repeat,pfam_BRCA2_OB_3,pfam_BRCA2_OB_1,pfam_Tower,superfamily_DNA_recomb/repair_BRCA2_hlx,superfamily_NA-bd_OB-fold-like,pirsf_BRCA2,pfscan_BRCA2_repeat	-	no_errors	BRCA2	HGNC	ENSG00000139618	H_KU-KP174-KP174	62	22	40	64.52	Somatic	1	37.0238	8.14e-06	POLAR	NC_000011.9:g.32929234A>G	c.7244A>G	NA	NA	NA	NA	NA	NA	NA	Uncertain_significance (ClinVar)	Assumed Uncertain_significance	Uncertain Significance	BRCA Exchange
13	32906586	32906586	G	C	SNP	BRCA2	ENST00000380152	human	ensembl	70_37	1	known	missense	c.971	NA	p.R324T	0.224	pirsf_BRCA2	pfam_DNA_recomb/repair_BRCA2_hlx,pfam_BRCA2_repeat,pfam_BRCA2_OB_3,pfam_BRCA2_OB_1,pfam_Tower,superfamily_DNA_recomb/repair_BRCA2_hlx,superfamily_NA-bd_OB-fold-like,pirsf_BRCA2,pfscan_BRCA2_repeat	-	no_errors	BRCA2	HGNC	ENSG00000139618	H_KU-10620-10620_A_core	113	39	74	65.49	Somatic	1	68.9595	1.645e-05	MA12	NC_000011.9:g.32906586G>C	c.971G>C	NA	NA	NA	NA	NA	NA	NA	Uncertain_significance (ClinVar)	Assumed Uncertain_significance	Uncertain Significance	BRCA Exchange
13	32913552	32913552	T	C	SNP	BRCA2	ENST00000380152	human	ensembl	70_37	1	known	missense	c.5060	NA	L1687P	0	pfam_BRCA2_repeat,pirsf_BRCA2,pfscan_BRCA2_repeat	pfam_DNA_recomb/repair_BRCA2_hlx,pfam_BRCA2_repeat,pfam_BRCA2_OB_3,pfam_BRCA2_OB_1,pfam_Tower,superfamily_DNA_recomb/repair_BRCA2_hlx,superfamily_NA-bd_OB-fold-like,pirsf_BRCA2,pfscan_BRCA2_repeat	-	no_errors	BRCA2	HGNC	ENSG00000139618	H_LV-348-1316331	114	27	87	76.32	Somatic	1	88.0309	NA	TAM	NC_000011.9:g.32913552T>C	c.5060T>C	NA	NA	NA	NA	NA	NA	NA	No data	Assumed Uncertain_significance	Uncertain Significance	BRCA Exchange
13	32929000	32929000	C	T	SNP	BRCA2	ENST00000380152	human	ensembl	70_37	1	known	missense	c.7010	NA	T2337I	0.384	pirsf_BRCA2	pfam_DNA_recomb/repair_BRCA2_hlx,pfam_BRCA2_repeat,pfam_BRCA2_OB_3,pfam_BRCA2_OB_1,pfam_Tower,superfamily_DNA_recomb/repair_BRCA2_hlx,superfamily_NA-bd_OB-fold-like,pirsf_BRCA2,pfscan_BRCA2_repeat	-	no_errors	BRCA2	HGNC	ENSG00000139618	H_KU-2744-1226985	45	8	37	82.22	Somatic	1	39.4409	8.19e-06	TAM	NC_000011.9:g.32929000C>T	c.7010C>T	NA	NA	NA	NA	NA	NA	NA	Uncertain_significance (ClinVar); Pending (BIC)	Assumed Uncertain_significance	Uncertain Significance	BRCA Exchange
13	32944648	32944648	A	G	SNP	BRCA2	ENST00000380152	human	ensembl	70_37	1	known	missense	c.8441	NA	N2814S	0.001	superfamily_NA-bd_OB-fold-like,pirsf_BRCA2	pfam_DNA_recomb/repair_BRCA2_hlx,pfam_BRCA2_repeat,pfam_BRCA2_OB_3,pfam_BRCA2_OB_1,pfam_Tower,superfamily_DNA_recomb/repair_BRCA2_hlx,superfamily_NA-bd_OB-fold-like,pirsf_BRCA2,pfscan_BRCA2_repeat	-	no_errors	BRCA2	HGNC	ENSG00000139618	H_KU-1057-1316402	102	17	85	83.33	Somatic	1	91.573	NA	TAM	NC_000011.9:g.32944648A>G	c.8441A>G	NA	NA	NA	NA	NA	NA	NA	No data	Assumed Uncertain_significance	Uncertain Significance	BRCA Exchange
17	41197783	41197783	C	T	SNP	BRCA1	ENST00000471181	human	ensembl	70_37	-1	known	missense	c.5567	c.5504	R1856Q	1	pirsf_BRCA1,pfam_BRCT_dom,superfamily_BRCT_dom,smart_BRCT_dom,pfscan_BRCT_dom	pirsf_BRCA1,pfam_BRCT_dom,pfam_Znf_C3HC4_RING-type,superfamily_BRCT_dom,smart_Znf_RING,smart_BRCT_dom,prints_BRCA1,pfscan_BRCT_dom,pfscan_Znf_RING	-	no_errors	BRCA1	HGNC	ENSG00000012048	H_LV-1106-1316406	85	21	64	75.29	Somatic	1	64.2165	2.441e-05	TAM	NC_000011.9:g.41197783C>T	c.5567C>T	NA	NA	NA	NA	NA	NA	NA	No data	Assumed Uncertain_significance	Uncertain Significance	BRCA Exchange
17	41197808	41197808	T	G	SNP	BRCA1	ENST00000471181	human	ensembl	70_37	-1	known	missense	c.5542	c.5479	M1848L	0.489	pirsf_BRCA1,pfam_BRCT_dom,superfamily_BRCT_dom,smart_BRCT_dom,pfscan_BRCT_dom	pirsf_BRCA1,pfam_BRCT_dom,pfam_Znf_C3HC4_RING-type,superfamily_BRCT_dom,smart_Znf_RING,smart_BRCT_dom,prints_BRCA1,pfscan_BRCT_dom,pfscan_Znf_RING	-	no_errors	BRCA1	HGNC	ENSG00000012048	H_LV-2524-1320532	88	56	32	36.36	Somatic	1	24.8817	NA	TAM	NC_000011.9:g.41197808T>G	c.5542T>G	NA	NA	NA	NA	NA	NA	NA	No data	Assumed Uncertain_significance	Uncertain Significance	BRCA Exchange
17	41215352	41215352	C	G	SNP	BRCA1	ENST00000471181	human	ensembl	70_37	-1	known	missense	c.5254	c.5191	E1752Q	1	pirsf_BRCA1,superfamily_BRCT_dom,pfscan_BRCT_dom	pirsf_BRCA1,pfam_BRCT_dom,pfam_Znf_C3HC4_RING-type,superfamily_BRCT_dom,smart_Znf_RING,smart_BRCT_dom,prints_BRCA1,pfscan_BRCT_dom,pfscan_Znf_RING	-	no_errors	BRCA1	HGNC	ENSG00000012048	H_KU-3126-1316063	55	31	24	43.64	Somatic	1	19.4765	NA	TAM	NC_000011.9:g.41215352C>G	c.5254C>G	NA	NA	NA	NA	NA	NA	NA	No data	Assumed Uncertain_significance	Uncertain Significance	BRCA Exchange
17	41219694	41219694	C	A	SNP	BRCA1	ENST00000471181	human	ensembl	70_37	-1	known	missense	c.5068	c.5005	A1690S	1	pirsf_BRCA1,pfam_BRCT_dom,superfamily_BRCT_dom,smart_BRCT_dom,pfscan_BRCT_dom	pirsf_BRCA1,pfam_BRCT_dom,pfam_Znf_C3HC4_RING-type,superfamily_BRCT_dom,smart_Znf_RING,smart_BRCT_dom,prints_BRCA1,pfscan_BRCT_dom,pfscan_Znf_RING	-	no_errors	BRCA1	HGNC	ENSG00000012048	H_LV-2517-1320531	75	29	46	61.33	Somatic	1	41.6648	4.886e-05	TAM	NC_000011.9:g.41219694C>A	c.5068C>A	NA	NA	NA	NA	NA	NA	NA	No data	Assumed Uncertain_significance	Uncertain Significance	BRCA Exchange
17	41223202	41223202	A	G	SNP	BRCA1	ENST00000471181	human	ensembl	70_37	-1	known	missense	c.4792	c.4729	S1598P	0.004	pirsf_BRCA1	pirsf_BRCA1,pfam_BRCT_dom,pfam_Znf_C3HC4_RING-type,superfamily_BRCT_dom,smart_Znf_RING,smart_BRCT_dom,prints_BRCA1,pfscan_BRCT_dom,pfscan_Znf_RING	-	no_errors	BRCA1	HGNC	ENSG00000012048	H_KU-4755-1315996	148	65	83	56.08	Somatic	1	72.6515	2.447e-05	TAM	NC_000011.9:g.41223202A>G	c.4792A>G	NA	NA	NA	NA	NA	NA	NA	No data	Assumed Uncertain_significance	Uncertain Significance	BRCA Exchange
17	41234463	41234463	G	A	SNP	BRCA1	ENST00000471181	human	ensembl	70_37	-1	known	missense	c.4315	NA	L1439F	0	pirsf_BRCA1	pirsf_BRCA1,pfam_BRCT_dom,pfam_Znf_C3HC4_RING-type,superfamily_BRCT_dom,smart_Znf_RING,smart_BRCT_dom,prints_BRCA1,pfscan_BRCT_dom,pfscan_Znf_RING	-	no_errors	BRCA1	HGNC	ENSG00000012048	H_KU-2139-1320484	143	102	41	28.67	Somatic	1	30.4286	1.627e-05	TAM	NC_000011.9:g.41234463G>A	c.4315G>A	NA	NA	NA	NA	NA	NA	NA	No data	Assumed Uncertain_significance	Uncertain Significance	BRCA Exchange
17	41244235	41244235	G	T	SNP	BRCA1	ENST00000471181	human	ensembl	70_37	-1	known	missense	c.3313	NA	H1105N	0	pirsf_BRCA1	pirsf_BRCA1,pfam_BRCT_dom,pfam_Znf_C3HC4_RING-type,superfamily_BRCT_dom,smart_Znf_RING,smart_BRCT_dom,prints_BRCA1,pfscan_BRCT_dom,pfscan_Znf_RING	-	no_errors	BRCA1	HGNC	ENSG00000012048	H_LV-2905-1316033	143	58	85	59.44	Somatic	1	76.0311	NA	TAM	NC_000011.9:g.41244235G>T	c.3313G>T	NA	NA	NA	NA	NA	NA	NA	No data	Assumed Uncertain_significance	Uncertain Significance	BRCA Exchange
17	41245425	41245425	G	A	SNP	BRCA1	ENST00000471181	human	ensembl	70_37	-1	known	missense	c.2123	NA	S708F	0	pirsf_BRCA1	pirsf_BRCA1,pfam_BRCT_dom,pfam_Znf_C3HC4_RING-type,superfamily_BRCT_dom,smart_Znf_RING,smart_BRCT_dom,prints_BRCA1,pfscan_BRCT_dom,pfscan_Znf_RING	-	no_errors	BRCA1	HGNC	ENSG00000012048	H_KU-2012-1320467	161	61	100	62.11	Somatic	1	91.0503	NA	TAM	NC_000011.9:g.41245425G>A	c.2123G>A	NA	NA	NA	NA	NA	NA	NA	No data	Assumed Uncertain_significance	Uncertain Significance	BRCA Exchange
17	41245710	41245710	C	T	SNP	BRCA1	ENST00000471181	human	ensembl	70_37	-1	known	missense	c.1838	NA	R613K	1	pirsf_BRCA1	pirsf_BRCA1,pfam_BRCT_dom,pfam_Znf_C3HC4_RING-type,superfamily_BRCT_dom,smart_Znf_RING,smart_BRCT_dom,prints_BRCA1,pfscan_BRCT_dom,pfscan_Znf_RING	-	no_errors	BRCA1	HGNC	ENSG00000012048	H_LV-2544-1320534	89	74	15	16.85	Somatic	0.999963	10.1939	NA	TAM	NC_000011.9:g.41245710C>T	c.1838C>T	NA	NA	NA	NA	NA	NA	NA	No data	Assumed Uncertain_significance	Uncertain Significance	BRCA Exchange
17	41246151	41246151	C	T	SNP	BRCA1	ENST00000471181	human	ensembl	70_37	-1	known	missense	c.1397	NA	R466Q	0.202	pirsf_BRCA1	pirsf_BRCA1,pfam_BRCT_dom,pfam_Znf_C3HC4_RING-type,superfamily_BRCT_dom,smart_Znf_RING,smart_BRCT_dom,prints_BRCA1,pfscan_BRCT_dom,pfscan_Znf_RING	-	no_errors	BRCA1	HGNC	ENSG00000012048	H_KU-3908-1316187	144	104	40	27.78	Somatic	1	29.5186	4.884e-05	TAM	NC_000011.9:g.41246151C>T	c.1397C>T	NA	NA	NA	NA	NA	NA	NA	No data	Assumed Uncertain_significance	Uncertain Significance	BRCA Exchange
17	41247921	41247921	C	G	SNP	BRCA1	ENST00000471181	human	ensembl	70_37	-1	known	missense	c.612	NA	L204F	0.456	pirsf_BRCA1	pirsf_BRCA1,pfam_BRCT_dom,pfam_Znf_C3HC4_RING-type,superfamily_BRCT_dom,smart_Znf_RING,smart_BRCT_dom,prints_BRCA1,pfscan_BRCT_dom,pfscan_Znf_RING	-	no_errors	BRCA1	HGNC	ENSG00000012048	H_LV-2416-1226952	164	66	98	59.76	Somatic	1	87.8411	8.707e-05	TAM	NC_000011.9:g.41247921C>G	c.612C>G	NA	NA	NA	NA	NA	NA	NA	No data	Assumed Uncertain_significance	Uncertain Significance	BRCA Exchange
17	41251882	41251882	T	G	SNP	BRCA1	ENST00000471181	human	ensembl	70_37	-1	known	missense	c.457	NA	S153R	0.002	pirsf_BRCA1	pirsf_BRCA1,pfam_BRCT_dom,pfam_Znf_C3HC4_RING-type,superfamily_BRCT_dom,smart_Znf_RING,smart_BRCT_dom,prints_BRCA1,pfscan_BRCT_dom,pfscan_Znf_RING	-	no_errors	BRCA1	HGNC	ENSG00000012048	H_KU-2906-1316034	37	19	18	47.37	Somatic	1	15.0496	4.067e-05	TAM	NC_000011.9:g.41251882T>G	c.457T>G	NA	NA	NA	NA	NA	NA	NA	No data	Assumed Uncertain_significance	Uncertain Significance	BRCA Exchange
17	41256155	41256155	G	T	SNP	BRCA1	ENST00000471181	human	ensembl	70_37	-1	known	missense	c.425	NA	P142H	0.009	pirsf_BRCA1	pirsf_BRCA1,pfam_BRCT_dom,pfam_Znf_C3HC4_RING-type,superfamily_BRCT_dom,smart_Znf_RING,smart_BRCT_dom,prints_BRCA1,pfscan_BRCT_dom,pfscan_Znf_RING	-	no_errors	BRCA1	HGNC	ENSG00000012048	H_KU-2631-1320545	107	52	55	51.4	Somatic	1	46.7597	4.88e-05	TAM	NC_000011.9:g.41256155G>T	c.425G>T	NA	NA	NA	NA	NA	NA	NA	No data	Assumed Uncertain_significance	Uncertain Significance	BRCA Exchange
17	41244288	41244288	C	G	SNP	BRCA1	ENST00000471181	human	ensembl	70_37	-1	known	missense	c.3260	NA	p.G1087A	0.003	pirsf_BRCA1	pirsf_BRCA1,pfam_BRCT_dom,pfam_Znf_C3HC4_RING-type,superfamily_BRCT_dom,smart_Znf_RING,smart_BRCT_dom,prints_BRCA1,pfscan_BRCT_dom,pfscan_Znf_RING	-	no_errors	BRCA1	HGNC	ENSG00000012048	H_KU-KP151-KP151	152	89	63	41.45	Somatic	1	50.4715	NA	POLAR	NC_000011.9:g.41244288C>G	c.3260C>G	NA	NA	NA	NA	NA	NA	NA	No data	Assumed Uncertain_significance	Uncertain Significance	BRCA Exchange
17	41244306	41244306	T	G	SNP	BRCA1	ENST00000471181	human	ensembl	70_37	-1	known	missense	c.3242	NA	p.N1081T	0	pirsf_BRCA1	pirsf_BRCA1,pfam_BRCT_dom,pfam_Znf_C3HC4_RING-type,superfamily_BRCT_dom,smart_Znf_RING,smart_BRCT_dom,prints_BRCA1,pfscan_BRCT_dom,pfscan_Znf_RING	-	no_errors	BRCA1	HGNC	ENSG00000012048	H_KU-788-788_A1_core	94	55	39	39.8	Somatic	1	31.252	NA	MA12	NC_000011.9:g.41244306T>G	c.3242T>G	NA	NA	NA	NA	NA	NA	NA	No data	Assumed Uncertain_significance	Uncertain Significance	BRCA Exchange
17	41245071	41245071	G	T	SNP	BRCA1	ENST00000471181	human	ensembl	70_37	-1	known	missense	c.2477	NA	p.T826K	0.001	pirsf_BRCA1	pirsf_BRCA1,pfam_BRCT_dom,pfam_Znf_C3HC4_RING-type,superfamily_BRCT_dom,smart_Znf_RING,smart_BRCT_dom,prints_BRCA1,pfscan_BRCT_dom,pfscan_Znf_RING	-	no_errors	BRCA1	HGNC	ENSG00000012048	H_KU-726-726_1_A_core	185	94	91	49.19	Somatic	1	76.3326	0.00019532	MA12	NC_000011.9:g.41245071G>T	c.2477G>T	NA	NA	NA	NA	NA	NA	NA	No data	Assumed Uncertain_significance	Uncertain Significance	BRCA Exchange
17	41245120	41245120	T	A	SNP	BRCA1	ENST00000471181	human	ensembl	70_37	-1	known	missense	c.2428	NA	p.N810Y	0.007	pirsf_BRCA1	pirsf_BRCA1,pfam_BRCT_dom,pfam_Znf_C3HC4_RING-type,superfamily_BRCT_dom,smart_Znf_RING,smart_BRCT_dom,prints_BRCA1,pfscan_BRCT_dom,pfscan_Znf_RING	-	no_errors	BRCA1	HGNC	ENSG00000012048	H_KU-843-843_A_core	246	143	103	41.87	Somatic	1	82.722	8.14e-05	MA12	NC_000011.9:g.41245120T>A	c.2428T>A	NA	NA	NA	NA	NA	NA	NA	No data	Assumed Uncertain_significance	Uncertain Significance	BRCA Exchange
17	41245233	41245233	A	G	SNP	BRCA1	ENST00000471181	human	ensembl	70_37	-1	known	missense	c.2315	NA	p.V772A	0.04	pirsf_BRCA1,prints_BRCA1	pirsf_BRCA1,pfam_BRCT_dom,pfam_Znf_C3HC4_RING-type,superfamily_BRCT_dom,smart_Znf_RING,smart_BRCT_dom,prints_BRCA1,pfscan_BRCT_dom,pfscan_Znf_RING	-	no_errors	BRCA1	HGNC	ENSG00000012048	H_KU-763-763_1__b_core	207	86	121	58.45	Somatic	1	107.539	9.765e-05	MA12	NC_000011.9:g.41245233A>G	c.2315A>G	NA	NA	NA	NA	NA	NA	NA	No data	Assumed Uncertain_significance	Uncertain Significance	BRCA Exchange
17	41245467	41245467	C	T	SNP	BRCA1	ENST00000471181	human	ensembl	70_37	-1	known	missense	c.2081	NA	p.S694N	0	pirsf_BRCA1	pirsf_BRCA1,pfam_BRCT_dom,pfam_Znf_C3HC4_RING-type,superfamily_BRCT_dom,smart_Znf_RING,smart_BRCT_dom,prints_BRCA1,pfscan_BRCT_dom,pfscan_Znf_RING	-	no_errors	BRCA1	HGNC	ENSG00000012048	H_KU-1008-1008_A_core	122	54	68	55.74	Somatic	1	59.3923	NA	MA12	NC_000011.9:g.41245467C>T	c.2081C>T	NA	NA	NA	NA	NA	NA	NA	No data	Assumed Uncertain_significance	Uncertain Significance	BRCA Exchange
17	41246014	41246014	G	A	SNP	BRCA1	ENST00000471181	human	ensembl	70_37	-1	known	missense	c.1534	NA	p.L512F	0.194	pirsf_BRCA1	pirsf_BRCA1,pfam_BRCT_dom,pfam_Znf_C3HC4_RING-type,superfamily_BRCT_dom,smart_Znf_RING,smart_BRCT_dom,prints_BRCA1,pfscan_BRCT_dom,pfscan_Znf_RING	-	no_errors	BRCA1	HGNC	ENSG00000012048	H_KU-946-946_A1_core	220	15	205	93.18	Somatic	1	166.659	2.449e-05	MA12	NC_000011.9:g.41246014G>A	c.1534G>A	NA	NA	NA	NA	NA	NA	NA	No data	Assumed Uncertain_significance	Uncertain Significance	BRCA Exchange
17	41246062	41246062	G	A	SNP	BRCA1	ENST00000471181	human	ensembl	70_37	-1	known	missense	c.1486	NA	p.R496C	0.001	pirsf_BRCA1	pirsf_BRCA1,pfam_BRCT_dom,pfam_Znf_C3HC4_RING-type,superfamily_BRCT_dom,smart_Znf_RING,smart_BRCT_dom,prints_BRCA1,pfscan_BRCT_dom,pfscan_Znf_RING	-	no_errors	BRCA1	HGNC	ENSG00000012048	H_KU-1042-1042	73	30	43	58.9	Somatic	1	38.3282	0.00017088	MA12	NC_000011.9:g.41246062G>A	c.1486G>A	NA	NA	NA	NA	NA	NA	NA	No data	Assumed Uncertain_significance	Uncertain Significance	BRCA Exchange
17	41246326	41246326	T	C	SNP	BRCA1	ENST00000471181	human	ensembl	70_37	-1	known	missense	c.1222	NA	p.K408E	0.001	pirsf_BRCA1	pirsf_BRCA1,pfam_BRCT_dom,pfam_Znf_C3HC4_RING-type,superfamily_BRCT_dom,smart_Znf_RING,smart_BRCT_dom,prints_BRCA1,pfscan_BRCT_dom,pfscan_Znf_RING	-	no_errors	BRCA1	HGNC	ENSG00000012048	H_KU-1210-1210_1C_core	192	106	86	44.33	Somatic	1	70.2686	NA	MA12	NC_000011.9:g.41246326T>C	c.1222T>C	NA	NA	NA	NA	NA	NA	NA	No data	Assumed Uncertain_significance	Uncertain Significance	BRCA Exchange
17	41246602	41246602	T	C	SNP	BRCA1	ENST00000471181	human	ensembl	70_37	-1	known	missense	c.946	NA	p.S316G	1	pirsf_BRCA1	pirsf_BRCA1,pfam_BRCT_dom,pfam_Znf_C3HC4_RING-type,superfamily_BRCT_dom,smart_Znf_RING,smart_BRCT_dom,prints_BRCA1,pfscan_BRCT_dom,pfscan_Znf_RING	-	no_errors	BRCA1	HGNC	ENSG00000012048	H_KU-757-757_A_core	88	30	58	65.91	Somatic	1	54.2102	4.067e-05	MA12	NC_000011.9:g.41246602T>C	c.946T>C	NA	NA	NA	NA	NA	NA	NA	No data	Assumed Uncertain_significance	Uncertain Significance	BRCA Exchange
17	41247890	41247890	C	T	SNP	BRCA1	ENST00000471181	human	ensembl	70_37	-1	known	missense	c.643	NA	p.E215K	0.006	pirsf_BRCA1	pirsf_BRCA1,pfam_BRCT_dom,pfam_Znf_C3HC4_RING-type,superfamily_BRCT_dom,smart_Znf_RING,smart_BRCT_dom,prints_BRCA1,pfscan_BRCT_dom,pfscan_Znf_RING	-	no_errors	BRCA1	HGNC	ENSG00000012048	H_KU-10696-10696_1E_core	259	230	29	11.2	Somatic	1	18.3587	NA	MA12	NC_000011.9:g.41247890C>T	c.643C>T	NA	NA	NA	NA	NA	NA	NA	No data	Assumed Uncertain_significance	Uncertain Significance	BRCA Exchange
17	41199716	41199716	A	T	SNP	BRCA1	ENST00000468300	human	ensembl	70_37	-1	known	nonsense	c.2025	NA	C675*	0	pirsf_BRCA1	pfam_BRCT_dom,pfam_Znf_C3HC4_RING-type,superfamily_BRCT_dom,smart_Znf_RING,smart_BRCT_dom,pirsf_BRCA1,pfscan_BRCT_dom,pfscan_Znf_RING	-	no_errors	BRCA1	HGNC	ENSG00000012048	H_KU-444-1226776	64	29	35	54.69	Somatic	1	30.368	5.695e-05	TAM	NC_000011.9:g.41199716A>T	c.2025A>T	NA	NA	NA	NA	NA	NA	NA	NA	Assumed Uncertain_significance	Uncertain Significance	BRCA Exchange
13	32907277	32907277	T	G	SNP	BRCA2	ENST00000380152	human	ensembl	70_37	1	known	missense	c.1662	NA	C554W	0.001	pirsf_BRCA2	pfam_DNA_recomb/repair_BRCA2_hlx,pfam_BRCA2_repeat,pfam_BRCA2_OB_3,pfam_BRCA2_OB_1,pfam_Tower,superfamily_DNA_recomb/repair_BRCA2_hlx,superfamily_NA-bd_OB-fold-like,pirsf_BRCA2,pfscan_BRCA2_repeat	-	no_errors	BRCA2	HGNC	ENSG00000139618	H_KU-3372-1316101	122	99	23	18.85	Somatic	1	15.9152	4.08e-05	TAM	NC_000011.9:g.32907277T>G	c.1662T>G	NA	NA	NA	NA	NA	NA	NA	Benign(ENIGMA); Benign,Uncertain_significance,Likely_benign (ClinVar); Pending (BIC)	Assumed Uncertain_significance	Benign	BRCA Exchange (ENIGMA)
13	32906593	32906593	C	A	SNP	BRCA2	ENST00000380152	human	ensembl	70_37	1	known	missense	c.978	NA	p.S326R	0.005	pirsf_BRCA2	pfam_DNA_recomb/repair_BRCA2_hlx,pfam_BRCA2_repeat,pfam_BRCA2_OB_3,pfam_BRCA2_OB_1,pfam_Tower,superfamily_DNA_recomb/repair_BRCA2_hlx,superfamily_NA-bd_OB-fold-like,pirsf_BRCA2,pfscan_BRCA2_repeat	-	no_errors	BRCA2	HGNC	ENSG00000139618	H_KU-1029-1029_2_core	96	51	45	46.88	Somatic	1	37.2264	0.00081476	MA12	NC_000011.9:g.32906593C>A	c.978C>A	NA	NA	NA	NA	NA	NA	NA	Benign(ENIGMA); Benign,not_provided,Uncertain_Significance,Uncertain_significance,Likely_benign (ClinVar); Pending (BIC)	Assumed Uncertain_significance	Benign	BRCA Exchange (ENIGMA)
13	32912331	32912331	A	T	SNP	BRCA2	ENST00000380152	human	ensembl	70_37	1	known	missense	c.3839	NA	D1280V	0	pirsf_BRCA2	pfam_DNA_recomb/repair_BRCA2_hlx,pfam_BRCA2_repeat,pfam_BRCA2_OB_3,pfam_BRCA2_OB_1,pfam_Tower,superfamily_DNA_recomb/repair_BRCA2_hlx,superfamily_NA-bd_OB-fold-like,pirsf_BRCA2,pfscan_BRCA2_repeat	-	no_errors	BRCA2	HGNC	ENSG00000139618	H_LV-3761-1316165	128	68	60	46.88	Somatic	1	49.6352	1.028e-05	TAM	NC_000011.9:g.32912331A>T	c.3839A>T	NA	NA	NA	NA	NA	NA	NA	Benign(ENIGMA); Benign,Uncertain_significance,Likely_benign (ClinVar); Pending (BIC)	Assumed Uncertain_significance	Benign	BRCA Exchange (ENIGMA)
13	32907153	32907153	A	G	SNP	BRCA2	ENST00000380152	human	ensembl	70_37	1	known	missense	c.1538	NA	K513R	0.083	pirsf_BRCA2	pfam_DNA_recomb/repair_BRCA2_hlx,pfam_BRCA2_repeat,pfam_BRCA2_OB_3,pfam_BRCA2_OB_1,pfam_Tower,superfamily_DNA_recomb/repair_BRCA2_hlx,superfamily_NA-bd_OB-fold-like,pirsf_BRCA2,pfscan_BRCA2_repeat	-	no_errors	BRCA2	HGNC	ENSG00000139618	H_KU-2588-1320538	110	55	55	50	Somatic	1	46.362	4.935e-05	TAM	NC_000011.9:g.32907153A>G	c.1538A>G	NA	NA	NA	NA	NA	NA	NA	Benign(ENIGMA); Benign,Uncertain_significance,Likely_benign (ClinVar); Pending (BIC)	Assumed Uncertain_significance	Benign	BRCA Exchange (ENIGMA)
13	32906872	32906872	T	-	DEL	BRCA2	ENST00000380152	human	ensembl	70_37	1	known	frame_shift_del	c.1257	NA	p.C419fs	0.299	pirsf_BRCA2	pfam_DNA_recomb/repair_BRCA2_hlx,pfam_BRCA2_repeat,pfam_BRCA2_OB_3,pfam_BRCA2_OB_1,pfam_Tower,superfamily_DNA_recomb/repair_BRCA2_hlx,superfamily_NA-bd_OB-fold-like,pirsf_BRCA2,pfscan_BRCA2_repeat	-	no_errors	BRCA2	HGNC	ENSG00000139618	H_KU-KP_-_R8-KP_-_R8	44	16	28	63.64	Somatic	1	25.7598	NA	POLAR	NC_000011.9:g.32906872_32906872delT	c.1257delT	NA	NA	NA	NA	NA	NA	NA	Pathogenic(ENIGMA); Pathogenic (ClinVar); Class 5 (BIC)	Assumed Pathogenic	Pathogenic	BRCA Exchange (ENIGMA)
13	32914767	32914768	TT	-	DEL	BRCA2	ENST00000380152	human	ensembl	70_37	1	known	frame_shift_del	c.6275_6276	NA	L2092fs	0.000:0.000	pirsf_BRCA2	pfam_DNA_recomb/repair_BRCA2_hlx,pfam_BRCA2_repeat,pfam_BRCA2_OB_3,pfam_BRCA2_OB_1,pfam_Tower,superfamily_DNA_recomb/repair_BRCA2_hlx,superfamily_NA-bd_OB-fold-like,pirsf_BRCA2,pfscan_BRCA2_repeat	-	no_errors	BRCA2	HGNC	ENSG00000139618	H_KU-3250-1316077	66	14	52	78.79	Somatic	1	53.734	1.648e-05	TAM	NC_000011.9:g.32914767_32914768delTT	c.6275_6276delTT	NA	NA	NA	NA	NA	NA	NA	Pathogenic(ENIGMA); Pathogenic (ClinVar); Class 5 (BIC)	Assumed Pathogenic	Pathogenic	BRCA Exchange (ENIGMA)
13	32914767	32914768	TT	-	DEL	BRCA2	ENST00000380152	human	ensembl	70_37	1	known	frame_shift_del	c.6275_6276	NA	L2092fs	0.000:0.000	pirsf_BRCA2	pfam_DNA_recomb/repair_BRCA2_hlx,pfam_BRCA2_repeat,pfam_BRCA2_OB_3,pfam_BRCA2_OB_1,pfam_Tower,superfamily_DNA_recomb/repair_BRCA2_hlx,superfamily_NA-bd_OB-fold-like,pirsf_BRCA2,pfscan_BRCA2_repeat	-	no_errors	BRCA2	HGNC	ENSG00000139618	H_KU-263-1316320	114	23	91	79.82	Somatic	1	94.8974	1.648e-05	TAM	NC_000011.9:g.32914767_32914768delTT	c.6275_6276delTT	NA	NA	NA	NA	NA	NA	NA	Pathogenic(ENIGMA); Pathogenic (ClinVar); Class 5 (BIC)	Assumed Pathogenic	Pathogenic	BRCA Exchange (ENIGMA)
13	32912623	32912624	-	TGAGGA	INS	BRCA2	ENST00000380152	human	ensembl	70_37	1	known	in_frame_ins	c.4131_4132	NA	p.TQIK1377in_frame_ins*	0.000:0.000	pirsf_BRCA2	pfam_DNA_recomb/repair_BRCA2_hlx,pfam_BRCA2_repeat,pfam_BRCA2_OB_3,pfam_BRCA2_OB_1,pfam_Tower,superfamily_DNA_recomb/repair_BRCA2_hlx,superfamily_NA-bd_OB-fold-like,pirsf_BRCA2,pfscan_BRCA2_repeat	-	no_errors	BRCA2	HGNC	ENSG00000139618	H_KU-779-779_1D_core	54	30	24	44.44	Somatic	1	19.5696	NA	MA12	NC_000011.9:g.32912623_32912624insTGAGGA	c.4131_4132insTGAGGA	NA	NA	NA	NA	NA	NA	NA	Pathogenic(ENIGMA); Pending (BIC)	Assumed Uncertain_significance	Pathogenic	BRCA Exchange (ENIGMA)
13	32937327	32937327	A	T	SNP	BRCA2	ENST00000380152	human	ensembl	70_37	1	known	missense	c.7988	NA	p.E2663V	1	pfam_DNA_recomb/repair_BRCA2_hlx,superfamily_DNA_recomb/repair_BRCA2_hlx,pirsf_BRCA2	pfam_DNA_recomb/repair_BRCA2_hlx,pfam_BRCA2_repeat,pfam_BRCA2_OB_3,pfam_BRCA2_OB_1,pfam_Tower,superfamily_DNA_recomb/repair_BRCA2_hlx,superfamily_NA-bd_OB-fold-like,pirsf_BRCA2,pfscan_BRCA2_repeat	-	no_errors	BRCA2	HGNC	ENSG00000139618	H_KU-863-863_3_core	39	15	24	61.54	Somatic	1	21.768	NA	MA12	NC_000011.9:g.32937327A>T	c.7988A>T	NA	NA	NA	NA	NA	NA	NA	Pathogenic(ENIGMA); Pathogenic,Likely_pathogenic,Uncertain_significance (ClinVar); Pending (BIC)	Assumed Uncertain_significance	Pathogenic	BRCA Exchange (ENIGMA)
13	32913381	32913381	C	G	SNP	BRCA2	ENST00000380152	human	ensembl	70_37	1	known	nonsense	c.4889	NA	S1630*	0.009	pirsf_BRCA2	pfam_DNA_recomb/repair_BRCA2_hlx,pfam_BRCA2_repeat,pfam_BRCA2_OB_3,pfam_BRCA2_OB_1,pfam_Tower,superfamily_DNA_recomb/repair_BRCA2_hlx,superfamily_NA-bd_OB-fold-like,pirsf_BRCA2,pfscan_BRCA2_repeat	-	no_errors	BRCA2	HGNC	ENSG00000139618	H_LV-3584-1316137	147	76	71	47.97	Somatic	1	59.2379	1.653e-05	TAM	NC_000011.9:g.32913381C>G	c.4889C>G	NA	NA	NA	NA	NA	NA	NA	Pathogenic(ENIGMA); Pathogenic (ClinVar); Class 5 (BIC)	Assumed Pathogenic	Pathogenic	BRCA Exchange (ENIGMA)
13	32972574	32972574	C	G	SNP	BRCA2	ENST00000380152	human	ensembl	70_37	1	known	nonsense	c.9924	NA	Y3308*	0	pirsf_BRCA2	pfam_DNA_recomb/repair_BRCA2_hlx,pfam_BRCA2_repeat,pfam_BRCA2_OB_3,pfam_BRCA2_OB_1,pfam_Tower,superfamily_DNA_recomb/repair_BRCA2_hlx,superfamily_NA-bd_OB-fold-like,pirsf_BRCA2,pfscan_BRCA2_repeat	-	no_errors	BRCA2	HGNC	ENSG00000139618	H_LV-3368-1316100	154	71	83	53.55	Somatic	1	71.66	1.629e-05	TAM	NC_000011.9:g.32972574C>G	c.9924C>G	NA	NA	NA	NA	NA	NA	NA	Pathogenic(ENIGMA); Pathogenic,Likely_pathogenic (ClinVar); Pending (BIC)	Assumed Pathogenic	Pathogenic	BRCA Exchange (ENIGMA)
13	32914174	32914174	C	G	SNP	BRCA2	ENST00000380152	human	ensembl	70_37	1	known	nonsense	c.5682	NA	p.Y1894*	0	pirsf_BRCA2	pfam_DNA_recomb/repair_BRCA2_hlx,pfam_BRCA2_repeat,pfam_BRCA2_OB_3,pfam_BRCA2_OB_1,pfam_Tower,superfamily_DNA_recomb/repair_BRCA2_hlx,superfamily_NA-bd_OB-fold-like,pirsf_BRCA2,pfscan_BRCA2_repeat	-	no_errors	BRCA2	HGNC	ENSG00000139618	H_KU-1055-1055_core	137	47	90	65.22	Somatic	1	83.9916	NA	MA12	NC_000011.9:g.32914174C>G	c.5682C>G	NA	NA	NA	NA	NA	NA	NA	Pathogenic(ENIGMA); Pathogenic (ClinVar); Class 5 (BIC)	Assumed Pathogenic	Pathogenic	BRCA Exchange (ENIGMA)
13	32907395	32907395	A	-	DEL	BRCA2	ENST00000380152	human	ensembl	70_37	1	known	frame_shift_del	c.1780	NA	p.I594fs	0.387	pirsf_BRCA2	pfam_DNA_recomb/repair_BRCA2_hlx,pfam_BRCA2_repeat,pfam_BRCA2_OB_3,pfam_BRCA2_OB_1,pfam_Tower,superfamily_DNA_recomb/repair_BRCA2_hlx,superfamily_NA-bd_OB-fold-like,pirsf_BRCA2,pfscan_BRCA2_repeat	-	no_errors	BRCA2	HGNC	ENSG00000139618	H_KU-816-816_core	158	150	8	5.06	Somatic	0.981862	4.06113	NA	MA12	NC_000011.9:g.32907395_32907395delA	c.1780delA	NA	NA	NA	NA	NA	NA	NA	No data	Assumed Pathogenic	Assumed Pathogenic	trv_type
13	32907416	32907417	AA	-	DEL	BRCA2	ENST00000380152	human	ensembl	70_37	1	known	frame_shift_del	c.1801_1802	NA	p.K601fs	0.995:0.997	pirsf_BRCA2	pfam_DNA_recomb/repair_BRCA2_hlx,pfam_BRCA2_repeat,pfam_BRCA2_OB_3,pfam_BRCA2_OB_1,pfam_Tower,superfamily_DNA_recomb/repair_BRCA2_hlx,superfamily_NA-bd_OB-fold-like,pirsf_BRCA2,pfscan_BRCA2_repeat	-	no_errors	BRCA2	HGNC	ENSG00000139618	H_KU-816-816_core	154	146	8	5.19	Somatic	0.982749	4.10411	NA	MA12	NC_000011.9:g.32907416_32907417delAA	c.1801_1802delAA	NA	NA	NA	NA	NA	NA	NA	No data	Assumed Pathogenic	Assumed Pathogenic	trv_type
13	32910994	32910994	G	-	DEL	BRCA2	ENST00000380152	human	ensembl	70_37	1	known	frame_shift_del	c.2502	NA	p.L834fs	0.004	pirsf_BRCA2	pfam_DNA_recomb/repair_BRCA2_hlx,pfam_BRCA2_repeat,pfam_BRCA2_OB_3,pfam_BRCA2_OB_1,pfam_Tower,superfamily_DNA_recomb/repair_BRCA2_hlx,superfamily_NA-bd_OB-fold-like,pirsf_BRCA2,pfscan_BRCA2_repeat	-	no_errors	BRCA2	HGNC	ENSG00000139618	H_KU-863-863_3_core	176	163	13	7.39	Somatic	0.999442	7.49138	NA	MA12	NC_000011.9:g.32910994_32910994delG	c.2502delG	NA	NA	NA	NA	NA	NA	NA	No data	Assumed Pathogenic	Assumed Pathogenic	trv_type
13	32910644	32910644	G	-	DEL	BRCA2	ENST00000380152	human	ensembl	70_37	1	known	frame_shift_del	c.2152	NA	p.E718fs	0.002	pirsf_BRCA2	pfam_DNA_recomb/repair_BRCA2_hlx,pfam_BRCA2_repeat,pfam_BRCA2_OB_3,pfam_BRCA2_OB_1,pfam_Tower,superfamily_DNA_recomb/repair_BRCA2_hlx,superfamily_NA-bd_OB-fold-like,pirsf_BRCA2,pfscan_BRCA2_repeat	-	no_errors	BRCA2	HGNC	ENSG00000139618	H_KU-277-277_13_core	125	115	10	8	Somatic	0.997219	5.88357	NA	MA12	NC_000011.9:g.32910644_32910644delG	c.2152delG	NA	NA	NA	NA	NA	NA	NA	No data	Assumed Pathogenic	Assumed Pathogenic	trv_type
13	32913988	32913988	T	-	DEL	BRCA2	ENST00000380152	human	ensembl	70_37	1	known	frame_shift_del	c.5496	NA	p.N1833fs	0.002	pirsf_BRCA2	pfam_DNA_recomb/repair_BRCA2_hlx,pfam_BRCA2_repeat,pfam_BRCA2_OB_3,pfam_BRCA2_OB_1,pfam_Tower,superfamily_DNA_recomb/repair_BRCA2_hlx,superfamily_NA-bd_OB-fold-like,pirsf_BRCA2,pfscan_BRCA2_repeat	-	no_errors	BRCA2	HGNC	ENSG00000139618	H_KU-1035-1035_A_core	100	92	8	8	Somatic	0.990998	4.70686	NA	MA12	NC_000011.9:g.32913988_32913988delT	c.5496delT	NA	NA	NA	NA	NA	NA	NA	No data	Assumed Pathogenic	Assumed Pathogenic	trv_type
13	32911846	32911847	AG	-	DEL	BRCA2	ENST00000380152	human	ensembl	70_37	1	known	frame_shift_del	c.3354_3355	NA	p.E1119fs	0.985:1.000	pirsf_BRCA2	pfam_DNA_recomb/repair_BRCA2_hlx,pfam_BRCA2_repeat,pfam_BRCA2_OB_3,pfam_BRCA2_OB_1,pfam_Tower,superfamily_DNA_recomb/repair_BRCA2_hlx,superfamily_NA-bd_OB-fold-like,pirsf_BRCA2,pfscan_BRCA2_repeat	-	no_errors	BRCA2	HGNC	ENSG00000139618	H_KU-763-763_1__b_core	177	159	18	10.17	Somatic	0.999986	11.1801	NA	MA12	NC_000011.9:g.32911846_32911847delAG	c.3354_3355delAG	NA	NA	NA	NA	NA	NA	NA	No data	Assumed Pathogenic	Assumed Pathogenic	trv_type
13	32911292	32911293	GG	-	DEL	BRCA2	ENST00000380152	human	ensembl	70_37	1	known	frame_shift_del	c.2800_2801	NA	p.G934fs	0.005:0.000	pirsf_BRCA2	pfam_DNA_recomb/repair_BRCA2_hlx,pfam_BRCA2_repeat,pfam_BRCA2_OB_3,pfam_BRCA2_OB_1,pfam_Tower,superfamily_DNA_recomb/repair_BRCA2_hlx,superfamily_NA-bd_OB-fold-like,pirsf_BRCA2,pfscan_BRCA2_repeat	-	no_errors	BRCA2	HGNC	ENSG00000139618	H_KU-951-951_A3_core	116	101	15	12.93	Somatic	0.999942	9.75022	NA	MA12	NC_000011.9:g.32911292_32911293delGG	c.2800_2801delGG	NA	NA	NA	NA	NA	NA	NA	No data	Assumed Pathogenic	Assumed Pathogenic	trv_type
13	32906873	32906873	G	-	DEL	BRCA2	ENST00000380152	human	ensembl	70_37	1	known	frame_shift_del	c.1258	NA	p.D420fs	0.172	pirsf_BRCA2	pfam_DNA_recomb/repair_BRCA2_hlx,pfam_BRCA2_repeat,pfam_BRCA2_OB_3,pfam_BRCA2_OB_1,pfam_Tower,superfamily_DNA_recomb/repair_BRCA2_hlx,superfamily_NA-bd_OB-fold-like,pirsf_BRCA2,pfscan_BRCA2_repeat	-	no_errors	BRCA2	HGNC	ENSG00000139618	H_KU-1025-1025_D_core	160	134	26	16.25	Somatic	1	17.5649	NA	MA12	NC_000011.9:g.32906873_32906873delG	c.1258delG	NA	NA	NA	NA	NA	NA	NA	No data	Assumed Pathogenic	Assumed Pathogenic	trv_type
13	32914158	32914170	TTATGGCAGGTTG	-	DEL	BRCA2	ENST00000380152	human	ensembl	70_37	1	known	frame_shift_del	c.5666_5678	NA	p.M1890fs	0.000:0.025:0.005:0.005:0.001:0.000:0.000:0.012:0.008:0.000:0.000:0.000:0.000	pirsf_BRCA2	pfam_DNA_recomb/repair_BRCA2_hlx,pfam_BRCA2_repeat,pfam_BRCA2_OB_3,pfam_BRCA2_OB_1,pfam_Tower,superfamily_DNA_recomb/repair_BRCA2_hlx,superfamily_NA-bd_OB-fold-like,pirsf_BRCA2,pfscan_BRCA2_repeat	-	no_errors	BRCA2	HGNC	ENSG00000139618	H_KU-1054-1054_B2_core	136	115	21	18.26	Somatic	0.999999	14.0688	NA	MA12	NC_000011.9:g.32914158_32914170delTTATGGCAGGTTG	c.5666_5678delTTATGGCAGGTTG	NA	NA	NA	NA	NA	NA	NA	No data	Assumed Pathogenic	Assumed Pathogenic	trv_type
13	32910908	32910908	G	-	DEL	BRCA2	ENST00000380152	human	ensembl	70_37	1	known	frame_shift_del	c.2416	NA	p.D806fs	0	pirsf_BRCA2	pfam_DNA_recomb/repair_BRCA2_hlx,pfam_BRCA2_repeat,pfam_BRCA2_OB_3,pfam_BRCA2_OB_1,pfam_Tower,superfamily_DNA_recomb/repair_BRCA2_hlx,superfamily_NA-bd_OB-fold-like,pirsf_BRCA2,pfscan_BRCA2_repeat	-	no_errors	BRCA2	HGNC	ENSG00000139618	H_KU-1178-1178_A2_core	48	38	10	20.83	Somatic	0.999117	7.03177	NA	MA12	NC_000011.9:g.32910908_32910908delG	c.2416delG	NA	NA	NA	NA	NA	NA	NA	No data	Assumed Pathogenic	Assumed Pathogenic	trv_type
13	32931918	32931918	A	-	DEL	BRCA2	ENST00000380152	human	ensembl	70_37	1	known	frame_shift_del	c.7657	NA	N2553fs	0.998	pfam_DNA_recomb/repair_BRCA2_hlx,superfamily_DNA_recomb/repair_BRCA2_hlx,pirsf_BRCA2	pfam_DNA_recomb/repair_BRCA2_hlx,pfam_BRCA2_repeat,pfam_BRCA2_OB_3,pfam_BRCA2_OB_1,pfam_Tower,superfamily_DNA_recomb/repair_BRCA2_hlx,superfamily_NA-bd_OB-fold-like,pirsf_BRCA2,pfscan_BRCA2_repeat	-	no_errors	BRCA2	HGNC	ENSG00000139618	H_KU-3630-1316145	90	68	22	24.44	Somatic	1	15.8813	NA	TAM	NC_000011.9:g.32931918_32931918delA	c.7657delA	NA	NA	NA	NA	NA	NA	NA	No data	Assumed Pathogenic	Assumed Pathogenic	trv_type
13	32913819	32913820	TG	-	DEL	BRCA2	ENST00000380152	human	ensembl	70_37	1	known	frame_shift_del	c.5327_5328	NA	p.L1776fs	0.008:0.003	pirsf_BRCA2	pfam_DNA_recomb/repair_BRCA2_hlx,pfam_BRCA2_repeat,pfam_BRCA2_OB_3,pfam_BRCA2_OB_1,pfam_Tower,superfamily_DNA_recomb/repair_BRCA2_hlx,superfamily_NA-bd_OB-fold-like,pirsf_BRCA2,pfscan_BRCA2_repeat	-	no_errors	BRCA2	HGNC	ENSG00000139618	H_KU-728-728_B_b_core	91	51	40	43.96	Somatic	1	32.5221	NA	MA12	NC_000011.9:g.32913819_32913820delTG	c.5327_5328delTG	NA	NA	NA	NA	NA	NA	NA	No data	Assumed Pathogenic	Assumed Pathogenic	trv_type
13	32914954	32914955	TC	-	DEL	BRCA2	ENST00000380152	human	ensembl	70_37	1	known	frame_shift_del	c.6462_6463	NA	p.Q2157fs	0.000:0.000	pirsf_BRCA2	pfam_DNA_recomb/repair_BRCA2_hlx,pfam_BRCA2_repeat,pfam_BRCA2_OB_3,pfam_BRCA2_OB_1,pfam_Tower,superfamily_DNA_recomb/repair_BRCA2_hlx,superfamily_NA-bd_OB-fold-like,pirsf_BRCA2,pfscan_BRCA2_repeat	-	no_errors	BRCA2	HGNC	ENSG00000139618	H_KU-1135-1135_J_core	30	16	14	46.67	Somatic	0.999991	11.5672	NA	MA12	NC_000011.9:g.32914954_32914955delTC	c.6462_6463delTC	NA	NA	NA	NA	NA	NA	NA	No data	Assumed Pathogenic	Assumed Pathogenic	trv_type
13	32914047	32914047	T	-	DEL	BRCA2	ENST00000380152	human	ensembl	70_37	1	known	frame_shift_del	c.5555	NA	p.C1853fs	0.022	pfam_BRCA2_repeat,pirsf_BRCA2,pfscan_BRCA2_repeat	pfam_DNA_recomb/repair_BRCA2_hlx,pfam_BRCA2_repeat,pfam_BRCA2_OB_3,pfam_BRCA2_OB_1,pfam_Tower,superfamily_DNA_recomb/repair_BRCA2_hlx,superfamily_NA-bd_OB-fold-like,pirsf_BRCA2,pfscan_BRCA2_repeat	-	no_errors	BRCA2	HGNC	ENSG00000139618	H_KU-707-707_A2_core	386	186	200	51.81	Somatic	1	170.465	NA	MA12	NC_000011.9:g.32914047_32914047delT	c.5555delT	NA	NA	NA	NA	NA	NA	NA	No data	Assumed Pathogenic	Assumed Pathogenic	trv_type
13	32953602	32953602	C	-	DEL	BRCA2	ENST00000380152	human	ensembl	70_37	1	known	frame_shift_del	c.8903	NA	V2969fs	0.279	superfamily_NA-bd_OB-fold-like,pirsf_BRCA2	pfam_DNA_recomb/repair_BRCA2_hlx,pfam_BRCA2_repeat,pfam_BRCA2_OB_3,pfam_BRCA2_OB_1,pfam_Tower,superfamily_DNA_recomb/repair_BRCA2_hlx,superfamily_NA-bd_OB-fold-like,pirsf_BRCA2,pfscan_BRCA2_repeat	-	no_errors	BRCA2	HGNC	ENSG00000139618	H_KU-3995-1316202	30	14	16	53.3333	Somatic	0.999999	13.7657	NA	TAM	NC_000011.9:g.32953602_32953602delC	c.8903delC	NA	NA	NA	NA	NA	NA	NA	No data	Assumed Pathogenic	Assumed Pathogenic	trv_type
13	32912338	32912339	TG	-	DEL	BRCA2	ENST00000380152	human	ensembl	70_37	1	known	frame_shift_del	c.3846_3847	NA	p.V1283fs	0.000:0.000	pirsf_BRCA2	pfam_DNA_recomb/repair_BRCA2_hlx,pfam_BRCA2_repeat,pfam_BRCA2_OB_3,pfam_BRCA2_OB_1,pfam_Tower,superfamily_DNA_recomb/repair_BRCA2_hlx,superfamily_NA-bd_OB-fold-like,pirsf_BRCA2,pfscan_BRCA2_repeat	-	no_errors	BRCA2	HGNC	ENSG00000139618	H_KU-1120-1120_2C_core	119	52	67	56.3	Somatic	1	58.7289	0.00011555	MA12	NC_000011.9:g.32912338_32912339delTG	c.3846_3847delTG	NA	NA	NA	NA	NA	NA	NA	No data	Assumed Pathogenic	Assumed Pathogenic	trv_type
13	32914894	32914898	TAACT	-	DEL	BRCA2	ENST00000380152	human	ensembl	70_37	1	known	frame_shift_del	c.6402_6406	NA	p.N2135fs	0.019:0.016:0.010:0.000:0.000	pirsf_BRCA2	pfam_DNA_recomb/repair_BRCA2_hlx,pfam_BRCA2_repeat,pfam_BRCA2_OB_3,pfam_BRCA2_OB_1,pfam_Tower,superfamily_DNA_recomb/repair_BRCA2_hlx,superfamily_NA-bd_OB-fold-like,pirsf_BRCA2,pfscan_BRCA2_repeat	-	no_errors	BRCA2	HGNC	ENSG00000139618	H_KU-KP162-KP162	82	30	52	63.41	Somatic	1	47.767	8.37e-06	POLAR	NC_000011.9:g.32914894_32914898delTAACT	c.6402_6406delTAACT	NA	NA	NA	NA	NA	NA	NA	No data	Assumed Pathogenic	Assumed Pathogenic	trv_type
13	32913960	32913961	-	T	INS	BRCA2	ENST00000380152	human	ensembl	70_37	1	known	frame_shift_ins	c.5468_5469	NA	p.K1823fs	0.009:0.005	pirsf_BRCA2	pfam_DNA_recomb/repair_BRCA2_hlx,pfam_BRCA2_repeat,pfam_BRCA2_OB_3,pfam_BRCA2_OB_1,pfam_Tower,superfamily_DNA_recomb/repair_BRCA2_hlx,superfamily_NA-bd_OB-fold-like,pirsf_BRCA2,pfscan_BRCA2_repeat	-	no_errors	BRCA2	HGNC	ENSG00000139618	H_KU-1211-1211_A6_core	71	64	7	9.86	Somatic	0.986832	4.32002	NA	MA12	NC_000011.9:g.32913960_32913961insT	c.5468_5469insT	NA	NA	NA	NA	NA	NA	NA	No data	Assumed Pathogenic	Assumed Pathogenic	trv_type
13	32907358	32907359	-	AA	INS	BRCA2	ENST00000380152	human	ensembl	70_37	1	known	frame_shift_ins	c.1743_1744	NA	p.T581fs	0.056:0.089	pirsf_BRCA2	pfam_DNA_recomb/repair_BRCA2_hlx,pfam_BRCA2_repeat,pfam_BRCA2_OB_3,pfam_BRCA2_OB_1,pfam_Tower,superfamily_DNA_recomb/repair_BRCA2_hlx,superfamily_NA-bd_OB-fold-like,pirsf_BRCA2,pfscan_BRCA2_repeat	-	no_errors	BRCA2	HGNC	ENSG00000139618	H_KU-754-754_A_a_core	208	187	21	10.1	Somatic	0.999998	13.0241	NA	MA12	NC_000011.9:g.32907358_32907359insAA	c.1743_1744insAA	NA	NA	NA	NA	NA	NA	NA	No data	Assumed Pathogenic	Assumed Pathogenic	trv_type
13	32910779	32910780	-	T	INS	BRCA2	ENST00000380152	human	ensembl	70_37	1	known	frame_shift_ins	c.2287_2288	NA	p.H763fs	0.000:0.000	pirsf_BRCA2	pfam_DNA_recomb/repair_BRCA2_hlx,pfam_BRCA2_repeat,pfam_BRCA2_OB_3,pfam_BRCA2_OB_1,pfam_Tower,superfamily_DNA_recomb/repair_BRCA2_hlx,superfamily_NA-bd_OB-fold-like,pirsf_BRCA2,pfscan_BRCA2_repeat	-	no_errors	BRCA2	HGNC	ENSG00000139618	H_KU-10630-10630_B_core	55	47	8	14.55	Somatic	0.995065	5.30646	NA	MA12	NC_000011.9:g.32910779_32910780insT	c.2287_2288insT	NA	NA	NA	NA	NA	NA	NA	No data	Assumed Pathogenic	Assumed Pathogenic	trv_type
13	32930633	32930634	-	TTGTT	INS	BRCA2	ENST00000380152	human	ensembl	70_37	1	known	frame_shift_ins	c.7504_7505	NA	p.R2502fs	0.000:0.000	pfam_DNA_recomb/repair_BRCA2_hlx,superfamily_DNA_recomb/repair_BRCA2_hlx,pirsf_BRCA2	pfam_DNA_recomb/repair_BRCA2_hlx,pfam_BRCA2_repeat,pfam_BRCA2_OB_3,pfam_BRCA2_OB_1,pfam_Tower,superfamily_DNA_recomb/repair_BRCA2_hlx,superfamily_NA-bd_OB-fold-like,pirsf_BRCA2,pfscan_BRCA2_repeat	-	no_errors	BRCA2	HGNC	ENSG00000139618	H_KU-KP111-KP111	36	25	11	30.56	Somatic	0.999741	8.26006	NA	POLAR	NC_000011.9:g.32930633_32930634insTTGTT	c.7504_7505insTTGTT	NA	NA	NA	NA	NA	NA	NA	No data	Assumed Pathogenic	Assumed Pathogenic	trv_type
13	32906518	32906519	-	A	INS	BRCA2	ENST00000380152	human	ensembl	70_37	1	known	frame_shift_ins	c.903_904	NA	p.T301fs	0.013:0.001	pirsf_BRCA2	pfam_DNA_recomb/repair_BRCA2_hlx,pfam_BRCA2_repeat,pfam_BRCA2_OB_3,pfam_BRCA2_OB_1,pfam_Tower,superfamily_DNA_recomb/repair_BRCA2_hlx,superfamily_NA-bd_OB-fold-like,pirsf_BRCA2,pfscan_BRCA2_repeat	-	no_errors	BRCA2	HGNC	ENSG00000139618	H_KU-KP74-KP74	69	23	46	66.67	Somatic	1	43.226	NA	POLAR	NC_000011.9:g.32906518_32906519insA	c.903_904insA	NA	NA	NA	NA	NA	NA	NA	No data	Assumed Pathogenic	Assumed Pathogenic	trv_type
17	41244765	41244765	C	-	DEL	BRCA1	ENST00000471181	human	ensembl	70_37	-1	known	frame_shift_del	c.2783	NA	G928fs	0	pirsf_BRCA1	pirsf_BRCA1,pfam_BRCT_dom,pfam_Znf_C3HC4_RING-type,superfamily_BRCT_dom,smart_Znf_RING,smart_BRCT_dom,prints_BRCA1,pfscan_BRCT_dom,pfscan_Znf_RING	-	no_errors	BRCA1	HGNC	ENSG00000012048	H_LV-631-1316364	65	49	16	24.6154	Somatic	0.99999	11.5636	NA	TAM	NC_000011.9:g.41244765_41244765delC	c.2783delC	NA	NA	NA	NA	NA	NA	NA	No data	Assumed Pathogenic	Assumed Pathogenic	trv_type
17	41226448	41226449	TT	-	DEL	BRCA1	ENST00000471181	human	ensembl	70_37	-1	known	frame_shift_del	c.4638_4637	c.4575_4574	p.Q1546fs	0.199:0.291	pirsf_BRCA1	pirsf_BRCA1,pfam_BRCT_dom,pfam_Znf_C3HC4_RING-type,superfamily_BRCT_dom,smart_Znf_RING,smart_BRCT_dom,prints_BRCA1,pfscan_BRCT_dom,pfscan_Znf_RING	-	no_errors	BRCA1	HGNC	ENSG00000012048	H_KU-KP49-KP49	65	12	53	81.54	Somatic	1	56.1369	NA	POLAR	NC_000011.9:g.41226448_41226449delTT	c.4638_4637delTT	NA	NA	NA	NA	NA	NA	NA	No data	Assumed Pathogenic	Assumed Pathogenic	trv_type
17	41245722	41245725	TTCT	-	DEL	BRCA1	ENST00000471181	human	ensembl	70_37	-1	known	frame_shift_del	c.1826_1823	NA	p.K608fs	0.437:0.270:0.002:0.023	pirsf_BRCA1	pirsf_BRCA1,pfam_BRCT_dom,pfam_Znf_C3HC4_RING-type,superfamily_BRCT_dom,smart_Znf_RING,smart_BRCT_dom,prints_BRCA1,pfscan_BRCT_dom,pfscan_Znf_RING	-	no_errors	BRCA1	HGNC	ENSG00000012048	H_KU-KP51-KP51	57	17	40	70.18	Somatic	1	38.5636	NA	POLAR	NC_000011.9:g.41245722_41245725delTTCT	c.1826_1823delTTCT	NA	NA	NA	NA	NA	NA	NA	No data	Assumed Pathogenic	Assumed Pathogenic	trv_type
17	41223090	41223090	G	-	DEL	BRCA1	ENST00000471181	human	ensembl	70_37	-1	known	frame_shift_del	c.4904	c.4841	p.P1635fs	0	pirsf_BRCA1,superfamily_BRCT_dom	pirsf_BRCA1,pfam_BRCT_dom,pfam_Znf_C3HC4_RING-type,superfamily_BRCT_dom,smart_Znf_RING,smart_BRCT_dom,prints_BRCA1,pfscan_BRCT_dom,pfscan_Znf_RING	-	no_errors	BRCA1	HGNC	ENSG00000012048	H_KU-728-728_B_b_core	81	65	16	19.75	Somatic	0.999986	11.1548	NA	MA12	NC_000011.9:g.41223090_41223090delG	c.4904delG	NA	NA	NA	NA	NA	NA	NA	No data	Assumed Pathogenic	Assumed Pathogenic	trv_type
17	41243029	41243033	CACAC	-	DEL	BRCA1	ENST00000471181	human	ensembl	70_37	-1	known	frame_shift_del	c.4117_4113	NA	p.C1372fs	0.987:0.985:0.960:0.887:0.090	pirsf_BRCA1	pirsf_BRCA1,pfam_BRCT_dom,pfam_Znf_C3HC4_RING-type,superfamily_BRCT_dom,smart_Znf_RING,smart_BRCT_dom,prints_BRCA1,pfscan_BRCT_dom,pfscan_Znf_RING	-	no_errors	BRCA1	HGNC	ENSG00000012048	H_KU-1072-1072_A_core	41	30	11	26.83	Somatic	0.999687	8.06811	NA	MA12	NC_000011.9:g.41243029_41243033delCACAC	c.4117_4113delCACAC	NA	NA	NA	NA	NA	NA	NA	No data	Assumed Pathogenic	Assumed Pathogenic	trv_type
17	41243480	41243483	TTGA	-	DEL	BRCA1	ENST00000471181	human	ensembl	70_37	-1	known	frame_shift_del	c.4068_4065	NA	p.N1355fs	0.005:0.000:0.000:0.001	pirsf_BRCA1	pirsf_BRCA1,pfam_BRCT_dom,pfam_Znf_C3HC4_RING-type,superfamily_BRCT_dom,smart_Znf_RING,smart_BRCT_dom,prints_BRCA1,pfscan_BRCT_dom,pfscan_Znf_RING	-	no_errors	BRCA1	HGNC	ENSG00000012048	H_KU-785-785_3_core	192	30	162	84.38	Somatic	1	176.32	1.629e-05	MA12	NC_000011.9:g.41243480_41243483delTTGA	c.4068_4065delTTGA	NA	NA	NA	NA	NA	NA	NA	No data	Assumed Pathogenic	Assumed Pathogenic	trv_type
17	41244460	41244461	TA	-	DEL	BRCA1	ENST00000471181	human	ensembl	70_37	-1	known	frame_shift_del	c.3088_3087	NA	p.N1029fs	0.159:0.133	pirsf_BRCA1	pirsf_BRCA1,pfam_BRCT_dom,pfam_Znf_C3HC4_RING-type,superfamily_BRCT_dom,smart_Znf_RING,smart_BRCT_dom,prints_BRCA1,pfscan_BRCT_dom,pfscan_Znf_RING	-	no_errors	BRCA1	HGNC	ENSG00000012048	H_KU-1012-1012_1B_core	71	41	30	42.25	Somatic	1	24.1482	NA	MA12	NC_000011.9:g.41244460_41244461delTA	c.3088_3087delTA	NA	NA	NA	NA	NA	NA	NA	No data	Assumed Pathogenic	Assumed Pathogenic	trv_type
17	41244710	41244710	G	-	DEL	BRCA1	ENST00000471181	human	ensembl	70_37	-1	known	frame_shift_del	c.2838	NA	p.G948fs	0	pirsf_BRCA1	pirsf_BRCA1,pfam_BRCT_dom,pfam_Znf_C3HC4_RING-type,superfamily_BRCT_dom,smart_Znf_RING,smart_BRCT_dom,prints_BRCA1,pfscan_BRCT_dom,pfscan_Znf_RING	-	no_errors	BRCA1	HGNC	ENSG00000012048	H_KU-736-736_A_core	100	90	10	10	Somatic	0.997953	6.18972	NA	MA12	NC_000011.9:g.41244710_41244710delG	c.2838delG	NA	NA	NA	NA	NA	NA	NA	No data	Assumed Pathogenic	Assumed Pathogenic	trv_type
17	41244914	41244915	TG	-	DEL	BRCA1	ENST00000471181	human	ensembl	70_37	-1	known	frame_shift_del	c.2634_2633	NA	p.A878fs	0.091:0.128	pirsf_BRCA1	pirsf_BRCA1,pfam_BRCT_dom,pfam_Znf_C3HC4_RING-type,superfamily_BRCT_dom,smart_Znf_RING,smart_BRCT_dom,prints_BRCA1,pfscan_BRCT_dom,pfscan_Znf_RING	-	no_errors	BRCA1	HGNC	ENSG00000012048	H_KU-1072-1072_A_core	54	44	10	18.52	Somatic	0.998993	6.89985	NA	MA12	NC_000011.9:g.41244914_41244915delTG	c.2634_2633delTG	NA	NA	NA	NA	NA	NA	NA	No data	Assumed Pathogenic	Assumed Pathogenic	trv_type
17	41246239	41246240	GA	-	DEL	BRCA1	ENST00000471181	human	ensembl	70_37	-1	known	frame_shift_del	c.1309_1308	NA	p.H437fs	0.000:0.000	pirsf_BRCA1	pirsf_BRCA1,pfam_BRCT_dom,pfam_Znf_C3HC4_RING-type,superfamily_BRCT_dom,smart_Znf_RING,smart_BRCT_dom,prints_BRCA1,pfscan_BRCT_dom,pfscan_Znf_RING	-	no_errors	BRCA1	HGNC	ENSG00000012048	H_KU-1194-1194_D_core	71	63	8	11.27	Somatic	0.993756	5.07055	NA	MA12	NC_000011.9:g.41246239_41246240delGA	c.1309_1308delGA	NA	NA	NA	NA	NA	NA	NA	No data	Assumed Pathogenic	Assumed Pathogenic	trv_type
17	41246532	41246532	T	-	DEL	BRCA1	ENST00000471181	human	ensembl	70_37	-1	known	frame_shift_del	c.1016	NA	p.K339fs	0	pirsf_BRCA1	pirsf_BRCA1,pfam_BRCT_dom,pfam_Znf_C3HC4_RING-type,superfamily_BRCT_dom,smart_Znf_RING,smart_BRCT_dom,prints_BRCA1,pfscan_BRCT_dom,pfscan_Znf_RING	-	no_errors	BRCA1	HGNC	ENSG00000012048	H_KU-12250-12250_B20_core	223	152	71	31.84	Somatic	1	53.7343	NA	MA12	NC_000011.9:g.41246532_41246532delT	c.1016delT	NA	NA	NA	NA	NA	NA	NA	No data	Assumed Pathogenic	Assumed Pathogenic	trv_type
17	41244292	41244293	-	TC	INS	BRCA1	ENST00000471181	human	ensembl	70_37	-1	known	frame_shift_ins	c.3256_3255	NA	p.L1085fs	0.002:0.001	pirsf_BRCA1	pirsf_BRCA1,pfam_BRCT_dom,pfam_Znf_C3HC4_RING-type,superfamily_BRCT_dom,smart_Znf_RING,smart_BRCT_dom,prints_BRCA1,pfscan_BRCT_dom,pfscan_Znf_RING	-	no_errors	BRCA1	HGNC	ENSG00000012048	H_KU-975-975_A2_core	262	95	167	63.74	Somatic	1	153.749	NA	MA12	NC_000011.9:g.41244292_41244293insTC	c.3256_3255insTC	NA	NA	NA	NA	NA	NA	NA	No data	Assumed Pathogenic	Assumed Pathogenic	trv_type
17	41245406	41245407	-	T	INS	BRCA1	ENST00000471181	human	ensembl	70_37	-1	known	frame_shift_ins	c.2142_2141	NA	p.N714fs	0.001:0.001	pirsf_BRCA1	pirsf_BRCA1,pfam_BRCT_dom,pfam_Znf_C3HC4_RING-type,superfamily_BRCT_dom,smart_Znf_RING,smart_BRCT_dom,prints_BRCA1,pfscan_BRCT_dom,pfscan_Znf_RING	-	no_errors	BRCA1	HGNC	ENSG00000012048	H_KU-957-957_1C_core	89	77	12	13.48	Somatic	0.999613	7.8574	NA	MA12	NC_000011.9:g.41245406_41245407insT	c.2142_2141insT	NA	NA	NA	NA	NA	NA	NA	No data	Assumed Pathogenic	Assumed Pathogenic	trv_type
17	41245586	41245587	-	T	INS	BRCA1	ENST00000471181	human	ensembl	70_37	-1	known	frame_shift_ins	c.1962_1961	NA	p.Y655fs	0.000:0.000	pirsf_BRCA1	pirsf_BRCA1,pfam_BRCT_dom,pfam_Znf_C3HC4_RING-type,superfamily_BRCT_dom,smart_Znf_RING,smart_BRCT_dom,prints_BRCA1,pfscan_BRCT_dom,pfscan_Znf_RING	-	no_errors	BRCA1	HGNC	ENSG00000012048	H_KU-3915-3915_Ainf2_T	374	134	240	64.17	Somatic	1	221.613	1.628e-05	MA12	NC_000011.9:g.41245586_41245587insT	c.1962_1961insT	NA	NA	NA	NA	NA	NA	NA	No data	Assumed Pathogenic	Assumed Pathogenic	trv_type
17	41243800	41243800	C	A	SNP	BRCA1	ENST00000471181	human	ensembl	70_37	-1	known	nonsense	c.3748	NA	E1250*	0.001	pirsf_BRCA1	pirsf_BRCA1,pfam_BRCT_dom,pfam_Znf_C3HC4_RING-type,superfamily_BRCT_dom,smart_Znf_RING,smart_BRCT_dom,prints_BRCA1,pfscan_BRCT_dom,pfscan_Znf_RING	-	no_errors	BRCA1	HGNC	ENSG00000012048	H_KU-83-1316286	82	31	51	62.2	Somatic	1	46.4618	1.627e-05	TAM	NC_000011.9:g.41243800C>A	c.3748C>A	NA	NA	NA	NA	NA	NA	NA	No data	Assumed Pathogenic	Assumed Pathogenic	trv_type
Note: the mutations above for BRCA2 were annotated to ENST00000380152 (70_37) whereas BRCAExchange used NM_000059.3 (NP_000050.2) as a reference.
These sequences have identical protein length and only a single base (and corresponding amino acid) difference in their CDS regions. Therefore the HGVS c. notation inferred above should be ~99.99% compatible.
Note: the mutations above for BRCA1 were annotated to ENST00000471181 (70_37) (except one mutation to ENST00000468300) wheras BRCAExchange used NM_007294.3 (NP_009225.1).
These diverge by a small exon starting at c.4356 up to and including c.4420 in the ENST. Any c. position from 4421 and above can be converted from ENST to NM by subtracting 63.
The transcript for ENST00000468300 is too different from the BRCAExchange Refseq to effectively map. This variant will be skipped
